# Supplementary material for: Proteomic landscaping of high‐grade serous ovarian carcinoma identifies stearoyl‐CoA desaturase 5 as a potential predictive biomarker for poly(ADP‐ribose) polymerase inhibitor response
Source: Clin Transl Med. 2024 May 8;14(5):e1693. doi: 10.1002/ctm2.1693 (PMC11079157; doi:10.1002/ctm2.1693)
Supplement: Supplementary file 12 — Supporting information [file CTM2-14-e1693-s011.xlsx]

## Sheet: Table S1
Supplementary Table 1. Clinicopathologic characteristics of the study population
Characteristics	All	Good response	Poor response	P
	(n=24, %)	(n=12, %)	(n=12, %)
Age at initial diagnosis, years
Mean ± SD	54.7 ± 9.9	55.3 ± 11.1	54.0 ± 9.1	0.762
FIGO stage				0.408
III	14 (58.3)	6 (50.0)	8 (66.7)
IV	10 (41.7)	6 (50.0)	4 (33.3)
Prior lines of therapy				0.217
1	21 (87.5)	9 (75.0)	12 (100.0)
2	3 (12.5)	3 (25.0)	0
Platinum-free interval
Median (range)	13.4 (6.1–39.0)	13.0 (6.4–39.0)	15.1 (6.1–38.3)	0.951
≥6 and <12 months	10 (41.7)	5 (41.7)	5 (41.7)	>0.999
≥12 months	14 (58.3)	7 (58.3)	7 (58.3)
Corresponding line of therapy				0.014
Chemotherapy only	18 (75.0)	6 (50.0)	12 (100.0)
CRS + chemotherapy	6 (25.0)	6 (50.0)	0
Chemotherapy regimen				>0.999
Paclitaxel-Carboplatin	14 (58.3)	7 (58.3)	7 (58.3)
PLD-Carboplatin	10 (41.7)	5 (41.7)	5 (41.7)
Chemotherapy cycles				0.587
4	8 (33.3)	4 (33.3)	4 (33.3)
6	15 (62.5)	7 (58.3)	8 (66.7)
9	1 (4.2)	1 (8.3)	0
Chemotherapy response				0.014
CR	6 (25.0)	6 (50.0)	0
PR	18 (75.0)	6 (50.0)	12 (100.0)
Age at initiation of PARPi, years
Mean ± SD	57.3 ± 9.9	58.2 ± 10.9	56.4 ± 9.1	0.673
Serum CA-125, IU/ml
Median (range)	20.3 (2.5–333.2)	20.3 (3.8–34.3)	19.5 (2.5–333.2)	0.686
PARPi type				0.478
Olaparib	22 (91.7)	12 (100.0)	10 (83.3)
Niraparib	2 (8.3)	0	2 (16.7)
PARPi duration
Median (range)	10.8 (2.8–51.1)	27.4 (12.2–51.1)	6.1 (2.8–9.5)	<0.001
<6 months	6 (25.0)	0	6 (50.0)	<0.001
≥6 and <12 months	6 (25.0)	0	6 (50.0)
≥12 and <18 months	4 (16.7)	4 (33.3)	0
≥18 months	8 (33.3)	8 (66.7)	0
PARPi best overall response				0.002
CR	8 (33.3)	8 (66.7)	0
Non-CR/Non-PD	13 (54.2)	4 (33.3)	9 (75.0)
PD	3 (12.5)	0	3 (25.0)
Reasons for PARPi discontinuation				0.018
Disease progression	18 (75.0)	6 (50.0)	12 (100.0)
Follow-up loss	1 (4.2)	1 (8.3)	0
Ongoing	5 (20.8)	5 (41.7)	0
Abbreviations: CA-125, cancer antigen 125; CI, confidence interval; CR, complete response; CRS, cytoreductive surgery; FIGO, International Federation of Gynecology and Obstetrics; PARPi, poly(ADP-ribose) polymerase inhibitor; PD, progressive disease; PR, partial response.

## Sheet: Table S2
Supplementary Table 2. List of quantified proteins in TMT labelled proteomics data
Uniprot Accession	Description of protein	GeneName	set1 sample_2	set1 sample_3	set1 sample_4	set1 sample_6	set1 sample_1	set1 sample_5	set1 sample_10	set1 sample_11	set2 sample_7	set2 sample_8	set2 sample_9	set2 sample_13	set2 sample_15	set2 sample_16	set2 sample_17	set2 sample_18	set3 sample_14	set3 sample_21	set3 sample_23	set3 sample_24	set3 sample_20	set3 sample_22	set3 sample_25	set3 sample_19
Q15149	Plectin OS=Homo sapiens OX=9606 GN=PLEC PE=1 SV=3	PLEC	8.26259	7.71052	7.78789	8.07441	7.79736	8.0771	7.25138	8.08061	7.66101	7.79275	7.84101	7.88482	8.16352	7.6399	7.76155	8.02033	7.87061	8.00466	7.82994	7.97707	7.65803	7.6384	7.74551	8.05382
Q15149-4	Isoform 4 of Plectin OS=Homo sapiens OX=9606 GN=PLEC	PLEC	-1.27297	-2.11548	-1.92183	-1.6803	-1.93649	-2.10225	-2.27411	-2.09065	-1.9332	-1.98982	-1.72826	-1.65304	-1.96071	-1.95137	-1.79779	-2.12385	-1.75256	-1.92415	-1.93177	-1.56993	-2.00139	-2.10152	-1.76959	-1.62298
Q15149-3	Isoform 3 of Plectin OS=Homo sapiens OX=9606 GN=PLEC	PLEC	0.393888	0.121058	0.191997	0.116238	0.130011	0.433947	0.145955	0.309874	0.0613879	0.0350809	0.142421	0.0891567	0.487064	0.0358922	0.453425	0.581741	0.218508	0.358884	0.253632	0.298378	0.0408679	0.191498	0.171534	0.317974
Q09666	Neuroblast differentiation-associated protein AHNAK OS=Homo sapiens OX=9606 GN=AHNAK PE=1 SV=2	AHNAK	7.7468	7.57286	7.28791	7.31149	7.41712	7.87301	7.53163	8.12546	7.50986	7.70778	7.30075	7.78287	7.8501	7.04717	7.78159	7.65192	7.6797	7.48078	7.65795	7.66121	7.6631	7.30457	7.56929	7.74746
P12111	Collagen alpha-3(VI) chain OS=Homo sapiens OX=9606 GN=COL6A3 PE=1 SV=5	COL6A3	8.39463	8.21939	8.23585	7.95246	8.77102	8.34144	8.54197	8.49093	8.07813	8.36588	7.71297	7.9299	9.11032	7.98428	8.81316	9.67965	7.94932	8.895	8.65755	8.58078	8.08547	8.92364	7.95937	8.15283
P35579	Myosin-9 OS=Homo sapiens OX=9606 GN=MYH9 PE=1 SV=4	MYH9	7.61824	7.50227	7.65098	7.85363	7.83233	7.71461	7.39381	7.55485	7.75939	7.78361	7.43934	7.32482	7.94261	7.3443	7.72991	7.76779	7.38501	7.66098	8.16288	7.77126	7.45937	7.75227	7.40241	7.67444
Q14204	Cytoplasmic dynein 1 heavy chain 1 OS=Homo sapiens OX=9606 GN=DYNC1H1 PE=1 SV=5	DYNC1H1	6.46709	6.23479	6.36846	6.29878	6.52256	6.6587	6.3304	6.33698	6.35457	6.44551	6.25159	6.36373	6.58763	6.23911	6.46493	6.47163	6.48191	6.37051	6.61727	6.45054	6.2774	6.46895	6.17108	6.33854
Q99715	Collagen alpha-1(XII) chain OS=Homo sapiens OX=9606 GN=COL12A1 PE=1 SV=2	COL12A1	6.70931	6.84979	7.37524	6.34421	7.43791	6.75949	6.82335	6.69012	6.79659	6.77973	6.28469	6.41089	7.52955	6.45326	7.24556	8.75235	6.54497	7.82318	6.7497	7.03406	6.75788	7.06063	6.50847	7.04956
P21333	Filamin-A OS=Homo sapiens OX=9606 GN=FLNA PE=1 SV=4	FLNA	7.02257	6.74817	7.64541	6.83273	7.47097	7.291	6.90098	6.91643	7.142	7.03	6.96188	6.73355	7.46753	6.75816	7.3121	7.32391	6.67334	6.86879	8.04871	7.4867	6.99673	7.09939	6.74889	7.06678
P15924	Desmoplakin OS=Homo sapiens OX=9606 GN=DSP PE=1 SV=3	DSP	6.70293	6.53945	5.71512	5.88774	5.93597	6.95561	6.21633	5.97024	5.87097	6.27364	5.98975	6.50632	6.17448	6.16227	6.45654	6.17983	6.08255	5.99309	6.18682	6.09413	6.2229	5.93891	6.40629	6.48264
P58107	Epiplakin OS=Homo sapiens OX=9606 GN=EPPK1 PE=1 SV=3	EPPK1	5.88961	5.38654	5.31157	5.04156	5.12718	6.01019	5.51922	5.23698	5.18393	5.50843	5.89684	5.66843	5.2755	5.57521	5.12488	5.3722	6.07899	5.21078	5.21774	5.46408	5.31482	5.31938	5.4184	5.58871
A0A3B3ISX9	Tenascin-X OS=Homo sapiens OX=9606 GN=TNXB PE=1 SV=1	TNXB	5.12945	4.9396	4.55695	4.84521	5.79193	5.09322	5.22701	5.18689	4.65048	5.22515	4.50326	4.70246	6.16971	4.9592	5.39637	6.28232	4.50468	5.72156	5.03459	5.02287	5.42295	5.50308	4.84587	5.34115
P35527	Keratin, type I cytoskeletal 9 OS=Homo sapiens OX=9606 GN=KRT9 PE=1 SV=3	KRT9	7.54236	7.33956	6.11342	6.25238	6.58286	7.48808	6.70693	5.88602	6.26708	6.17722	5.95211	6.76861	7.18819	6.01275	8.03913	7.38197	6.3325	6.60458	7.08378	6.54009	6.03769	6.58937	7.41467	6.37123
P01024	Complement C3 OS=Homo sapiens OX=9606 GN=C3 PE=1 SV=2	C3	6.71165	6.73418	6.31994	6.4088	7.10675	6.87515	6.43082	6.58789	6.50493	6.7963	6.1518	6.35737	6.93309	6.57632	6.91528	7.1004	6.26841	6.87518	6.8138	6.77442	6.51107	6.99047	6.50839	6.45552
A0A140TA33	Tenascin-X OS=Homo sapiens OX=9606 GN=TNXB PE=1 SV=1	TNXB	-2.98323	-2.50908	-2.95619	-2.70322	-1.20127	-2.36331	-1.88871	-1.85572	-2.87298	-2.12904	-3.11749	-3.1219	-0.880945	-2.77095	-1.02142	-0.563153	-3.27658	-1.71883	-2.84277	-2.19659	-1.47702	-1.6632	-2.63836	-1.90693
P78527	DNA-dependent protein kinase catalytic subunit OS=Homo sapiens OX=9606 GN=PRKDC PE=1 SV=3	PRKDC	6.07647	6.09576	6.02735	6.12074	5.94456	6.0858	5.98792	5.86655	6.06531	6.13448	6.07658	6.08805	5.97115	6.11091	5.78165	5.89323	5.80357	5.94084	6.09422	5.9208	6.18868	5.9915	6.13398	5.92341
P35749-4	Isoform 4 of Myosin-11 OS=Homo sapiens OX=9606 GN=MYH11	MYH11	4.90692	4.61142	4.7254	4.61692	5.42332	4.76949	4.90324	4.39113	4.37801	4.60394	4.58606	4.32896	5.9658	4.40135	5.84642	5.36847	4.4023	4.61644	6.34408	5.62178	4.60865	4.77816	4.46703	4.7037
Q13813	Spectrin alpha chain, non-erythrocytic 1 OS=Homo sapiens OX=9606 GN=SPTAN1 PE=1 SV=3	SPTAN1	5.56605	5.63161	5.59223	5.68458	5.7604	5.68685	5.49548	5.62705	5.41788	5.48466	5.72461	5.5092	6.00728	5.45269	5.75625	5.88977	5.49115	5.70556	5.67948	5.5317	5.60131	5.58622	5.55948	5.92746
Q9Y490	Talin-1 OS=Homo sapiens OX=9606 GN=TLN1 PE=1 SV=3	TLN1	5.89081	5.70787	5.72532	5.66168	5.99136	5.89615	5.5178	5.61762	5.69512	5.80813	5.7794	5.56718	6.03732	5.54836	5.75679	5.90931	5.57318	5.64615	6.26838	5.88521	5.66645	5.73436	5.65187	5.66107
Q14980	Nuclear mitotic apparatus protein 1 OS=Homo sapiens OX=9606 GN=NUMA1 PE=1 SV=2	NUMA1	4.97634	5.63457	4.95512	5.49729	4.98852	5.3286	5.44231	5.36291	5.04517	5.297	5.20362	5.29871	5.52399	5.12315	5.14162	5.3094	5.11209	5.28701	5.17787	5.17553	5.19546	5.05417	5.38865	5.26068
P35580	Myosin-10 OS=Homo sapiens OX=9606 GN=MYH10 PE=1 SV=3	MYH10	5.25411	5.117	5.51356	5.10881	5.31129	5.3515	5.42599	5.05246	5.10294	5.299	5.26711	4.83961	5.78935	5.22399	5.48923	5.5782	5.30992	5.17298	5.64329	5.56813	5.21794	5.18085	5.09848	5.47375
P04264	Keratin, type II cytoskeletal 1 OS=Homo sapiens OX=9606 GN=KRT1 PE=1 SV=6	KRT1	8.21616	8.10743	6.97383	6.90788	7.27244	8.34652	7.49726	6.67141	7.04726	6.97206	6.6059	7.5945	7.96951	6.77246	8.69662	8.07706	7.03205	7.19834	7.96045	7.38416	6.77185	7.22895	8.09363	7.25127
Q01082	Spectrin beta chain, non-erythrocytic 1 OS=Homo sapiens OX=9606 GN=SPTBN1 PE=1 SV=2	SPTBN1	5.22854	5.27572	5.19581	5.23168	5.44221	5.36225	5.18244	5.21589	5.01841	5.10103	5.30172	5.07824	5.78907	4.96932	5.50254	5.66212	5.0154	5.36646	5.36255	5.1739	5.21317	5.23668	5.16684	5.67266
O75369-8	Isoform 8 of Filamin-B OS=Homo sapiens OX=9606 GN=FLNB	FLNB	5.71626	5.27824	5.16974	5.24311	5.2779	5.46932	5.40007	5.39252	5.54019	5.14253	5.20988	5.30537	5.49049	5.07679	5.3403	5.35402	5.38217	5.21193	5.50574	5.55304	5.22823	5.2821	5.10438	5.34771
Q7Z406-6	Isoform 6 of Myosin-14 OS=Homo sapiens OX=9606 GN=MYH14	MYH14	4.59977	4.59111	4.80131	4.87889	4.65254	4.55236	4.67056	4.89753	4.50953	4.62069	4.33396	5.17245	4.83532	4.96965	4.65243	4.80067	4.76855	4.75048	4.6152	4.48438	5.07119	4.50562	4.62112	4.93867
P98160	Basement membrane-specific heparan sulfate proteoglycan core protein OS=Homo sapiens OX=9606 GN=HSPG2 PE=1 SV=4	HSPG2	5.21624	5.17281	5.18944	5.21899	5.79539	5.21175	5.19253	5.0702	4.9735	5.15761	5.11683	5.05169	5.62314	5.22138	5.26601	5.99674	4.78057	5.48897	5.783	5.53525	5.20431	5.44291	5.01755	5.06364
A0A1B0GVI3	Keratin, type I cytoskeletal 10 OS=Homo sapiens OX=9606 GN=KRT10 PE=1 SV=2	KRT10	6.78885	6.87221	6.03059	5.72006	6.06826	6.88694	6.23151	5.36281	5.87805	5.88065	5.52376	6.57933	6.70481	5.79914	6.88653	6.73712	5.80523	6.08159	6.71514	6.29602	5.56739	6.22111	6.51181	6.06272
P02751-1	Isoform 1 of Fibronectin OS=Homo sapiens OX=9606 GN=FN1	FN1	5.955	5.76226	7.06285	5.76013	7.03843	6.09871	5.73937	5.7284	6.23419	6.19601	6.05185	5.67536	6.22262	6.02264	6.3888	6.53668	5.65777	6.16085	6.96916	6.67478	5.83515	6.5481	5.60025	5.84286
A0A6Q8PFJ0	Prelamin-A/C OS=Homo sapiens OX=9606 GN=LMNA PE=1 SV=1	LMNA	7.60284	6.87663	7.21888	7.25354	7.07829	7.18343	7.06878	7.65769	6.97461	7.00899	6.75716	6.96724	8.03479	6.71117	7.94507	7.73293	7.13816	7.63948	7.24603	7.07382	7.22093	6.90747	7.09663	7.5997
P04114	Apolipoprotein B-100 OS=Homo sapiens OX=9606 GN=APOB PE=1 SV=2	APOB	4.90147	4.52776	4.4082	4.89263	4.76016	4.60461	4.63541	4.52107	4.70401	5.5183	4.36973	4.3251	4.86721	4.369	4.7349	4.74751	4.32944	4.61627	4.90222	4.90306	4.2669	5.79824	4.3323	4.45825
P18206	Vinculin OS=Homo sapiens OX=9606 GN=VCL PE=1 SV=4	VCL	5.71596	5.51065	5.80528	5.44617	6.00033	5.58282	5.71506	5.68928	5.48663	5.6072	5.73595	5.50312	6.0571	5.5073	5.69275	5.8509	5.43541	5.57889	6.25938	5.91143	5.46315	5.65446	5.46819	5.67563
Q05707	Collagen alpha-1(XIV) chain OS=Homo sapiens OX=9606 GN=COL14A1 PE=1 SV=3	COL14A1	6.51379	6.58198	6.39269	6.68761	7.11181	6.51094	6.9534	6.73517	6.30712	6.77759	6.06097	6.30056	7.83718	6.41742	7.35004	7.58467	6.4599	7.36257	7.00434	6.72275	6.74	6.91407	6.28309	6.94479
P14618	Pyruvate kinase PKM OS=Homo sapiens OX=9606 GN=PKM PE=1 SV=4	PKM	7.17512	7.06952	6.9741	7.19736	7.37672	7.5447	7.2458	7.24231	7.39664	7.343	6.97782	7.42092	7.21383	7.04752	7.05509	7.06999	7.285	7.39211	7.11739	7.21594	7.06876	7.31394	7.24523	7.03807
K7EKI8	Periplakin OS=Homo sapiens OX=9606 GN=PPL PE=1 SV=1	PPL	4.81136	4.45772	4.33745	4.94107	4.14099	4.44269	4.8725	5.39467	4.32698	4.3289	5.1968	5.05033	4.58482	4.20099	4.54195	4.48256	5.4879	4.50264	4.15212	4.75982	4.52093	4.31114	4.80523	4.58528
P08670	Vimentin OS=Homo sapiens OX=9606 GN=VIM PE=1 SV=4	VIM	7.42349	6.75751	7.37698	6.9161	7.82739	7.14796	7.37655	7.04184	6.97135	7.14448	7.00442	6.54512	8.08647	6.79118	7.82776	8.08305	6.99258	7.36953	7.97554	7.31591	7.23511	6.79497	6.97651	7.55115
H3BPE1	Microtubule-actin cross-linking factor 1, isoforms 1/2/3/5 OS=Homo sapiens OX=9606 GN=MACF1 PE=1 SV=1	MACF1	4.0291	3.80686	3.67457	3.77502	4.00376	4.00255	3.80144	3.88963	3.74768	4.03306	3.70303	3.69711	4.0215	3.76888	4.17332	3.89661	3.76783	3.96492	4.18386	3.90731	3.71038	3.80732	3.93328	4.01481
P46940	Ras GTPase-activating-like protein IQGAP1 OS=Homo sapiens OX=9606 GN=IQGAP1 PE=1 SV=1	IQGAP1	5.47162	5.14366	5.17523	5.3586	5.30203	5.51452	5.274	5.64882	5.46085	5.3944	4.91386	5.66588	5.4536	5.06658	5.45176	5.31529	5.47899	5.3187	5.4372	5.40459	5.27363	5.36543	5.29549	5.24934
P08238	Heat shock protein HSP 90-beta OS=Homo sapiens OX=9606 GN=HSP90AB1 PE=1 SV=4	HSP90AB1	6.67823	7.07352	6.83387	6.87199	6.67556	7.18283	6.77643	6.77037	6.86981	6.92035	6.7412	6.78974	6.85908	6.74858	6.77454	6.85913	6.7348	6.7918	6.86266	6.82302	6.85619	6.84501	7.05799	6.75024
A0A087WVQ6	Clathrin heavy chain OS=Homo sapiens OX=9606 GN=CLTC PE=1 SV=1	CLTC	5.74009	5.73862	5.89322	5.67783	5.82628	5.79321	5.54421	5.72423	5.72977	5.647	5.68117	5.54966	5.85354	5.67872	5.73704	5.92789	5.69132	5.73588	5.85041	5.79153	5.64194	5.85055	5.72932	5.621
A0A7P0TAE1	Endoplasmin OS=Homo sapiens OX=9606 GN=HSP90B1 PE=1 SV=1	HSP90B1	6.13779	6.61513	6.19484	6.55852	6.37897	6.90753	6.51572	6.34376	6.55041	6.61803	6.41993	6.11857	6.39474	6.38716	6.45126	6.61157	6.43226	6.6816	6.65033	6.30247	6.29699	6.54615	6.56447	6.1231
A0A804F6T5	Pyruvate kinase PKM OS=Homo sapiens OX=9606 GN=PKM PE=4 SV=1	PKM	0.491439	1.29556	0.868139	1.44944	1.03363	0.914503	1.07395	0.306589	0.953224	0.83173	0.67965	0.728727	1.24499	0.726191	1.43078	0.904052	0.846584	1.72013	1.0992	0.969584	0.592062	0.504236	0.620067	0.985484
P0C0L5	Complement C4-B OS=Homo sapiens OX=9606 GN=C4B PE=1 SV=2	C4B	5.95423	5.91831	5.54395	6.02998	6.69169	6.2525	5.60873	5.82799	5.72199	5.8824	5.51133	5.74385	6.35875	5.99567	6.20563	6.67901	5.5347	5.90286	5.80099	6.29223	5.77584	6.87988	5.99054	5.75173
Q92616	eIF-2-alpha kinase activator GCN1 OS=Homo sapiens OX=9606 GN=GCN1 PE=1 SV=6	GCN1	4.39572	4.83112	4.21991	4.32433	4.45254	4.86019	4.4823	4.65443	4.48752	4.6092	4.57996	4.5948	4.36965	4.6923	4.23755	4.32587	4.68763	4.36632	4.46576	4.53751	4.56516	4.35552	4.71977	4.35832
P11277	Spectrin beta chain, erythrocytic OS=Homo sapiens OX=9606 GN=SPTB PE=1 SV=5	SPTB	3.49995	3.64809	3.45176	3.69177	3.54111	3.67277	3.35304	3.21921	3.58222	3.4714	3.80287	3.25172	4.22565	3.54109	3.36257	3.49506	3.34067	3.50729	3.68744	3.65879	3.35764	5.87265	3.35325	3.22688
P06576	ATP synthase subunit beta, mitochondrial OS=Homo sapiens OX=9606 GN=ATP5F1B PE=1 SV=3	ATP5F1B	6.69623	6.55101	6.6739	6.71077	6.49221	6.72051	6.57571	6.60339	6.57273	6.69806	6.23189	6.92942	6.56046	6.61158	6.48555	6.72914	6.42374	6.73753	6.63081	6.56256	6.5379	6.93854	6.47222	6.41216
Q9P2E9	Ribosome-binding protein 1 OS=Homo sapiens OX=9606 GN=RRBP1 PE=1 SV=5	RRBP1	4.52373	4.77701	4.69402	4.90139	5.44104	5.04966	4.62112	5.01633	4.87772	5.31777	4.91325	4.51331	5.00362	4.41483	5.0157	5.05619	4.76313	4.89335	5.43384	4.92419	4.68815	4.50918	4.88318	4.90706
P49327	Fatty acid synthase OS=Homo sapiens OX=9606 GN=FASN PE=1 SV=3	FASN	4.52621	5.14038	4.60326	4.8938	4.78536	4.79559	4.42499	4.69458	5.05504	4.71772	4.73274	4.79402	4.52472	4.88451	4.45918	4.56932	4.61986	4.43009	4.90835	4.73261	5.10225	4.66736	4.77982	4.3876
O43707	Alpha-actinin-4 OS=Homo sapiens OX=9606 GN=ACTN4 PE=1 SV=2	ACTN4	6.03064	5.85545	5.97551	5.92906	6.16034	6.00486	5.93347	6.30623	5.94582	5.91325	5.90854	6.00939	6.1876	5.80425	5.96929	6.14251	5.95974	6.01826	6.20052	6.17817	5.99929	5.82825	5.7454	6.1202
O75643	U5 small nuclear ribonucleoprotein 200 kDa helicase OS=Homo sapiens OX=9606 GN=SNRNP200 PE=1 SV=2	SNRNP200	4.52838	4.68701	4.43283	4.50853	4.35609	4.60019	4.5181	4.50116	4.50027	4.50959	4.52053	4.4372	4.49542	4.6712	4.54011	4.40805	4.24644	4.57532	4.58166	4.46305	4.63516	4.44016	4.65207	4.40866
A0A804HII9	Alpha-actinin-1 OS=Homo sapiens OX=9606 GN=ACTN1 PE=4 SV=1	ACTN1	4.43692	4.27134	4.8357	4.28307	5.05469	4.92528	4.39701	4.55709	4.51104	4.61462	4.57584	4.30285	4.90453	4.41556	4.66614	4.71475	4.45626	4.48486	5.2609	4.89003	4.46343	4.55023	4.3015	4.58633
Q63HN8	E3 ubiquitin-protein ligase RNF213 OS=Homo sapiens OX=9606 GN=RNF213 PE=1 SV=3	RNF213	3.9766	4.3498	3.8251	3.92518	4.24022	4.02884	3.98979	4.40899	4.26046	4.56373	3.88597	4.00642	3.979	3.75488	3.91676	4.10626	4.00523	4.271	4.1053	4.26324	3.8184	4.07157	4.03129	3.80372
P10809	60 kDa heat shock protein, mitochondrial OS=Homo sapiens OX=9606 GN=HSPD1 PE=1 SV=2	HSPD1	5.71155	6.14272	5.83917	5.69096	5.4381	5.7993	5.67907	5.49554	5.82683	5.86618	5.58411	6.27358	5.26664	5.59865	5.33678	5.33969	5.36077	5.29653	5.43731	5.95178	5.96054	5.83088	6.09154	5.39902
P06733	Alpha-enolase OS=Homo sapiens OX=9606 GN=ENO1 PE=1 SV=2	ENO1	6.51449	6.68367	6.27024	6.63804	6.5165	6.6401	6.79235	6.6963	6.56455	6.62397	6.48122	6.86172	6.53999	6.58211	6.38385	6.40464	6.51632	6.4953	6.62502	6.52663	6.75596	6.46815	6.75261	6.38801
Q14315	Filamin-C OS=Homo sapiens OX=9606 GN=FLNC PE=1 SV=3	FLNC	2.95641	3.42871	3.96215	3.20872	4.02203	3.34301	3.09224	2.96215	3.08008	3.10943	3.71442	3.02788	3.89944	3.38038	3.88112	3.69669	3.25924	3.27433	4.77898	3.93665	3.10896	3.3261	3.08782	3.36463
P24821	Tenascin OS=Homo sapiens OX=9606 GN=TNC PE=1 SV=3	TNC	4.72928	4.23727	4.72078	4.20539	4.82912	4.35539	5.10295	5.02999	4.36676	4.47461	4.28506	4.2487	5.30825	4.17884	5.20183	6.10046	4.60459	4.78073	5.39585	4.86093	4.11494	4.83651	4.16939	4.60728
P12270	Nucleoprotein TPR OS=Homo sapiens OX=9606 GN=TPR PE=1 SV=3	TPR	4.37475	4.42956	4.05272	4.2197	4.08485	4.35365	4.31427	4.27154	4.19039	4.36807	4.39612	4.15073	4.33683	4.34297	4.16918	4.14086	4.17964	4.28684	4.25279	4.15107	4.28085	4.08694	4.37947	4.28238
P08727	Keratin, type I cytoskeletal 19 OS=Homo sapiens OX=9606 GN=KRT19 PE=1 SV=4	KRT19	6.23002	6.23202	5.72255	6.16146	6.30143	6.40847	6.38772	7.13748	6.11793	5.87683	6.35117	6.52272	6.25462	6.4314	6.04	6.25002	5.79118	6.25491	6.23494	6.04763	6.62445	6.00146	6.78299	6.44525
P07900	Heat shock protein HSP 90-alpha OS=Homo sapiens OX=9606 GN=HSP90AA1 PE=1 SV=5	HSP90AA1	4.22975	4.25584	4.40422	4.30928	4.35312	4.59388	4.63937	4.51752	4.31092	4.45056	4.23633	4.50972	4.44678	4.60052	4.44778	4.29666	4.22947	4.47805	4.35744	4.48501	4.39558	4.2985	4.55619	4.42705
P13639	Elongation factor 2 OS=Homo sapiens OX=9606 GN=EEF2 PE=1 SV=4	EEF2	5.57545	5.17801	5.35125	5.36294	5.37878	5.5445	5.4529	5.29953	5.38522	5.52594	5.40855	5.29795	5.36707	5.27002	5.29591	5.45592	5.36804	5.24784	5.63549	5.27787	5.2615	5.50796	5.17506	5.43701
P11021	Endoplasmic reticulum chaperone BiP OS=Homo sapiens OX=9606 GN=HSPA5 PE=1 SV=2	HSPA5	6.40537	6.38201	6.30971	6.69383	6.58252	6.43851	6.49178	6.38186	6.65262	6.82179	6.29842	6.23505	6.37095	6.34534	6.45281	6.44746	6.48807	6.56037	6.66955	6.56903	6.18331	6.75215	6.23115	6.15733
C9JNG9	Collagen alpha-3(VI) chain (Fragment) OS=Homo sapiens OX=9606 GN=COL6A3 PE=1 SV=1	COL6A3	1.5206	0.835431	1.85284	0.743406	2.07933	0.907859	1.76134	1.89896	0.965989	1.5258	0.684482	0.52799	2.63875	1.22751	2.4366	3.22636	1.05946	2.52453	2.07031	1.9331	1.20206	1.75475	0.690037	1.42398
O15020	Spectrin beta chain, non-erythrocytic 2 OS=Homo sapiens OX=9606 GN=SPTBN2 PE=1 SV=3	SPTBN2	3.40142	3.46734	3.48875	3.9941	3.39155	3.54384	3.36339	3.65753	3.40493	3.51976	3.49436	3.71326	3.45391	3.65533	3.35906	3.47301	3.7717	3.34103	3.26469	3.35604	3.70227	3.66935	3.54162	3.31696
P02549	Spectrin alpha chain, erythrocytic 1 OS=Homo sapiens OX=9606 GN=SPTA1 PE=1 SV=5	SPTA1	3.06096	3.20937	3.11116	3.17328	3.18655	3.31344	2.99383	2.87385	3.16098	3.13088	3.38455	2.89162	3.96529	3.14491	2.90018	3.15726	2.93899	3.19252	3.2443	3.21981	2.951	5.63129	2.88481	2.73623
Q6P2Q9	Pre-mRNA-processing-splicing factor 8 OS=Homo sapiens OX=9606 GN=PRPF8 PE=1 SV=2	PRPF8	4.55642	4.71472	4.48952	4.52582	4.4199	4.60804	4.52243	4.5528	4.55654	4.60058	4.52134	4.51197	4.55664	4.66411	4.4575	4.46557	4.3504	4.61442	4.58507	4.52016	4.63888	4.49678	4.67376	4.45846
H0YFD6	Enoyl-CoA hydratase OS=Homo sapiens OX=9606 GN=HADHA PE=1 SV=2	HADHA	5.42455	5.41733	5.40686	5.43376	5.26645	5.51018	4.91159	5.57744	5.29824	5.2775	5.14038	5.79983	5.35556	5.08111	5.39235	5.31333	5.14641	5.37774	5.44434	5.36445	5.27574	5.55237	5.38588	5.06859
Q9Y4L1	Hypoxia up-regulated protein 1 OS=Homo sapiens OX=9606 GN=HYOU1 PE=1 SV=1	HYOU1	4.68477	4.51541	4.66222	5.70229	4.58765	4.70835	4.69057	4.36631	5.07701	4.88617	4.57339	4.46092	4.48431	4.68196	4.55273	4.57521	4.57476	4.84825	4.95057	4.51785	4.53534	4.80033	4.70708	4.49858
P27708	CAD protein OS=Homo sapiens OX=9606 GN=CAD PE=1 SV=3	CAD	4.34059	4.59579	4.22292	4.45628	4.32202	4.46829	4.05202	4.1081	4.33153	4.2889	4.29305	4.69182	4.1818	4.36758	4.15812	4.16718	4.35962	4.07986	4.39574	4.25369	4.20705	4.50326	4.20605	4.06323
P11142	Heat shock cognate 71 kDa protein OS=Homo sapiens OX=9606 GN=HSPA8 PE=1 SV=1	HSPA8	6.41259	6.23859	6.2871	6.41356	6.19433	6.25657	6.24594	6.41621	6.26823	6.36266	6.11886	6.27892	6.3279	6.17991	6.34436	6.31268	6.06142	6.32356	6.46861	6.28259	6.1821	6.23854	6.4007	6.3509
O15230	Laminin subunit alpha-5 OS=Homo sapiens OX=9606 GN=LAMA5 PE=1 SV=8	LAMA5	3.84589	3.8859	3.87427	3.98268	4.25749	3.86155	3.85394	3.80333	3.65333	3.68557	3.67661	3.66704	4.3398	3.88014	3.90434	5.19083	3.63251	4.27329	4.07731	3.84418	3.87024	4.13153	3.6649	3.87775
P04259	Keratin, type II cytoskeletal 6B OS=Homo sapiens OX=9606 GN=KRT6B PE=1 SV=5	KRT6B	0.619191	-0.245287	-1.37112	-1.23198	-0.327059	0.315903	0.135615	-1.60849	-0.991754	-0.906666	-1.14179	-0.326752	0.827029	-1.03689	0.0926346	-0.0934945	-0.592785	-1.13928	-0.51616	-0.457029	-0.90438	-0.879368	-0.00363689	-0.680128
P26038	Moesin OS=Homo sapiens OX=9606 GN=MSN PE=1 SV=3	MSN	6.58109	6.08828	6.36719	6.00222	6.36885	6.49556	6.16967	6.35324	6.63022	6.66582	5.91281	6.07668	6.42992	5.76035	6.56762	6.29742	6.16465	6.37363	6.51906	6.34321	6.39806	6.08653	6.26999	6.17754
A0A0G2JIW1	Heat shock 70 kDa protein 1B OS=Homo sapiens OX=9606 GN=HSPA1B PE=1 SV=1	HSPA1B	5.84731	5.63797	5.6265	5.50598	5.49802	5.69895	5.47039	6.08226	5.5325	5.75962	5.42175	5.87239	5.81296	5.53579	5.80161	5.52193	5.63403	5.58403	5.48957	5.54923	5.55394	5.73632	5.87244	5.75063
P46939	Utrophin OS=Homo sapiens OX=9606 GN=UTRN PE=1 SV=2	UTRN	3.57158	3.32662	3.27839	3.37111	3.59208	3.32	3.22255	3.43144	3.19755	3.27256	3.11234	3.33374	3.91818	3.08988	3.69386	3.76487	3.20914	3.58297	3.55206	3.40191	3.39869	3.29264	3.22003	3.56191
P12956	X-ray repair cross-complementing protein 6 OS=Homo sapiens OX=9606 GN=XRCC6 PE=1 SV=2	XRCC6	5.71986	5.75514	5.67725	5.80799	5.53275	5.75148	5.66638	5.63732	5.7012	5.79773	5.60091	5.69437	5.82329	5.55137	5.76536	5.49387	5.45912	5.57531	5.7028	5.60132	5.76098	5.63053	5.75657	5.84542
P25705	ATP synthase subunit alpha, mitochondrial OS=Homo sapiens OX=9606 GN=ATP5F1A PE=1 SV=1	ATP5F1A	6.52548	6.31045	6.61772	6.60721	6.08362	6.63043	6.44068	6.46426	6.40131	6.56067	5.91761	7.00123	6.30485	6.33232	6.33347	6.49703	6.34776	6.56159	6.37414	6.29542	6.47202	6.60025	6.33914	6.24019
Q14764	Major vault protein OS=Homo sapiens OX=9606 GN=MVP PE=1 SV=4	MVP	5.33482	4.78715	4.85594	5.1273	5.13697	4.95801	4.8228	4.94362	5.14746	4.80466	4.53677	4.99643	5.27776	4.50899	5.15191	5.11985	5.30394	4.84416	5.00255	5.15994	4.63568	5.20685	4.81153	4.78697
Q9NZM1	Myoferlin OS=Homo sapiens OX=9606 GN=MYOF PE=1 SV=1	MYOF	4.14874	4.00698	4.48284	4.03056	4.25268	4.53347	3.8435	4.09363	4.06054	4.48784	3.80385	3.91882	4.28727	3.95404	4.27859	4.56888	4.0926	4.27698	4.40135	4.21008	4.00345	4.24948	3.96428	4.72182
P62736	Actin, aortic smooth muscle OS=Homo sapiens OX=9606 GN=ACTA2 PE=1 SV=1	ACTA2	7.25355	7.08604	7.5025	7.23076	7.59292	7.23919	7.12753	7.08006	7.40022	7.21803	7.02813	6.78804	7.5799	6.98934	7.64099	7.43384	6.99288	7.06731	8.09963	7.59084	7.13405	7.32229	6.92087	7.15274
P68133	Actin, alpha skeletal muscle OS=Homo sapiens OX=9606 GN=ACTA1 PE=1 SV=1	ACTA1	2.48099	2.48445	2.49649	2.48606	2.7149	2.61793	2.39628	2.35757	2.49748	2.41479	2.39528	2.41089	2.76197	2.40224	2.73809	2.62804	2.29434	2.47914	3.36894	2.84999	2.41432	2.75148	2.42764	2.37834
P55072	Transitional endoplasmic reticulum ATPase OS=Homo sapiens OX=9606 GN=VCP PE=1 SV=4	VCP	5.45704	5.23975	5.13481	5.43433	5.2629	5.29984	5.19587	4.93995	5.2943	5.32857	5.14516	5.28197	5.24988	5.27971	5.15736	5.22087	5.46081	5.22469	5.30426	5.18574	5.32238	5.1507	5.4068	4.96856
Q7Z6Z7	E3 ubiquitin-protein ligase HUWE1 OS=Homo sapiens OX=9606 GN=HUWE1 PE=1 SV=3	HUWE1	3.98168	3.80682	3.85029	3.73906	3.84014	3.86162	3.85948	3.6877	3.72604	3.87498	3.96081	3.88916	3.76842	4.05612	3.62705	3.80874	3.88112	3.73919	3.82478	3.74314	3.82209	4.01798	3.81127	3.60237
Q00341	Vigilin OS=Homo sapiens OX=9606 GN=HDLBP PE=1 SV=2	HDLBP	4.31949	4.4649	4.52232	4.45149	4.66224	4.68849	4.24538	4.61224	4.60312	4.92731	4.31289	4.39497	4.38511	4.28267	4.47904	4.39726	4.56532	4.49623	4.81234	4.65923	4.3071	4.38116	4.43177	4.4537
Q07065	Cytoskeleton-associated protein 4 OS=Homo sapiens OX=9606 GN=CKAP4 PE=1 SV=2	CKAP4	4.60971	4.66173	4.74273	4.53677	5.19121	5.19974	4.73754	4.58193	4.80876	4.75056	5.02504	4.50549	4.89716	4.81213	4.80996	4.97479	4.79455	4.76699	5.06696	4.92447	4.67051	4.91884	4.78085	4.62761
P05783	Keratin, type I cytoskeletal 18 OS=Homo sapiens OX=9606 GN=KRT18 PE=1 SV=2	KRT18	5.69482	6.10902	5.68836	6.14469	6.14554	6.47482	6.12319	6.96064	6.058	5.91456	6.3084	5.88464	6.15656	6.35253	5.68567	5.94459	5.40278	6.51134	6.76107	5.82143	6.02717	6.09989	6.57175	5.81164
A0A2R8Y793	Actin, cytoplasmic 1 (Fragment) OS=Homo sapiens OX=9606 GN=ACTB PE=1 SV=1	ACTB	-1.12559	-1.41829	-1.14506	-1.32986	-0.983968	-1.12572	-1.36353	-1.34073	-1.27994	-1.27763	-1.36977	-1.29302	-0.980479	-1.16162	-1.15443	-1.08844	-1.15489	-1.31202	-1.1439	-1.05679	-1.15917	-1.03994	-1.10498	-1.24904
P01012	Ovalbumin OS=Gallus gallus GN=SERPINB14 PE=1 SV=2	SERPINB14	7.59656	7.66137	7.39737	7.53428	7.70712	7.79894	7.3168	7.3822	7.69931	7.77117	7.12302	7.491	7.5718	7.33545	7.58897	7.55869	7.46765	7.43028	7.70432	7.60956	7.43539	7.75993	7.34019	7.38649
P30101	Protein disulfide-isomerase A3 OS=Homo sapiens OX=9606 GN=PDIA3 PE=1 SV=4	PDIA3	5.70156	5.54364	5.62272	6.06588	6.04502	6.27235	5.62928	6.14281	5.93816	6.14245	5.87506	5.39424	5.976	5.68473	5.9136	6.01553	6.08147	5.97537	5.89495	5.95634	5.58291	5.9881	5.77221	5.61476
A0A6Q8PFE4	Actin, cytoplasmic 1 OS=Homo sapiens OX=9606 GN=ACTB PE=1 SV=1	ACTB	5.95617	5.85829	6.12989	5.91664	6.18276	5.93577	5.80324	5.82855	5.97412	5.84294	5.77975	5.6322	6.21475	5.8503	6.07818	6.36659	5.76204	6.13532	6.19585	6.02307	5.84358	6.14889	5.70553	5.87401
P07355	Annexin A2 OS=Homo sapiens OX=9606 GN=ANXA2 PE=1 SV=2	ANXA2	7.23434	6.63155	7.17811	6.81454	7.07837	7.16405	7.12944	7.03165	6.8749	6.95995	6.84572	6.98259	7.49109	6.45989	7.42064	7.23626	7.44766	7.17649	7.12549	7.00508	6.78142	7.23358	6.57284	7.21897
P04406	Glyceraldehyde-3-phosphate dehydrogenase OS=Homo sapiens OX=9606 GN=GAPDH PE=1 SV=3	GAPDH	6.86875	6.88541	6.45917	7.00574	6.68011	6.88426	6.5549	6.64347	6.77728	6.86797	6.61002	6.79184	6.702	6.482	6.69089	6.59921	6.68766	6.54206	6.82721	6.97608	6.58377	6.92802	6.52467	6.57518
Q14152	Eukaryotic translation initiation factor 3 subunit A OS=Homo sapiens OX=9606 GN=EIF3A PE=1 SV=1	EIF3A	4.35404	4.68259	4.31556	4.38061	4.41809	4.60335	4.574	4.50527	4.47453	4.74193	4.4187	4.28526	4.47263	4.39449	4.57607	4.41549	4.52524	4.45496	4.51985	4.33756	4.39924	4.31862	4.49381	4.60282
P17661	Desmin OS=Homo sapiens OX=9606 GN=DES PE=1 SV=3	DES	3.29236	3.4	3.22468	3.6724	4.34696	3.41953	2.79691	2.8735	3.00912	3.05238	4.30499	3.0166	4.1388	3.03303	4.64854	3.75949	3.10136	3.32917	5.69445	4.3323	3.15823	3.49276	3.16086	3.20414
Q71U36	Tubulin alpha-1A chain OS=Homo sapiens OX=9606 GN=TUBA1A PE=1 SV=1	TUBA1A	6.86003	6.87334	6.68493	6.92124	6.92514	6.96528	6.71524	6.66755	6.89035	6.8532	6.82232	6.8197	6.86203	6.91254	6.70088	6.76816	6.70196	6.67714	6.98726	6.87564	6.77166	6.90873	6.77887	6.7715
Q03252	Lamin-B2 OS=Homo sapiens OX=9606 GN=LMNB2 PE=1 SV=4	LMNB2	5.32501	4.74972	4.81752	4.71184	5.03483	4.88282	4.74826	5.05863	4.56579	4.73246	4.72582	4.43552	5.91889	4.69318	5.50074	5.54865	4.66482	5.28816	4.99128	4.72427	5.05718	4.71957	4.67581	5.48718
P04406-2	Isoform 2 of Glyceraldehyde-3-phosphate dehydrogenase OS=Homo sapiens OX=9606 GN=GAPDH	GAPDH	-2.65613	-2.74062	-2.42752	-2.53926	-2.96605	-2.43316	-2.40869	-2.60631	-2.7455	-2.79209	-2.68872	-2.65034	-2.53883	-2.76781	-2.55898	-2.30381	-2.56828	-2.54663	-2.42884	-2.4902	-2.87192	-2.835	-2.60081	-2.6157
Q02952	A-kinase anchor protein 12 OS=Homo sapiens OX=9606 GN=AKAP12 PE=1 SV=4	AKAP12	2.58773	2.43305	2.55616	2.55414	3.63982	2.56434	2.56011	2.781	2.32575	2.57152	2.40139	2.22935	4.36725	2.48613	3.26552	3.56115	2.35479	3.12417	2.8749	2.61747	3.167	2.40223	2.39629	4.01924
P13010	X-ray repair cross-complementing protein 5 OS=Homo sapiens OX=9606 GN=XRCC5 PE=1 SV=3	XRCC5	4.85839	4.89134	4.81684	4.95724	4.64344	4.81335	4.76914	4.70559	4.81235	4.8368	4.86583	4.85373	4.95809	4.82838	4.71329	4.67025	4.58311	4.7303	4.76968	4.7282	4.81591	4.86012	4.88474	4.92129
A0A7I2V2G2	75 kDa glucose-regulated protein OS=Homo sapiens OX=9606 GN=HSPA9 PE=1 SV=1	HSPA9	5.24431	5.15266	5.05294	5.46817	4.86958	4.89929	5.117	5.28822	4.9436	5.04557	5.04193	5.51473	5.00923	5.11334	4.84042	5.12768	4.57191	5.2095	5.2955	5.05781	4.91106	5.63269	5.26769	5.05113
P50454	Serpin H1 OS=Homo sapiens OX=9606 GN=SERPINH1 PE=1 SV=2	SERPINH1	5.57471	5.67956	5.81525	5.87207	5.84032	5.74876	5.74703	5.35311	5.8681	5.79231	5.74463	5.67208	5.56198	5.61458	5.69784	5.44598	5.66761	5.37053	6.13763	6.00427	5.56253	5.81154	5.61393	5.56322
Q7KZF4	Staphylococcal nuclease domain-containing protein 1 OS=Homo sapiens OX=9606 GN=SND1 PE=1 SV=1	SND1	4.96013	4.81962	4.91116	5.01577	4.83941	4.95976	4.68735	4.75975	5.02721	5.18532	4.53515	4.62511	4.83325	4.7768	4.77562	4.96647	4.72054	5.02392	5.01732	4.77191	4.88407	4.85527	4.61718	4.78099
P24821-6	Isoform 6 of Tenascin OS=Homo sapiens OX=9606 GN=TNC	TNC	0.040845	-1.46096	-0.939255	-1.83544	0.343972	-1.31411	0.630267	-0.371374	-1.05249	-0.922292	-1.49721	-1.75023	0.958463	-1.72254	0.34916	2.32513	-1.39307	0.154966	0.0140104	0.295996	-1.49488	0.557957	-1.77286	-1.03571
P12110	Collagen alpha-2(VI) chain OS=Homo sapiens OX=9606 GN=COL6A2 PE=1 SV=4	COL6A2	5.88592	5.73242	5.84495	5.57902	5.97183	5.83285	5.86665	6.06499	5.59266	5.74938	5.33178	5.43436	6.58417	5.55314	6.27118	7.22668	5.56358	6.56072	6.06216	5.94239	5.602	6.26828	5.52164	5.55001
Q14697	Neutral alpha-glucosidase AB OS=Homo sapiens OX=9606 GN=GANAB PE=1 SV=3	GANAB	-2.4924	-1.95332	-1.29732	-0.794459	-1.17811	-2.64436	-1.69062	-1.52398	-1.48739	-1.31328	-1.70386	-2.19884	-1.51408	-2.38834	-1.04506	-1.49565	-1.3172	-2.68938	-1.10863	-1.87437	-1.33007	-2.59357	-2.11689	-0.883571
Q05682	Caldesmon OS=Homo sapiens OX=9606 GN=CALD1 PE=1 SV=3	CALD1	4.28325	4.02736	4.98775	4.03288	5.31972	4.76538	4.63835	4.09679	4.37214	4.57554	4.30187	3.92997	5.26744	4.02635	5.39527	4.9444	3.97247	4.49282	5.7101	5.20685	4.63623	3.98527	4.04061	4.66459
P78371	T-complex protein 1 subunit beta OS=Homo sapiens OX=9606 GN=CCT2 PE=1 SV=4	CCT2	4.79203	4.85774	4.63439	4.72183	4.67912	4.96973	4.66498	4.54674	4.81726	4.76986	4.61949	4.78355	4.68839	4.60972	4.63567	4.72985	4.5168	4.72326	4.7757	4.68777	4.66388	4.88875	4.82848	4.5771
Q14697-2	Isoform 2 of Neutral alpha-glucosidase AB OS=Homo sapiens OX=9606 GN=GANAB	GANAB	4.97514	5.14978	4.94638	5.33912	5.10915	5.11066	4.99049	4.99332	5.12244	5.12796	5.09225	5.01365	5.10066	4.99796	4.98309	5.11774	5.16661	5.02715	5.14902	4.98186	5.08856	5.08595	4.91967	5.0376
P12109	Collagen alpha-1(VI) chain OS=Homo sapiens OX=9606 GN=COL6A1 PE=1 SV=3	COL6A1	5.7019	5.59369	5.61258	5.37113	5.94822	5.67833	5.81517	5.79816	5.48775	5.65819	5.15948	5.41607	6.23418	5.37562	6.05618	6.7668	5.4404	5.97664	5.91968	5.90067	5.50571	5.9777	5.43872	5.59302
P19338	Nucleolin OS=Homo sapiens OX=9606 GN=NCL PE=1 SV=3	NCL	6.08271	6.56779	6.18818	6.33736	5.79315	6.77083	5.98191	6.67983	6.2603	6.71888	6.37468	6.58538	6.13673	5.90511	6.19682	6.00681	6.23553	6.075	6.05532	6.40194	6.32851	6.00255	6.65321	6.39466
P22626	Heterogeneous nuclear ribonucleoproteins A2/B1 OS=Homo sapiens OX=9606 GN=HNRNPA2B1 PE=1 SV=2	HNRNPA2B1	6.4501	6.57033	6.15125	6.47112	6.27083	6.50006	6.65009	6.68381	6.2964	6.52555	6.57772	6.42925	6.51757	6.54896	6.43379	6.36536	6.25223	6.56077	6.45462	6.32944	6.63068	6.29879	6.53248	6.3342
Q14195-2	Isoform LCRMP-4 of Dihydropyrimidinase-related protein 3 OS=Homo sapiens OX=9606 GN=DPYSL3	DPYSL3	4.75042	4.51594	5.08388	4.36798	5.13974	4.84547	4.35084	4.27025	4.43282	4.58038	4.40626	4.71068	5.2292	4.51796	4.72525	4.94201	4.39762	4.57885	5.15547	4.87325	4.63556	4.70728	4.54883	4.84614
P26640	Valine--tRNA ligase OS=Homo sapiens OX=9606 GN=VARS1 PE=1 SV=4	VARS1	4.31128	4.02353	4.07551	3.93824	4.11682	4.27062	3.69908	3.93736	4.06317	4.12114	4.03698	4.11948	4.09575	3.91468	3.95009	4.05631	4.35433	4.10005	4.07715	3.90998	3.88134	4.23146	4.03381	3.90722
P01023	Alpha-2-macroglobulin OS=Homo sapiens OX=9606 GN=A2M PE=1 SV=3	A2M	4.85798	4.22884	4.04489	4.64403	4.55145	4.21827	4.08808	4.12052	4.35677	4.80414	3.77782	3.86468	4.92476	4.10282	4.53079	4.59117	4.08695	4.62908	4.45723	4.41839	4.06375	5.3079	3.88432	3.98077
P07814	Bifunctional glutamate/proline--tRNA ligase OS=Homo sapiens OX=9606 GN=EPRS1 PE=1 SV=5	EPRS1	4.31652	4.20557	4.20996	4.36262	4.12353	4.22255	4.1271	3.98928	4.18767	4.25476	4.24649	4.16702	4.01288	4.03302	4.03031	4.09073	4.38807	4.077	4.16964	4.174	3.95107	4.18693	4.17239	4.08433
P08133	Annexin A6 OS=Homo sapiens OX=9606 GN=ANXA6 PE=1 SV=3	ANXA6	5.51053	5.37175	5.53916	5.2118	5.97003	5.50383	5.32657	5.23739	5.39488	5.56854	5.20071	5.03151	5.98717	5.13367	5.83172	5.92144	5.18614	5.55965	5.92722	5.65488	5.26248	5.90352	5.149	5.49745
A0A804HL40	Leucine-rich PPR motif-containing protein, mitochondrial OS=Homo sapiens OX=9606 GN=LRPPRC PE=4 SV=1	LRPPRC	5.09076	4.689	5.06936	4.69829	4.46699	4.71552	4.52807	4.5709	4.83724	4.77688	4.41837	5.45866	4.40196	4.91446	4.37211	4.46783	4.60408	4.36899	4.58969	4.73278	4.94111	4.69032	4.71854	4.85628
F5H5D3	Tubulin alpha chain OS=Homo sapiens OX=9606 GN=TUBA1C PE=1 SV=1	TUBA1C	-1.09499	-1.14663	-1.18567	-1.01133	-1.09584	-1.20009	-1.21481	-1.23365	-0.972259	-1.12176	-1.21989	-0.956683	-1.23583	-1.01175	-1.30879	-1.27101	-1.26443	-0.911232	-1.31598	-1.03508	-1.38374	-0.595035	-1.27253	-1.18048
P29401	Transketolase OS=Homo sapiens OX=9606 GN=TKT PE=1 SV=3	TKT	5.57425	5.01004	4.95908	5.30033	5.06584	5.16982	5.54146	5.33461	5.17662	5.11239	5.0713	5.04143	5.47696	4.709	5.37269	5.17659	4.75447	5.10249	5.07793	5.24535	5.3453	5.41091	4.97725	5.18543
P09874	Poly [ADP-ribose] polymerase 1 OS=Homo sapiens OX=9606 GN=PARP1 PE=1 SV=4	PARP1	4.0791	4.51495	4.27595	4.63592	4.01252	4.51227	4.58626	4.36143	4.58953	4.38479	4.58086	4.40537	4.14898	4.38534	4.17493	4.15313	4.16552	4.25877	4.30845	4.2264	4.45457	4.27287	4.82734	4.22608
O43491	Band 4.1-like protein 2 OS=Homo sapiens OX=9606 GN=EPB41L2 PE=1 SV=1	EPB41L2	3.38665	3.85435	3.428	3.4016	3.76541	3.67823	3.69417	3.52153	3.34238	3.49282	3.39927	3.40559	4.2622	3.35873	4.09845	4.09935	3.22428	3.88829	3.72243	3.565	3.57326	3.50856	3.65076	4.09216
O75533	Splicing factor 3B subunit 1 OS=Homo sapiens OX=9606 GN=SF3B1 PE=1 SV=3	SF3B1	3.97342	4.26626	4.09925	3.96088	3.89107	4.1383	4.08995	4.14544	4.08637	4.07008	4.07378	4.03175	4.03633	4.08946	4.00742	3.94845	3.91154	4.02053	4.0418	3.96511	4.29645	3.8991	4.30421	4.05382
P22314	Ubiquitin-like modifier-activating enzyme 1 OS=Homo sapiens OX=9606 GN=UBA1 PE=1 SV=3	UBA1	5.52967	5.41009	5.39747	5.51803	5.34587	5.41448	5.30979	5.49337	5.35085	5.8532	5.10299	5.61243	5.32684	5.38012	5.22632	5.3841	5.1877	5.54707	5.24582	5.24365	5.5918	5.50728	5.6131	5.25215
Q86UP2	Kinectin OS=Homo sapiens OX=9606 GN=KTN1 PE=1 SV=1	KTN1	3.84818	3.72935	3.50302	4.15427	3.84203	3.73483	3.67082	3.67479	3.66626	3.77718	3.92701	3.75586	3.83514	3.73566	3.7387	3.79093	3.70817	3.9167	3.95103	3.7974	3.66415	3.44596	3.8846	3.99875
P02671	Fibrinogen alpha chain OS=Homo sapiens OX=9606 GN=FGA PE=1 SV=2	FGA	6.19809	5.39006	5.2341	5.53329	6.42504	5.41036	5.2048	4.98479	5.6406	5.30069	6.32027	5.08729	5.88464	6.53086	5.24077	5.44789	4.99974	5.35708	6.61592	6.03239	5.65951	6.04853	5.10007	4.93514
P13667	Protein disulfide-isomerase A4 OS=Homo sapiens OX=9606 GN=PDIA4 PE=1 SV=2	PDIA4	4.7026	5.09268	5.06928	5.05078	5.08713	5.15513	5.27528	4.91986	5.35546	5.22647	4.87157	4.81639	4.95109	4.78303	5.45614	5.23711	5.0931	5.22524	5.03477	5.4343	4.8585	5.15618	5.00049	4.87374
Q8IVF2	Protein AHNAK2 OS=Homo sapiens OX=9606 GN=AHNAK2 PE=1 SV=2	AHNAK2	2.10014	1.53033	2.01058	1.50465	2.08427	1.78023	2.53617	2.00273	1.77134	2.13809	1.7843	3.04451	1.70576	1.9188	1.96637	1.91404	2.91033	1.68786	1.91984	2.50489	1.80665	1.69515	1.93734	1.92173
A0A0A0MS51	Actin-depolymerizing factor OS=Homo sapiens OX=9606 GN=GSN PE=1 SV=1	GSN	4.9695	4.74458	5.02574	4.58621	5.16628	4.63486	5.08035	5.19412	4.94958	4.85146	4.52275	4.60378	5.46717	4.48762	5.49267	5.33371	4.81894	5.1762	5.21592	5.12724	4.7999	4.94044	4.49724	5.01971
A0A669KB89	Protein scribble homolog OS=Homo sapiens OX=9606 GN=SCRIB PE=1 SV=1	SCRIB	3.63709	3.61291	3.14827	3.26646	3.0679	3.72075	3.41765	3.50821	3.1509	3.5485	3.41977	3.47226	3.23435	3.75978	3.17559	3.31131	3.4399	3.4004	3.09331	3.43586	3.33992	3.30547	3.59389	3.53972
P35221	Catenin alpha-1 OS=Homo sapiens OX=9606 GN=CTNNA1 PE=1 SV=1	CTNNA1	4.28263	4.17466	3.90327	4.13785	3.89878	4.36191	4.48397	4.53522	4.02228	4.18048	4.37835	4.35558	4.1881	4.08415	4.03311	4.00513	4.1245	3.97993	4.17644	4.25532	4.31422	3.94113	4.27545	4.42601
P15311	Ezrin OS=Homo sapiens OX=9606 GN=EZR PE=1 SV=4	EZR	4.24997	4.0378	3.9023	4.1811	4.26555	4.58182	4.53463	4.42174	4.6485	4.57158	4.00899	3.94712	4.04676	4.08153	4.3978	4.15913	4.36061	4.78937	4.05076	4.02846	4.47248	3.74307	4.59725	4.14999
Q08211	ATP-dependent RNA helicase A OS=Homo sapiens OX=9606 GN=DHX9 PE=1 SV=4	DHX9	5.04099	5.23052	4.90102	5.19966	5.07267	5.24949	5.1482	5.15918	5.15623	5.18199	5.07201	5.2297	5.06522	5.22062	4.95348	5.00514	4.97785	5.01521	5.12522	5.12839	5.23254	5.16451	5.20029	4.92526
Q9UQE7	Structural maintenance of chromosomes protein 3 OS=Homo sapiens OX=9606 GN=SMC3 PE=1 SV=2	SMC3	3.39803	3.56316	3.40178	3.51839	3.2594	3.6948	3.95683	3.77517	3.41974	3.63182	3.60484	3.4256	3.67511	3.49343	3.62458	3.57779	3.37544	3.5724	3.46933	3.44445	3.69846	3.43274	3.68382	3.74881
P04843	Dolichyl-diphosphooligosaccharide--protein glycosyltransferase subunit 1 OS=Homo sapiens OX=9606 GN=RPN1 PE=1 SV=1	RPN1	5.2909	5.26063	5.24995	5.56139	5.31786	5.45073	5.14561	5.28382	5.48373	5.53849	5.17903	5.18908	5.32129	5.17786	5.26612	5.29632	5.23151	5.3673	5.43771	5.30727	5.19261	5.34392	5.29826	5.29575
P49411	Elongation factor Tu, mitochondrial OS=Homo sapiens OX=9606 GN=TUFM PE=1 SV=2	TUFM	5.36325	5.44304	5.47164	5.28428	5.08686	5.46435	5.12529	5.55683	5.30752	5.25635	5.11051	5.7114	5.19084	5.33076	5.17221	5.27291	5.28409	5.09879	5.21024	5.2557	5.40487	5.60403	5.41816	5.09151
Q5T4S7	E3 ubiquitin-protein ligase UBR4 OS=Homo sapiens OX=9606 GN=UBR4 PE=1 SV=1	UBR4	3.18338	3.04526	2.97497	3.07994	3.06974	3.08893	2.89385	3.09104	3.08556	3.10168	2.92567	3.19271	3.0303	3.07145	2.90767	2.95322	2.91896	3.08674	3.04044	2.96245	3.00452	3.31337	3.00747	2.99548
Q04637	Eukaryotic translation initiation factor 4 gamma 1 OS=Homo sapiens OX=9606 GN=EIF4G1 PE=1 SV=4	EIF4G1	4.17421	4.62629	4.18813	4.44675	4.31811	4.47731	4.49248	4.39598	4.57242	4.57785	4.3343	4.42805	4.2692	4.37994	4.15584	4.17324	4.35587	4.39741	4.3624	4.33123	4.49516	4.18716	4.53802	4.19428
P52272	Heterogeneous nuclear ribonucleoprotein M OS=Homo sapiens OX=9606 GN=HNRNPM PE=1 SV=3	HNRNPM	5.54253	5.6591	5.31608	5.52807	5.42067	5.62399	5.54219	5.56946	5.6011	5.57965	5.52098	5.62924	5.50826	5.51597	5.39341	5.40159	5.29622	5.40362	5.5832	5.50751	5.62377	5.49965	5.628	5.44892
P02452	Collagen alpha-1(I) chain OS=Homo sapiens OX=9606 GN=COL1A1 PE=1 SV=5	COL1A1	4.25576	4.19054	5.11458	3.7859	5.75299	4.39826	4.53152	5.17455	4.02409	4.39266	3.96629	3.99025	5.99103	4.50735	5.7762	6.95769	4.1067	4.80947	5.81352	4.5576	4.41909	5.44074	3.69114	5.81143
Q00839	Heterogeneous nuclear ribonucleoprotein U OS=Homo sapiens OX=9606 GN=HNRNPU PE=1 SV=6	HNRNPU	4.7741	4.94103	4.60068	4.81462	4.46764	4.94966	5.09554	5.2648	4.87482	5.05285	4.92074	4.93704	4.76162	4.84059	4.88549	4.36642	4.67386	4.5405	4.79048	4.73087	5.27305	4.5159	5.32235	4.79628
Q16891-2	Isoform 2 of MICOS complex subunit MIC60 OS=Homo sapiens OX=9606 GN=IMMT	IMMT	4.69915	4.5168	4.67034	4.36228	4.36501	4.63159	4.52513	4.75533	4.43255	4.60048	4.3181	5.00157	4.52256	4.37884	4.4135	4.54328	4.50688	4.66363	4.51382	4.49513	4.5771	4.47634	4.51955	4.41885
P27816	Microtubule-associated protein 4 OS=Homo sapiens OX=9606 GN=MAP4 PE=1 SV=3	MAP4	-2.70273	-2.58134	-2.82389	-3.00944	-2.27643	-2.92048	-2.76991	-2.78118	-2.77512	-2.7261	-3.02839	-2.983	-1.48535	-2.89392	-2.7697	-3.05092	-2.63595	-2.71866	-2.55146	-2.69688	-2.90735	-2.46868	-2.92874	-2.71894
A0A804HKE7	Microtubule-associated protein 4 OS=Homo sapiens OX=9606 GN=MAP4 PE=4 SV=1	MAP4	4.58702	4.11557	3.63349	3.86899	4.06644	3.94543	3.70359	4.29401	3.97216	4.11624	3.96707	3.57315	4.39396	3.69089	4.24985	4.15076	3.82996	4.05291	4.43987	4.16065	4.18961	3.23901	3.74387	4.38044
K7EKI0	Envoplakin OS=Homo sapiens OX=9606 GN=EVPL PE=1 SV=1	EVPL	3.02318	2.85913	3.18071	3.12704	2.74117	2.88645	3.04985	3.89504	2.77148	3.1639	2.9654	4.18723	2.72311	2.75867	2.8265	2.93349	3.66557	3.01152	2.52084	3.25508	3.22898	2.55306	3.51364	2.85809
P51991	Heterogeneous nuclear ribonucleoprotein A3 OS=Homo sapiens OX=9606 GN=HNRNPA3 PE=1 SV=2	HNRNPA3	5.40791	5.41634	5.64695	5.31322	5.20791	5.7047	5.59538	5.91161	5.30718	5.437	5.54262	5.39815	5.72401	5.51831	5.54392	5.53482	5.3039	5.84285	5.30505	5.30803	5.79237	5.32097	5.66281	5.45418
Q14203	Dynactin subunit 1 OS=Homo sapiens OX=9606 GN=DCTN1 PE=1 SV=3	DCTN1	3.11039	3.0081	3.0744	3.12336	3.30198	3.22542	3.20395	3.1213	3.1599	3.14478	3.2291	2.84458	3.29202	2.99412	3.29435	3.23776	3.3339	3.17007	3.3582	3.0332	3.11015	2.96421	3.00872	3.26646
P53621	Coatomer subunit alpha OS=Homo sapiens OX=9606 GN=COPA PE=1 SV=2	COPA	4.50594	4.38561	4.44402	4.55517	4.58703	4.55932	4.36781	4.36556	4.66111	4.62757	4.46594	4.43421	4.28421	4.44879	4.30729	4.32992	4.47796	4.38846	4.59655	4.61654	4.23092	4.48942	4.43054	4.41045
P09493-3	Isoform 3 of Tropomyosin alpha-1 chain OS=Homo sapiens OX=9606 GN=TPM1	TPM1	5.366	5.1384	5.95445	5.10317	6.10617	5.83657	5.44354	5.07864	5.29655	5.45055	5.36156	4.98541	6.02281	5.23186	5.93103	5.95127	4.98023	5.52083	6.73437	6.05242	5.35315	5.53402	5.0461	5.30224
Q07954	Prolow-density lipoprotein receptor-related protein 1 OS=Homo sapiens OX=9606 GN=LRP1 PE=1 SV=2	LRP1	3.21458	3.21725	3.64112	3.27886	3.7598	3.47713	3.35128	3.27925	3.31226	3.32783	3.35848	3.11279	3.78333	3.29475	3.67702	3.82723	3.32751	3.44354	3.69123	3.50348	3.32497	3.59363	3.19389	3.51035
P09493-8	Isoform 8 of Tropomyosin alpha-1 chain OS=Homo sapiens OX=9606 GN=TPM1	TPM1	1.1563	0.894069	0.898565	1.1237	2.01094	0.949975	1.04614	0.521258	0.32479	0.753215	1.25766	0.465733	2.13322	0.613563	2.32892	1.80494	0.614144	0.851187	3.05969	1.99847	0.872153	0.981426	0.804877	0.948507
P20700	Lamin-B1 OS=Homo sapiens OX=9606 GN=LMNB1 PE=1 SV=2	LMNB1	4.89867	4.79997	4.40507	4.87309	4.41844	4.70424	5.09019	5.17175	4.65926	4.73237	4.96995	4.86298	4.8788	4.65613	4.58449	4.72004	4.4425	4.74002	4.65318	4.68353	4.69207	4.59497	5.20791	4.92452
Q12906-7	Isoform 7 of Interleukin enhancer-binding factor 3 OS=Homo sapiens OX=9606 GN=ILF3	ILF3	4.39589	4.60298	4.34154	4.39802	4.35143	4.63977	4.45592	4.44563	4.32823	4.45429	4.65391	4.39047	4.52455	4.56315	4.33017	4.47745	4.29671	4.517	4.52879	4.30603	4.49612	4.23898	4.72661	4.40424
P16615	Sarcoplasmic/endoplasmic reticulum calcium ATPase 2 OS=Homo sapiens OX=9606 GN=ATP2A2 PE=1 SV=1	ATP2A2	3.84066	4.18264	3.80096	3.9785	4.13929	4.25415	4.15804	4.13202	3.9908	4.0936	3.9858	4.00951	4.02197	4.08054	4.07924	3.94294	4.01635	3.97382	4.15751	4.17067	4.00762	3.87871	4.33276	3.86397
A0A1W2PPS1	Heterogeneous nuclear ribonucleoprotein U OS=Homo sapiens OX=9606 GN=HNRNPU PE=1 SV=1	HNRNPU	-0.520389	-0.669958	-0.810444	-0.429264	-1.00218	-1.10896	-0.177013	-0.0278365	-0.887562	-0.607827	0.102068	-0.598772	-0.716736	-0.201457	-1.07994	-0.55088	-0.862146	-0.826815	-0.623257	-0.72658	-0.379251	-1.26895	-0.321551	-0.472696
Q92841	Probable ATP-dependent RNA helicase DDX17 OS=Homo sapiens OX=9606 GN=DDX17 PE=1 SV=2	DDX17	3.73349	3.86682	3.74726	3.82403	3.65492	3.83731	3.67609	3.67693	3.72629	3.70004	3.9967	3.71257	3.7851	3.9176	3.59781	3.67876	3.60722	3.75602	3.79093	3.6135	3.83959	3.69884	3.79839	3.72081
Q14789	Golgin subfamily B member 1 OS=Homo sapiens OX=9606 GN=GOLGB1 PE=1 SV=2	GOLGB1	2.64976	2.637	2.52865	2.56597	2.69467	2.72737	2.4732	2.61837	2.72545	2.58508	2.62031	2.50782	2.54792	2.46592	2.46637	2.75542	2.69684	2.65236	2.73662	2.58038	2.58799	2.4749	2.58331	2.6581
Q86VP6	Cullin-associated NEDD8-dissociated protein 1 OS=Homo sapiens OX=9606 GN=CAND1 PE=1 SV=2	CAND1	4.37408	4.53695	4.47604	4.66861	4.66084	4.60408	4.5713	4.55794	4.5979	4.46738	4.66436	4.59317	4.61746	4.42593	4.42509	4.51602	4.33206	4.66101	4.68466	4.4653	4.4513	4.51368	4.65655	4.45605
Q8WXH0	Nesprin-2 OS=Homo sapiens OX=9606 GN=SYNE2 PE=1 SV=3	SYNE2	2.82448	2.44504	2.46616	2.32224	2.84614	2.7157	2.37994	2.92152	2.62149	2.65419	2.70735	2.5991	2.81778	2.44686	2.54164	2.56669	2.70316	2.77338	2.48872	2.62417	2.57302	2.50248	2.53587	2.74326
A0A7P0TAE9	Calnexin OS=Homo sapiens OX=9606 GN=CANX PE=1 SV=1	CANX	4.64827	4.50359	4.67984	5.52154	4.50494	4.87601	4.55495	4.24867	4.68804	4.49324	4.94845	4.25796	4.74455	4.60818	4.70553	4.74972	4.68397	4.84704	4.61218	4.56114	4.20563	4.98581	4.78173	4.62812
P50395	Rab GDP dissociation inhibitor beta OS=Homo sapiens OX=9606 GN=GDI2 PE=1 SV=2	GDI2	5.29799	5.03418	4.94319	5.03993	5.02654	5.13198	5.05919	5.23937	5.04966	5.25266	4.82908	5.0386	5.11276	4.91903	5.05685	5.16284	5.03662	5.22451	5.16869	5.02044	4.95419	5.02254	4.89379	5.20275
P08758	Annexin A5 OS=Homo sapiens OX=9606 GN=ANXA5 PE=1 SV=2	ANXA5	5.79688	5.44565	5.84722	5.73494	6.18387	5.91041	5.93242	5.94085	5.75731	5.78224	5.32474	5.41553	6.5373	5.54135	6.36761	6.372	6.06639	6.28304	6.02686	5.94082	5.48089	5.91835	5.36279	6.0067
P68371	Tubulin beta-4B chain OS=Homo sapiens OX=9606 GN=TUBB4B PE=1 SV=1	TUBB4B	4.91893	5.02106	4.8214	5.04294	5.03737	5.02503	4.67721	4.86188	4.93957	4.94885	4.87885	5.01508	4.95802	5.03789	4.88203	4.78593	4.8123	4.68326	4.97737	5.07116	4.93633	5.1161	5.00984	4.73925
P02647	Apolipoprotein A-I OS=Homo sapiens OX=9606 GN=APOA1 PE=1 SV=1	APOA1	6.05288	5.4879	5.19949	5.30747	5.85838	5.47006	5.24297	5.53602	5.33157	5.83543	4.87007	5.20835	6.09052	5.56447	5.50601	5.96078	4.82411	5.96389	5.30016	5.37235	5.5944	6.89631	5.30232	5.2903
Q9Y4G6	Talin-2 OS=Homo sapiens OX=9606 GN=TLN2 PE=1 SV=4	TLN2	2.26957	2.34925	2.43135	2.24415	2.18589	2.48677	2.31329	2.31363	2.17438	2.38836	2.17265	2.49037	2.6824	1.96895	2.41422	2.42474	2.46339	2.28928	2.37441	2.23174	2.19797	2.18752	2.16871	2.47724
Q02388	Collagen alpha-1(VII) chain OS=Homo sapiens OX=9606 GN=COL7A1 PE=1 SV=2	COL7A1	3.41113	2.41701	2.40713	2.9327	2.61836	2.56012	2.46865	2.71462	2.485	2.5537	2.31193	2.4924	3.04905	3.60829	2.44785	3.03347	2.43651	3.36508	2.44067	2.51985	2.59907	3.44935	2.85611	2.27636
P31939	Bifunctional purine biosynthesis protein ATIC OS=Homo sapiens OX=9606 GN=ATIC PE=1 SV=3	ATIC	4.1871	4.18433	4.22528	4.1727	4.09391	4.17062	4.10245	4.00451	4.07735	4.35386	3.9628	4.33396	4.12194	3.8783	3.99881	4.10932	3.99085	3.97115	4.07154	4.25414	3.93128	4.56239	3.99134	4.13021
P46013	Proliferation marker protein Ki-67 OS=Homo sapiens OX=9606 GN=MKI67 PE=1 SV=2	MKI67	1.94412	2.17422	1.64285	1.97292	1.65277	2.04736	3.21581	1.90678	2.3051	2.39459	2.14648	1.74735	1.6126	2.88284	1.46385	1.73063	1.65662	1.74505	2.10082	1.96818	2.13436	1.71567	2.17192	1.90046
O43390	Heterogeneous nuclear ribonucleoprotein R OS=Homo sapiens OX=9606 GN=HNRNPR PE=1 SV=1	HNRNPR	4.13852	4.24843	4.10701	4.21639	3.95773	4.13756	4.08639	4.44557	3.98334	4.07794	4.31814	4.11407	4.31189	4.28631	4.09316	4.18617	3.90416	4.14961	4.20982	4.01318	4.36739	4.063	4.23433	4.23113
Q5JP53	Tubulin beta chain OS=Homo sapiens OX=9606 GN=TUBB PE=1 SV=1	TUBB	6.79002	6.8259	6.60458	6.83033	6.88364	6.90035	6.59744	6.57916	6.83535	6.80565	6.72338	6.82368	6.75863	6.86107	6.59974	6.65923	6.59597	6.59688	6.88944	6.8013	6.63816	6.95915	6.64655	6.68801
P78347	General transcription factor II-I OS=Homo sapiens OX=9606 GN=GTF2I PE=1 SV=2	GTF2I	4.02427	4.297	3.81144	3.95025	3.82704	4.29666	4.2177	4.20449	4.07205	4.33202	4.36234	4.07443	3.90009	4.1365	3.89802	3.87165	4.02189	4.05409	3.90779	4.02659	4.17628	4.03607	3.99605	4.14623
P00558	Phosphoglycerate kinase 1 OS=Homo sapiens OX=9606 GN=PGK1 PE=1 SV=3	PGK1	5.92146	5.4294	5.46332	5.63107	5.60871	5.73613	5.38217	5.4893	5.58244	5.59011	5.51816	5.89776	5.49015	5.58592	5.44162	5.41357	5.61345	5.3632	5.50857	5.86896	5.54539	5.4943	5.72643	5.41609
F8W6I7	Helix-destabilizing protein OS=Homo sapiens OX=9606 GN=HNRNPA1 PE=1 SV=2	HNRNPA1	5.39475	5.94661	5.23716	5.73553	5.47397	5.89736	5.8187	5.85274	5.7916	5.7033	5.73103	5.5435	5.57811	5.8483	5.52153	5.36794	5.32019	5.65206	5.64662	5.47766	6.01778	5.50506	6.04133	5.43428
Q5T5P2	Sickle tail protein homolog OS=Homo sapiens OX=9606 GN=KIAA1217 PE=1 SV=2	KIAA1217	3.22804	2.84159	2.90684	2.84952	2.97118	3.1678	3.38017	3.46226	2.96896	3.18684	3.15891	2.86204	3.00753	3.23758	2.95446	3.01495	3.05334	3.01276	2.8936	3.16463	3.37727	2.77402	2.89007	3.27607
Q12931	Heat shock protein 75 kDa, mitochondrial OS=Homo sapiens OX=9606 GN=TRAP1 PE=1 SV=3	TRAP1	4.51297	4.21039	4.43864	4.4833	3.88594	4.65845	4.08966	4.47169	4.41722	4.28857	4.06204	4.92282	4.01826	4.13091	4.09875	4.07085	4.30227	4.02104	4.32155	4.36149	4.15776	4.50434	4.53905	4.08687
P55268	Laminin subunit beta-2 OS=Homo sapiens OX=9606 GN=LAMB2 PE=1 SV=2	LAMB2	3.53571	3.575	3.37752	3.69839	3.79906	3.45977	3.22772	3.41008	3.296	3.31826	3.29107	3.31752	3.97761	3.30388	3.42907	4.74143	3.17435	4.08341	3.78456	3.34581	3.40132	3.88306	3.17099	3.42346
Q9BSJ8	Extended synaptotagmin-1 OS=Homo sapiens OX=9606 GN=ESYT1 PE=1 SV=1	ESYT1	3.70464	3.87812	3.51329	3.92604	3.94998	3.96881	3.83046	3.67987	3.87393	3.85337	3.6931	3.6422	3.87085	3.73774	3.87991	3.72791	3.60955	3.77642	3.93969	3.77227	3.74175	3.90447	3.68682	3.81499
P68366	Tubulin alpha-4A chain OS=Homo sapiens OX=9606 GN=TUBA4A PE=1 SV=1	TUBA4A	2.86472	2.68309	2.27153	2.70846	2.64922	2.60769	2.41304	2.41299	2.6467	2.67042	2.38461	2.71068	2.2285	2.66691	2.4852	2.25947	2.51364	2.16898	2.31747	2.71934	2.39557	2.92385	2.40443	2.66267
Q16531	DNA damage-binding protein 1 OS=Homo sapiens OX=9606 GN=DDB1 PE=1 SV=1	DDB1	4.32293	4.37316	4.27325	4.27076	4.12705	4.35852	4.11053	4.3236	4.24838	4.33875	4.19498	4.09483	4.32191	4.29162	4.12424	4.31075	4.22393	4.29739	4.20981	4.28925	4.26951	4.16852	4.2134	4.21393
P68104	Elongation factor 1-alpha 1 OS=Homo sapiens OX=9606 GN=EEF1A1 PE=1 SV=1	EEF1A1	6.12848	6.15989	5.67743	6.08983	6.03575	6.4017	6.10459	6.06557	6.25461	6.39839	5.99615	6.21475	5.80358	6.00598	5.92127	5.68466	6.02474	5.78067	6.25086	6.13119	6.06619	5.96235	6.11306	6.05971
Q14683	Structural maintenance of chromosomes protein 1A OS=Homo sapiens OX=9606 GN=SMC1A PE=1 SV=2	SMC1A	3.37941	3.53424	3.47474	3.51213	3.20057	3.60245	3.72047	3.77702	3.45271	3.6317	3.5138	3.40892	3.63151	3.35499	3.55635	3.49342	3.3487	3.54496	3.47285	3.48843	3.59337	3.31423	3.65005	3.5847
P53396	ATP-citrate synthase OS=Homo sapiens OX=9606 GN=ACLY PE=1 SV=3	ACLY	3.85906	4.28839	3.85726	3.99868	4.13998	4.07338	3.684	4.18429	4.20388	4.09412	4.00185	3.72162	3.98709	3.95767	3.99617	3.87599	4.11072	3.76647	4.19582	3.90642	3.7892	4.43827	4.14237	3.79356
P04083	Annexin A1 OS=Homo sapiens OX=9606 GN=ANXA1 PE=1 SV=2	ANXA1	5.67308	6.10185	5.1665	5.21552	5.28001	5.53816	5.22853	5.18579	5.37282	5.3375	4.99939	5.46167	5.63934	5.2131	5.37956	5.4357	5.23662	5.68436	5.35657	5.65553	4.95032	5.60685	5.30031	5.45599
Q99832	T-complex protein 1 subunit eta OS=Homo sapiens OX=9606 GN=CCT7 PE=1 SV=2	CCT7	4.20714	4.28741	4.04201	4.05519	4.02975	4.47068	4.06286	3.92631	4.24488	4.17463	4.05545	4.1765	4.10197	4.02917	4.07127	4.10503	3.95881	4.10779	4.1103	4.12	4.06933	4.39651	4.21236	3.93103
P61978-3	Isoform 3 of Heterogeneous nuclear ribonucleoprotein K OS=Homo sapiens OX=9606 GN=HNRNPK	HNRNPK	5.32015	5.64315	5.07093	5.46666	5.27763	5.62189	5.56923	5.63845	5.31405	5.48952	5.54413	5.49766	5.50814	5.519	5.29632	5.39589	5.18242	5.41807	5.40493	5.38227	5.74289	5.22581	5.64075	5.36959
Q15063	Periostin OS=Homo sapiens OX=9606 GN=POSTN PE=1 SV=2	POSTN	3.30483	3.28462	5.34588	3.31694	3.70767	3.51121	3.50503	3.62973	3.72192	3.85203	3.53534	3.04165	3.68579	3.04103	4.11513	5.28306	3.27922	3.99338	5.11949	4.09437	3.06241	3.38985	3.25551	3.83509
P04075	Fructose-bisphosphate aldolase A OS=Homo sapiens OX=9606 GN=ALDOA PE=1 SV=2	ALDOA	5.88602	5.62212	5.69898	5.65085	5.65569	5.67851	5.54645	5.75489	5.7399	5.52449	5.37375	5.84059	5.70479	5.65037	5.5494	5.62179	5.5401	5.41554	5.67871	5.75101	5.68601	5.51268	5.97025	5.54566
P49368	T-complex protein 1 subunit gamma OS=Homo sapiens OX=9606 GN=CCT3 PE=1 SV=4	CCT3	4.42328	4.48373	4.30607	4.36122	4.26323	4.67583	4.30369	4.19614	4.42648	4.40404	4.39562	4.36968	4.34546	4.27857	4.31528	4.33123	4.16182	4.32951	4.42527	4.31807	4.3898	4.4785	4.49802	4.26585
Q5TCU3	Tropomyosin beta chain OS=Homo sapiens OX=9606 GN=TPM2 PE=1 SV=1	TPM2	2.30386	2.29753	2.98457	2.40756	3.0442	2.78394	2.46454	1.8318	2.22036	2.38948	2.54446	1.90428	3.32362	2.18934	3.20057	2.96582	2.12712	2.42145	4.10804	3.19732	2.28573	2.4792	2.16305	2.32439
P14923	Junction plakoglobin OS=Homo sapiens OX=9606 GN=JUP PE=1 SV=3	JUP	4.67512	4.42581	3.89567	4.08799	3.86919	4.70343	4.26151	4.20648	4.10816	4.30914	4.12222	4.63967	4.02697	4.16766	4.33716	3.91965	4.14254	3.97682	4.11417	4.19436	4.27711	4.08923	4.4453	4.51129
O14980	Exportin-1 OS=Homo sapiens OX=9606 GN=XPO1 PE=1 SV=1	XPO1	4.71293	4.61131	4.49019	4.39562	4.44555	4.5922	4.451	4.67955	4.5486	4.61131	4.56774	4.56184	4.50245	4.73239	4.37663	4.38303	4.45657	4.42573	4.47889	4.56728	4.42474	4.71006	4.54642	4.51313
P04792	Heat shock protein beta-1 OS=Homo sapiens OX=9606 GN=HSPB1 PE=1 SV=2	HSPB1	5.23714	5.57579	5.13413	5.23728	5.09148	5.69961	5.76155	5.44721	5.17433	5.4041	5.25872	5.30837	5.29569	5.06565	5.60632	5.37343	5.47963	5.54298	5.15428	5.44209	5.1198	5.14371	5.28191	5.51953
O00159-3	Isoform 3 of Unconventional myosin-Ic OS=Homo sapiens OX=9606 GN=MYO1C	MYO1C	4.1976	3.90528	4.38069	4.00737	4.40373	4.1039	4.19232	4.34242	4.07818	4.20155	3.78867	3.86104	4.90623	3.82591	4.68823	4.36526	3.85459	4.30264	4.62326	4.33718	4.11834	4.12264	3.86624	4.46149
Q15063-5	Isoform 5 of Periostin OS=Homo sapiens OX=9606 GN=POSTN	POSTN	-1.18065	-1.34518	0.246738	-1.30538	-1.19731	-1.13278	-1.21619	-1.31808	-0.694394	-0.606349	-1.61226	-2.24602	-0.802152	-2.30877	-0.265296	0.867982	-1.32966	-0.822441	0.178537	-0.563605	-1.56176	-1.80102	-1.35101	-1.00165
P53618	Coatomer subunit beta OS=Homo sapiens OX=9606 GN=COPB1 PE=1 SV=3	COPB1	3.72361	3.59997	3.6367	3.74631	3.7434	3.76352	3.56955	3.58113	3.83109	3.8319	3.59907	3.65549	3.50995	3.61926	3.54923	3.53421	3.74722	3.58953	3.80088	3.82032	3.4349	3.71495	3.63097	3.60888
P02787	Serotransferrin OS=Homo sapiens OX=9606 GN=TF PE=1 SV=3	TF	4.53087	4.32476	4.06091	4.22752	4.66713	4.2749	4.03585	4.53345	4.16179	4.34745	3.7233	4.18259	4.90747	4.11167	4.66008	5.21758	3.90436	4.74449	4.17681	4.34674	4.32019	4.85765	4.14333	4.55361
Q709C8	Vacuolar protein sorting-associated protein 13C OS=Homo sapiens OX=9606 GN=VPS13C PE=1 SV=1	VPS13C	2.62177	2.45066	2.68432	2.56592	2.90037	2.7154	2.81118	2.88208	2.61145	2.71105	2.52048	2.66183	2.91613	2.48866	2.98391	2.7311	2.77581	2.93335	2.86345	2.83461	2.58177	2.68343	2.52452	2.58007
P06744	Glucose-6-phosphate isomerase OS=Homo sapiens OX=9606 GN=GPI PE=1 SV=4	GPI	5.03287	4.62423	4.822	5.02452	4.67195	4.75218	4.71285	4.26767	4.714	4.93525	4.57268	4.91147	4.54057	4.58729	4.55025	4.60155	4.82021	4.54573	4.58079	4.80335	4.75326	4.62402	4.58907	4.76601
P07384	Calpain-1 catalytic subunit OS=Homo sapiens OX=9606 GN=CAPN1 PE=1 SV=1	CAPN1	3.98362	4.10835	4.32258	4.38887	4.09073	4.10503	4.22781	4.33879	4.18237	4.2268	3.96916	4.42313	4.31543	3.77024	4.24425	4.24369	4.2017	4.12481	4.15428	4.20637	4.05598	4.16726	3.95635	4.38779
A0A6I8PIV1	Leucyl-tRNA synthetase OS=Homo sapiens OX=9606 GN=LARS1 PE=1 SV=1	LARS1	3.28968	3.17553	3.17381	3.37071	2.92327	3.06289	3.2503	3.12236	3.04863	3.27294	3.17456	3.29033	3.02952	3.05733	2.96456	3.04655	2.9731	3.1206	3.05577	3.1285	3.0243	3.31913	3.09507	3.12436
P50990	T-complex protein 1 subunit theta OS=Homo sapiens OX=9606 GN=CCT8 PE=1 SV=4	CCT8	4.21218	4.24812	4.13011	4.18922	4.05058	4.40785	4.11867	4.04539	4.24066	4.16866	4.19003	4.20673	4.17495	4.06755	4.09378	4.15845	3.96741	4.17626	4.17972	4.13948	4.15673	4.36253	4.2693	4.05116
O95831	Apoptosis-inducing factor 1, mitochondrial OS=Homo sapiens OX=9606 GN=AIFM1 PE=1 SV=1	AIFM1	4.2024	4.57426	4.21778	4.8347	3.99802	4.53901	4.10265	4.57018	4.63684	4.49125	4.09003	4.5316	4.07913	3.92627	4.13921	4.318	4.25083	4.3082	4.11961	4.34067	4.38619	4.26731	4.52119	4.41062
Q15393	Splicing factor 3B subunit 3 OS=Homo sapiens OX=9606 GN=SF3B3 PE=1 SV=4	SF3B3	3.97968	4.16503	4.10357	4.00675	3.95613	4.05024	3.98111	4.01526	4.06137	4.02946	3.98447	4.0461	3.9805	4.00219	3.94431	3.96569	3.86487	3.98867	4.01834	4.00438	4.05864	4.08243	4.10386	3.90104
A0A7P0TA35	Protein disulfide-isomerase OS=Homo sapiens OX=9606 GN=P4HB PE=1 SV=1	P4HB	4.91505	5.2351	5.16421	5.4331	5.34533	5.10146	5.07481	5.48865	5.41475	5.33086	5.30783	4.72283	5.10181	5.34895	5.45006	5.33869	5.47734	5.44188	5.62567	5.41056	5.29062	4.69596	5.08965	4.97269
Q9Y230	RuvB-like 2 OS=Homo sapiens OX=9606 GN=RUVBL2 PE=1 SV=3	RUVBL2	4.50362	4.64503	4.39255	4.62107	4.51746	4.67089	4.34657	4.65937	4.6254	4.62954	4.43409	4.54259	4.47725	4.5828	4.46803	4.4557	4.40559	4.41935	4.48702	4.47796	4.72332	4.64141	4.72924	4.45378
A0A2U3TZM0	DNA helicase OS=Homo sapiens OX=9606 GN=CHD4 PE=1 SV=1	CHD4	2.53308	2.62583	2.43509	2.51813	2.40002	2.64792	2.67403	2.5913	2.42295	2.49985	2.7938	2.5507	2.46097	3.07419	2.32135	2.44918	2.31972	2.59017	2.48758	2.4221	2.69973	2.53405	2.58736	2.48447
Q02880	DNA topoisomerase 2-beta OS=Homo sapiens OX=9606 GN=TOP2B PE=1 SV=3	TOP2B	3.69653	3.5887	3.69366	3.74539	3.29844	3.68141	3.38318	3.60164	3.70304	3.57588	3.76204	3.72693	3.46648	3.93974	3.48931	3.22067	3.66474	3.37081	3.60245	3.62295	4.05345	3.38121	3.60611	3.53411
P48643	T-complex protein 1 subunit epsilon OS=Homo sapiens OX=9606 GN=CCT5 PE=1 SV=1	CCT5	4.41595	4.47917	4.22607	4.27529	4.15948	4.58273	4.25693	4.08546	4.46483	4.37637	4.27117	4.36645	4.19007	4.17355	4.24466	4.17049	4.09604	4.28547	4.23318	4.35424	4.17488	4.58568	4.41216	4.11651
F5H2F4	C-1-tetrahydrofolate synthase, cytoplasmic OS=Homo sapiens OX=9606 GN=MTHFD1 PE=1 SV=2	MTHFD1	4.19699	4.25892	3.96622	4.11391	4.12027	4.30724	4.10992	4.49833	4.16293	4.45823	4.10809	4.44562	4.11221	3.98089	4.09875	4.16549	4.17569	4.0194	4.07645	4.16299	4.0324	4.54124	4.12772	4.15234
P50990-2	Isoform 2 of T-complex protein 1 subunit theta OS=Homo sapiens OX=9606 GN=CCT8	CCT8	-1.24983	-1.0571	-1.004	-0.908731	-1.32609	-0.989809	-0.897351	-0.948862	-1.12786	-1.2064	-1.00968	-1.00002	-1.07398	-1.06158	-1.21528	-0.925047	-1.08014	-1.03781	-1.03605	-1.14447	-0.991173	-1.17537	-0.863809	-1.1162
Q9C0C2	182 kDa tankyrase-1-binding protein OS=Homo sapiens OX=9606 GN=TNKS1BP1 PE=1 SV=4	TNKS1BP1	2.57883	2.12482	1.97225	1.95056	2.3491	2.20702	2.38382	2.46245	2.27902	2.2689	2.21288	2.39174	2.36698	1.87278	2.09571	2.23468	2.35861	2.10263	2.21579	2.29875	2.24091	1.95213	1.92394	2.51688
P67936	Tropomyosin alpha-4 chain OS=Homo sapiens OX=9606 GN=TPM4 PE=1 SV=3	TPM4	1.55364	1.62709	1.99057	1.56503	2.10066	1.87477	1.46054	1.42081	1.57989	1.47284	1.94123	1.40371	2.07495	2.10649	1.76149	2.44027	1.60428	1.85909	2.2137	1.83035	1.65448	1.89016	1.54637	1.96547
Q01813	ATP-dependent 6-phosphofructokinase, platelet type OS=Homo sapiens OX=9606 GN=PFKP PE=1 SV=2	PFKP	4.71011	4.37141	4.10129	4.25597	4.36536	4.77403	4.07011	4.26413	4.42524	4.47634	4.05885	4.46933	4.23441	4.30068	4.28811	4.13531	4.21463	4.37967	4.34798	4.37367	4.23789	4.45606	4.1253	4.42632
A0A494C1L5	Lipopolysaccharide-responsive and beige-like anchor protein OS=Homo sapiens OX=9606 GN=LRBA PE=1 SV=1	LRBA	2.9192	2.95462	2.99816	3.09373	2.87987	3.36753	2.93332	3.42924	3.05759	3.14366	3.00605	2.57656	3.01196	3.14577	2.94695	3.02011	3.75714	3.09288	2.85516	2.92269	2.6966	3.10451	2.97345	3.07394
E9PLK3	Aminopeptidase OS=Homo sapiens OX=9606 GN=NPEPPS PE=1 SV=1	NPEPPS	4.09251	4.29948	4.39819	4.15946	4.33502	4.16862	4.03408	4.30587	4.19452	4.26739	4.01554	4.2424	4.39306	4.10714	4.34925	4.04029	4.43269	4.17382	4.24972	4.32748	4.09842	4.05051	4.28105	4.24557
P55084	Trifunctional enzyme subunit beta, mitochondrial OS=Homo sapiens OX=9606 GN=HADHB PE=1 SV=3	HADHB	4.34596	4.39235	4.38919	4.33999	4.1387	4.42024	3.8228	4.59075	4.09912	4.09447	4.12821	4.89	4.27198	3.99646	4.30932	4.26911	4.00854	4.32146	4.30983	4.21748	4.24583	4.50992	4.3667	3.97413
P68871	Hemoglobin subunit beta OS=Homo sapiens OX=9606 GN=HBB PE=1 SV=2	HBB	6.49647	6.60229	6.6463	7.11557	6.66833	6.84838	6.2713	6.07783	6.84309	6.61135	7.10074	6.12562	7.92926	6.68947	6.42596	6.72017	6.19957	6.54501	6.86146	7.23705	6.20604	8.78661	6.19328	6.28254
P05023	Sodium/potassium-transporting ATPase subunit alpha-1 OS=Homo sapiens OX=9606 GN=ATP1A1 PE=1 SV=1	ATP1A1	4.03519	4.02647	3.93359	4.17677	3.8607	4.30989	4.34055	4.28592	4.07413	3.911	3.94092	4.30249	4.15395	4.1221	4.00938	4.01101	3.84079	4.17581	3.94372	4.00114	4.2962	4.11424	4.19142	4.00635
B1ALD9	Periostin OS=Homo sapiens OX=9606 GN=POSTN PE=1 SV=1	POSTN	-1.75336	-1.63156	-0.190298	-1.62768	-1.13214	-1.54813	-1.3427	-1.2235	-1.24017	-0.325005	-0.945374	-1.5363	-1.354	-1.91431	-1.66394	-1.08751	-1.43308	-1.30826	0.214595	-0.674099	-2.16772	-1.96545	-1.5474	-0.877441
Q01995	Transgelin OS=Homo sapiens OX=9606 GN=TAGLN PE=1 SV=4	TAGLN	4.89065	4.46345	5.89608	4.63819	5.92323	5.17043	4.99835	4.5075	4.81275	4.98748	4.94926	4.50571	5.50236	4.68154	5.55128	5.35791	4.55516	4.74232	6.63401	5.64732	4.91633	4.84865	4.57056	4.94884
P67936-2	Isoform 2 of Tropomyosin alpha-4 chain OS=Homo sapiens OX=9606 GN=TPM4	TPM4	4.46005	4.49036	4.90354	4.33183	4.70502	4.64925	4.24127	4.20942	4.42969	4.38289	4.31511	4.21252	4.86884	4.37699	4.81286	4.74585	4.45579	4.50394	5.18133	4.74097	4.35586	4.28296	4.17044	4.48955
Q15029	116 kDa U5 small nuclear ribonucleoprotein component OS=Homo sapiens OX=9606 GN=EFTUD2 PE=1 SV=1	EFTUD2	3.53926	3.64738	3.57175	3.51352	3.47846	3.57683	3.47266	3.58285	3.57485	3.57894	3.55408	3.51882	3.53037	3.67762	3.48966	3.43494	3.37261	3.58996	3.58728	3.53261	3.59086	3.5822	3.65586	3.41709
A0A804HJN6	Isoleucine--tRNA ligase, cytoplasmic OS=Homo sapiens OX=9606 GN=IARS1 PE=4 SV=1	IARS1	3.90446	3.90816	3.77146	4.07171	3.69272	3.71704	3.85498	3.84363	3.85426	4.00187	3.8217	3.87026	3.65172	3.71203	3.62192	3.73598	3.77127	3.74386	3.81189	3.82352	3.80576	3.86096	3.79557	3.69586
Q13423	NAD(P) transhydrogenase, mitochondrial OS=Homo sapiens OX=9606 GN=NNT PE=1 SV=3	NNT	3.74446	3.85592	3.77476	3.90134	3.77884	3.69404	4.0498	4.01474	3.92152	3.86267	4.03526	4.22207	3.53956	3.57411	3.70481	3.62383	3.77558	4.01844	3.83452	3.77817	3.81813	3.88353	3.74489	3.59278
P63104	14-3-3 protein zeta/delta OS=Homo sapiens OX=9606 GN=YWHAZ PE=1 SV=1	YWHAZ	5.48566	5.16601	5.60402	5.31968	5.18212	5.29562	5.29171	5.71399	5.30821	5.51817	5.1727	5.16609	5.29111	5.29361	5.28782	5.33743	5.53442	5.41258	5.17951	5.25023	5.22774	5.11484	5.595	5.34274
O00571	ATP-dependent RNA helicase DDX3X OS=Homo sapiens OX=9606 GN=DDX3X PE=1 SV=3	DDX3X	4.08782	4.16618	4.10495	4.54541	4.18108	4.21405	4.26562	4.22536	4.32997	4.40313	4.20221	4.29496	4.06345	4.17733	4.07271	4.10753	4.05509	4.16975	4.35217	4.18464	4.32711	4.17555	4.4537	3.94133
P16157	Ankyrin-1 OS=Homo sapiens OX=9606 GN=ANK1 PE=1 SV=3	ANK1	2.36276	2.5652	2.39107	2.50518	2.50451	2.64245	2.24699	2.14028	2.56857	2.46448	2.72671	2.36069	3.14001	2.45395	2.21784	2.32624	2.28359	2.39681	2.56151	2.61512	2.28862	4.83593	2.28164	2.17591
P00338	L-lactate dehydrogenase A chain OS=Homo sapiens OX=9606 GN=LDHA PE=1 SV=2	LDHA	4.77919	4.87371	4.84588	4.5917	4.90886	4.95006	4.61211	4.72638	4.83806	4.78278	4.43662	5.01397	4.75798	4.80165	4.63845	4.70525	4.82602	4.60391	4.9268	4.99684	4.64834	4.77267	4.68124	4.60027
P43304	Glycerol-3-phosphate dehydrogenase, mitochondrial OS=Homo sapiens OX=9606 GN=GPD2 PE=1 SV=3	GPD2	4.11208	4.46497	4.05644	3.97188	3.69908	4.0726	4.10477	4.26987	4.03372	4.18344	3.98503	4.83047	3.80504	3.82414	3.84929	3.82218	3.7969	4.16178	3.85428	4.01615	3.88436	4.32713	4.3245	4.02746
O43143	Pre-mRNA-splicing factor ATP-dependent RNA helicase DHX15 OS=Homo sapiens OX=9606 GN=DHX15 PE=1 SV=2	DHX15	4.32502	4.55301	4.40094	4.39144	4.32006	4.48542	4.29984	4.48617	4.49584	4.51112	4.31952	4.48176	4.3103	4.5579	4.28255	4.16699	4.3102	4.21492	4.34394	4.41249	4.55213	4.35348	4.66106	4.32461
Q9NYU2	UDP-glucose:glycoprotein glucosyltransferase 1 OS=Homo sapiens OX=9606 GN=UGGT1 PE=1 SV=3	UGGT1	3.62958	3.63203	3.70575	3.75118	3.87024	3.61864	3.63831	3.51518	3.83783	3.84838	3.65743	3.49989	3.63679	3.57666	3.71581	3.58828	3.68203	3.72169	3.81921	3.63839	3.45511	3.8085	3.56937	3.55585
Q13263	Transcription intermediary factor 1-beta OS=Homo sapiens OX=9606 GN=TRIM28 PE=1 SV=5	TRIM28	3.47747	3.7274	3.39674	3.25796	3.5558	3.51308	3.53538	3.84925	3.59614	3.43902	3.80203	3.52386	3.56116	3.78172	3.33056	3.42484	3.16828	3.47612	3.45869	3.3739	4.08698	3.60194	3.62298	3.4453
A0A6Q8PF33	Alanine--tRNA ligase OS=Homo sapiens OX=9606 GN=AARS1 PE=1 SV=1	AARS1	3.5009	4.08135	4.12334	4.24705	3.83121	3.87771	3.64658	3.5847	3.86734	4.13692	3.95904	3.44082	3.83766	3.58752	3.73653	3.81314	3.85497	3.90307	3.98545	3.76713	3.88478	3.67484	3.6926	3.6423
P00450	Ceruloplasmin OS=Homo sapiens OX=9606 GN=CP PE=1 SV=1	CP	3.50501	3.63212	3.58991	3.56295	4.14023	3.64685	3.64128	3.59491	3.49413	3.58042	3.29639	3.37007	3.87915	3.80286	3.9198	4.48309	3.44892	4.08132	3.70142	3.62564	3.48295	4.25417	3.60895	3.45257
P54652	Heat shock-related 70 kDa protein 2 OS=Homo sapiens OX=9606 GN=HSPA2 PE=1 SV=1	HSPA2	1.87125	1.75062	2.15993	2.14316	2.32819	1.7965	2.2041	2.33969	1.82457	1.82794	2.31993	2.01806	2.1401	2.39863	1.83948	1.95184	1.7081	2.09671	2.39381	2.17531	2.09594	1.87602	2.05209	1.93163
Q13228	Methanethiol oxidase OS=Homo sapiens OX=9606 GN=SELENBP1 PE=1 SV=2	SELENBP1	4.08542	4.07863	3.77654	4.59426	3.90895	4.20861	4.0119	4.40818	4.21545	3.9831	3.92708	3.98529	4.23054	3.73297	4.28769	4.11653	4.09887	4.49949	3.85349	4.036	3.78396	4.17799	4.22761	4.04406
A0A0C4DG89	RNA helicase OS=Homo sapiens OX=9606 GN=DDX46 PE=1 SV=1	DDX46	3.51792	3.6743	3.42075	3.61023	3.24042	3.52721	3.57668	3.80346	3.59488	3.61595	3.57525	3.61073	3.34537	3.59894	3.40682	3.30453	3.29889	3.50691	3.5532	3.40713	3.59994	3.35219	3.92458	3.65347
Q1KMD3	Heterogeneous nuclear ribonucleoprotein U-like protein 2 OS=Homo sapiens OX=9606 GN=HNRNPUL2 PE=1 SV=1	HNRNPUL2	3.24958	3.63331	3.40629	3.53457	3.3707	3.61004	3.61435	3.42393	3.37359	3.32661	3.69273	3.44327	3.64071	3.54891	3.3121	3.70683	3.29753	3.65572	3.51747	3.23568	3.54801	3.63775	3.42961	3.45827
P69905	Hemoglobin subunit alpha OS=Homo sapiens OX=9606 GN=HBA1 PE=1 SV=2	HBA1	5.60416	5.64675	5.85726	6.25849	5.69575	5.90053	5.44177	5.22993	5.93758	5.76144	6.25459	5.21543	7.16473	5.83463	5.47635	5.899	5.23022	5.94401	6.06109	6.29996	5.19191	8.01646	5.12584	5.27385
Q14247	Src substrate cortactin OS=Homo sapiens OX=9606 GN=CTTN PE=1 SV=2	CTTN	3.93264	3.99451	3.88426	4.27795	3.76696	3.82913	4.45485	4.09327	3.68158	4.00172	3.83785	3.86753	4.33208	3.7244	4.27044	4.1579	3.74412	4.04893	4.09233	4.00272	4.08708	3.56671	4.29171	4.32831
Q15075	Early endosome antigen 1 OS=Homo sapiens OX=9606 GN=EEA1 PE=1 SV=2	EEA1	3.08356	2.62342	2.55285	2.2661	2.73801	2.70017	2.75422	2.7741	2.68174	2.47968	2.59109	2.28116	2.93989	2.32696	2.80447	2.84412	2.78644	2.77531	2.86457	2.5865	2.55395	2.28084	2.71163	2.68707
P49792	E3 SUMO-protein ligase RanBP2 OS=Homo sapiens OX=9606 GN=RANBP2 PE=1 SV=2	RANBP2	3.42329	3.49864	3.02174	3.23777	3.23951	3.39727	3.26079	3.31157	3.27124	3.32342	3.43814	3.44078	3.32073	3.28478	3.15131	3.19044	3.37892	3.21166	3.21585	3.3234	3.24043	3.2393	3.39704	3.33036
J3KTA4	DEAD box protein 5 OS=Homo sapiens OX=9606 GN=DDX5 PE=1 SV=1	DDX5	4.45878	4.64554	4.35195	4.63341	4.40459	4.49083	4.49206	4.55875	4.59852	4.54331	4.52224	4.51167	4.33656	4.89055	4.25246	4.36345	4.2764	4.47635	4.52167	4.47821	4.77124	4.30572	4.79441	4.30465
P00367	Glutamate dehydrogenase 1, mitochondrial OS=Homo sapiens OX=9606 GN=GLUD1 PE=1 SV=2	GLUD1	4.47354	4.46534	4.23659	4.03394	4.12366	4.29258	4.32312	4.66591	4.08498	4.24315	4.25485	4.39026	4.36163	3.98047	4.41223	4.42986	4.2588	4.24517	4.27199	4.17215	4.25513	4.32047	4.40325	4.32206
Q13435	Splicing factor 3B subunit 2 OS=Homo sapiens OX=9606 GN=SF3B2 PE=1 SV=2	SF3B2	3.36607	3.63196	3.45771	3.3767	3.24389	3.38764	3.58812	3.61156	3.46324	3.61475	3.46528	3.40681	3.30503	3.48108	3.41151	3.30946	3.2432	3.4709	3.41958	3.2613	3.6478	3.09992	3.62213	3.45543
O14841	5-oxoprolinase OS=Homo sapiens OX=9606 GN=OPLAH PE=1 SV=3	OPLAH	3.3511	3.44417	4.16063	3.79725	2.99175	3.61511	3.29154	3.03986	3.16266	3.78273	3.31716	4.33423	3.21863	3.14211	3.09993	3.40031	3.24515	3.3272	3.10767	3.22686	3.5177	3.47	3.92381	3.28774
Q8TEM1	Nuclear pore membrane glycoprotein 210 OS=Homo sapiens OX=9606 GN=NUP210 PE=1 SV=3	NUP210	3.57709	3.39665	3.19526	3.3511	3.2504	3.38997	3.43149	3.29065	3.64633	3.4578	3.41485	3.41644	2.93334	3.3821	3.25185	3.01071	3.34788	3.23815	3.20467	3.40487	3.53421	3.27545	3.46692	2.96569
O60841	Eukaryotic translation initiation factor 5B OS=Homo sapiens OX=9606 GN=EIF5B PE=1 SV=4	EIF5B	3.2045	3.42699	3.00949	3.17222	3.17938	3.3192	3.14865	3.11853	3.26922	3.3455	3.27112	3.1826	3.02163	3.44934	2.90481	3.01343	3.15885	3.29985	3.18338	3.1668	3.1656	3.02778	3.33035	3.19423
G3V1L9	Tight junction protein ZO-1 OS=Homo sapiens OX=9606 GN=TJP1 PE=1 SV=2	TJP1	2.73968	2.68857	2.92396	2.72986	3.01718	3.20044	2.96937	3.17219	2.71512	2.82219	2.93668	3.07275	3.10786	3.0306	2.85775	2.91442	2.73768	3.08981	3.1606	2.88974	2.80566	2.91744	2.72258	2.85398
P06753-5	Isoform 5 of Tropomyosin alpha-3 chain OS=Homo sapiens OX=9606 GN=TPM3	TPM3	2.37346	2.13842	2.47591	2.25202	2.31336	2.2004	2.19542	2.09696	2.07925	2.13424	2.1665	2.03806	2.52543	2.17043	2.30477	2.85459	2.11372	2.35435	2.42586	2.11804	2.09345	2.38713	1.99148	2.2721
K7EKE6	Lon protease homolog, mitochondrial OS=Homo sapiens OX=9606 GN=LONP1 PE=1 SV=1	LONP1	3.34514	3.84108	3.40239	3.12093	3.24335	3.47594	3.27811	3.16453	3.43137	3.41181	3.19159	3.31781	3.12802	3.29055	3.34386	3.00783	3.22121	3.21204	3.38946	3.3521	3.29042	3.35993	3.29441	3.12182
Q08378	Golgin subfamily A member 3 OS=Homo sapiens OX=9606 GN=GOLGA3 PE=1 SV=2	GOLGA3	1.89349	1.95172	2.00944	1.82891	2.17799	2.25398	1.68654	1.97843	1.78422	1.86294	1.88305	1.71748	2.11704	1.95041	2.03828	2.4306	1.89169	2.1192	2.07336	2.07666	1.99718	1.86961	1.77144	1.93203
P07195	L-lactate dehydrogenase B chain OS=Homo sapiens OX=9606 GN=LDHB PE=1 SV=2	LDHB	4.5007	4.98511	4.44913	5.00131	4.43763	4.56444	4.90777	4.51659	4.57165	4.71805	4.70746	4.83764	4.55755	4.42546	4.51092	4.49021	4.65266	4.40887	4.81824	4.75756	4.57159	4.44382	4.41761	4.65685
Q13509	Tubulin beta-3 chain OS=Homo sapiens OX=9606 GN=TUBB3 PE=1 SV=2	TUBB3	1.41006	0.939717	1.62971	1.86588	2.11456	0.942408	1.23281	0.817894	1.41192	1.22454	1.27602	1.24693	1.45236	1.53811	1.24137	1.08204	1.18687	1.16106	1.60961	1.46125	1.16086	1.40682	1.21837	1.31068
A0A494C1T9	Protein FAM83H OS=Homo sapiens OX=9606 GN=FAM83H PE=1 SV=1	FAM83H	2.77081	2.22333	2.9569	1.88394	1.80548	2.15425	2.28504	2.52103	2.0078	2.9927	2.12979	2.75332	1.98441	2.50564	1.95563	2.09758	2.75011	2.39218	1.92728	2.76055	2.30455	1.92559	2.6433	2.08989
Q15746	Myosin light chain kinase, smooth muscle OS=Homo sapiens OX=9606 GN=MYLK PE=1 SV=4	MYLK	2.9145	3.02422	3.3918	3.03282	3.3965	3.00952	2.92271	2.69228	3.01764	2.88564	2.9493	2.72008	3.40953	2.83518	3.54882	3.34018	2.85334	3.0099	3.93029	3.4274	3.01203	3.04291	2.80294	2.9905
Q02413	Desmoglein-1 OS=Homo sapiens OX=9606 GN=DSG1 PE=1 SV=2	DSG1	2.88259	2.78311	1.84237	1.76183	2.12757	2.95237	2.3686	1.64784	1.89763	1.88164	1.81102	2.31389	2.54558	1.89094	2.9086	2.56459	1.9058	2.2389	2.31757	2.12113	1.90299	2.1243	2.64165	2.12374
Q9Y3Z3	Deoxynucleoside triphosphate triphosphohydrolase SAMHD1 OS=Homo sapiens OX=9606 GN=SAMHD1 PE=1 SV=2	SAMHD1	3.5561	3.45183	3.6942	3.27657	3.49258	3.56345	3.79999	3.77285	3.74987	3.63855	3.02712	3.54919	3.63148	3.37292	3.54848	3.80129	3.29781	3.87702	3.66391	3.47606	3.64493	3.42878	3.68325	3.1991
P04350	Tubulin beta-4A chain OS=Homo sapiens OX=9606 GN=TUBB4A PE=1 SV=2	TUBB4A	-1.50817	-1.43091	-1.25608	-1.08509	-0.919241	-1.69394	-1.44937	-2.04013	-1.39279	-1.72932	-1.29654	-1.69221	-1.31351	-1.63815	-1.41386	-1.35532	-1.71547	-1.59028	-0.979013	-1.24672	-1.78317	-1.21295	-1.87889	-1.49227
Q15459	Splicing factor 3A subunit 1 OS=Homo sapiens OX=9606 GN=SF3A1 PE=1 SV=1	SF3A1	2.63731	2.68167	2.4872	2.5375	2.44285	2.52931	2.74546	2.73981	2.51266	2.51843	2.69132	2.43021	2.60342	2.68542	2.588	2.6343	2.40124	2.63171	2.6265	2.48611	2.69498	2.37172	2.87534	2.69615
P17858	ATP-dependent 6-phosphofructokinase, liver type OS=Homo sapiens OX=9606 GN=PFKL PE=1 SV=6	PFKL	4.08297	3.91616	3.95664	4.02296	3.94996	4.46142	3.70285	3.89045	4.07834	4.11842	3.72387	4.078	3.94987	3.90869	4.02449	3.77067	4.09231	3.82656	3.91484	4.01094	4.19506	3.96743	4.0148	3.87961
Q8WUM4	Programmed cell death 6-interacting protein OS=Homo sapiens OX=9606 GN=PDCD6IP PE=1 SV=1	PDCD6IP	4.05371	3.78842	3.98784	3.87902	3.84769	3.69943	3.44618	3.73654	3.70144	3.59789	3.749	4.01276	3.88419	3.76562	3.71466	3.80998	3.83263	3.63766	3.90591	3.92959	3.75036	3.80431	3.5958	3.79378
Q92878	DNA repair protein RAD50 OS=Homo sapiens OX=9606 GN=RAD50 PE=1 SV=1	RAD50	4.00024	3.73111	3.62641	3.86154	3.36352	3.512	3.83229	3.74503	3.53325	3.73308	3.67111	4.07599	3.63281	3.52881	3.47398	3.60231	3.4695	3.60841	3.70815	3.70653	3.64649	3.5826	4.25328	3.60895
Q9NSE4	Isoleucine--tRNA ligase, mitochondrial OS=Homo sapiens OX=9606 GN=IARS2 PE=1 SV=2	IARS2	3.18817	3.33203	3.86833	3.54263	3.09588	3.43842	3.48547	3.29802	3.24312	3.18156	3.34871	3.58402	3.22487	3.30746	3.31536	3.26929	3.42144	3.15879	3.19726	3.33971	3.33905	3.47297	3.44516	3.26096
A0A2R8Y4T1	Tensin-1 OS=Homo sapiens OX=9606 GN=TNS1 PE=1 SV=1	TNS1	2.77928	2.66786	2.91794	2.90751	3.39061	2.82409	2.92538	3.05982	2.61969	2.79551	2.65346	2.85495	3.59819	2.62601	3.38849	3.4175	2.711	2.93272	3.60736	3.10731	2.86246	2.77296	2.65261	3.20317
P62805	Histone H4 OS=Homo sapiens OX=9606 GN=H4C1 PE=1 SV=2	H4C1	7.02607	7.25663	7.15802	7.10154	6.8897	7.3562	7.32619	7.44876	7.07524	7.30451	7.05426	6.94234	7.54628	6.99896	7.58012	7.15968	7.02637	7.38722	7.23307	6.9957	7.34587	6.94837	7.18429	7.22171
P34931	Heat shock 70 kDa protein 1-like OS=Homo sapiens OX=9606 GN=HSPA1L PE=1 SV=2	HSPA1L	-1.69727	-1.97501	-2.05754	-2.31062	-2.20049	-1.94618	-2.36891	-2.09587	-1.92905	-1.90575	-2.33338	-1.91771	-2.19592	-2.15223	-2.09418	-2.49753	-2.12772	-2.65781	-2.23653	-1.92049	-2.04447	-1.91557	-1.70866	-2.12566
P02730	Band 3 anion transport protein OS=Homo sapiens OX=9606 GN=SLC4A1 PE=1 SV=3	SLC4A1	4.1633	4.40038	4.18992	4.36531	4.31946	4.46489	3.98564	3.86312	4.37665	4.28347	4.44544	3.98468	5.18082	4.18628	4.05729	4.19772	4.05044	4.28756	4.37696	4.37518	4.04445	6.97266	4.01753	3.90758
Q15582	Transforming growth factor-beta-induced protein ig-h3 OS=Homo sapiens OX=9606 GN=TGFBI PE=1 SV=1	TGFBI	4.65036	4.28786	4.40162	4.21957	4.78107	4.31968	4.53064	4.45011	4.32617	4.39476	4.09347	4.20645	4.84895	4.29833	4.49278	5.6233	4.06951	4.86531	4.73337	4.54176	4.10223	5.12883	4.1418	4.1853
O00567	Nucleolar protein 56 OS=Homo sapiens OX=9606 GN=NOP56 PE=1 SV=4	NOP56	4.48584	4.72321	4.24596	4.44834	4.08984	4.51779	4.14311	4.44329	4.32455	4.50125	4.39277	4.52446	4.32952	4.20108	4.27487	4.22696	4.33544	4.37	4.14926	4.28207	4.40572	4.45037	4.47572	4.43068
P23396	40S ribosomal protein S3 OS=Homo sapiens OX=9606 GN=RPS3 PE=1 SV=2	RPS3	5.81078	5.88422	5.68937	5.81826	5.62815	6.08646	5.66191	5.71753	5.90311	6.10003	5.57763	5.9362	5.62544	5.57292	5.71031	5.65155	5.96976	5.66548	5.81004	5.69789	5.65379	5.83735	5.75071	5.64918
P45974	Ubiquitin carboxyl-terminal hydrolase 5 OS=Homo sapiens OX=9606 GN=USP5 PE=1 SV=2	USP5	3.9112	3.97668	3.63385	4.02683	3.84734	3.94027	3.78197	3.98253	3.919	3.86419	3.97746	3.81379	3.88395	3.86716	3.75443	3.83205	3.79445	3.79643	3.85229	4.03612	3.88437	4.30648	3.63748	3.61416
J3KN01	Afadin OS=Homo sapiens OX=9606 GN=AFDN PE=1 SV=2	AFDN	3.21344	2.88961	2.35059	2.47875	2.55284	3.10755	2.81521	2.76447	2.74439	2.76296	2.84296	2.65384	2.63586	2.75325	2.58813	2.59124	2.52741	2.79688	2.74046	2.65452	2.97438	2.59297	2.83885	2.70824
P22102	Trifunctional purine biosynthetic protein adenosine-3 OS=Homo sapiens OX=9606 GN=GART PE=1 SV=1	GART	3.44078	3.35162	3.04431	3.19358	3.12905	3.33229	3.02743	3.30113	3.37243	3.26887	3.03382	3.68786	3.00352	3.10496	2.93974	3.08258	3.11248	3.06536	3.10275	3.2849	3.35513	3.22771	3.09776	3.1766
A2A274	Aconitate hydratase, mitochondrial OS=Homo sapiens OX=9606 GN=ACO2 PE=1 SV=1	ACO2	3.54322	3.58863	3.98594	4.1508	3.32434	3.40196	3.48168	3.57941	3.63425	3.47423	3.4695	3.70758	3.47433	3.53547	3.54112	3.78737	3.61731	3.52875	3.56439	3.38959	3.58095	3.40321	3.61155	3.98164
Q96KP4	Cytosolic non-specific dipeptidase OS=Homo sapiens OX=9606 GN=CNDP2 PE=1 SV=2	CNDP2	4.36656	3.8454	3.85664	3.8696	4.12937	4.1881	4.01402	3.71174	4.13753	4.16844	3.58929	4.18616	3.9533	3.69135	3.91568	3.94234	3.8783	4.29892	3.86938	3.99806	3.77738	4.22267	3.76944	3.69942
A0A1C7CYX9	Dihydropyrimidinase-related protein 2 OS=Homo sapiens OX=9606 GN=DPYSL2 PE=1 SV=1	DPYSL2	4.12677	3.62053	3.86057	3.67216	3.95633	3.81633	3.71592	3.66756	3.64904	3.7061	3.6776	3.60133	4.20335	3.65069	4.09179	4.02596	3.71244	3.78297	4.03368	3.89214	3.83652	3.83751	3.58174	3.88069
Q9Y678	Coatomer subunit gamma-1 OS=Homo sapiens OX=9606 GN=COPG1 PE=1 SV=1	COPG1	3.30114	3.15394	3.28131	3.36418	3.49608	3.35984	3.18964	3.17314	3.46179	3.49647	3.25992	3.32744	3.02733	3.21164	3.18008	3.1481	3.31071	3.26176	3.49195	3.41606	3.00932	3.29336	3.1627	3.28242
P50895	Basal cell adhesion molecule OS=Homo sapiens OX=9606 GN=BCAM PE=1 SV=2	BCAM	3.3828	3.47401	3.40974	3.90454	3.41036	3.38454	3.324	4.37574	3.45357	3.39439	3.89627	3.94574	3.40938	3.4523	3.19332	3.75187	3.55558	3.31218	3.37265	3.38812	3.99561	3.41889	3.31506	4.05514
A0A0G2JNH2	Tight junction protein ZO-1 OS=Homo sapiens OX=9606 GN=TJP1 PE=1 SV=1	TJP1	-2.4527	-2.58539	-2.50873	-2.84558	-2.31652	-2.78664	-2.27288	-2.65763	-2.97984	-2.78294	-2.56134	-2.65746	-2.05272	-2.31851	-2.27055	-2.29172	-2.59717	-2.40869	-2.40298	-2.52253	-2.42537	-2.7456	-2.7711	-2.28269
A0A7I2V5Y7	Non-POU domain-containing octamer-binding protein OS=Homo sapiens OX=9606 GN=NONO PE=1 SV=1	NONO	4.91184	5.05869	4.81732	4.99977	4.73783	5.2501	5.10987	5.0874	4.93407	4.9693	5.06765	4.99697	5.0318	5.14875	4.9055	4.92748	4.81255	5.00251	4.96956	4.91339	5.17823	5.0018	5.23343	4.77133
P05455	Lupus La protein OS=Homo sapiens OX=9606 GN=SSB PE=1 SV=2	SSB	4.35348	4.49395	4.14808	4.41678	3.90856	4.51452	4.51419	4.51322	4.3341	4.48355	4.43324	4.4829	4.21374	4.2648	4.20449	4.15631	4.00882	4.72691	4.18717	4.25245	4.22635	4.25175	4.70243	4.22905
P42224	Signal transducer and activator of transcription 1-alpha/beta OS=Homo sapiens OX=9606 GN=STAT1 PE=1 SV=2	STAT1	4.18811	4.9393	4.07125	4.43367	4.40764	4.21848	4.25865	4.60354	4.76834	4.91101	3.9396	4.06807	4.3248	3.90896	4.44531	4.44602	4.35021	4.64779	4.41277	4.49942	4.20088	4.24678	4.28705	4.06301
O95782	AP-2 complex subunit alpha-1 OS=Homo sapiens OX=9606 GN=AP2A1 PE=1 SV=3	AP2A1	3.58689	3.58918	3.65253	3.69407	3.90163	3.68244	3.45785	3.68376	3.74814	3.68454	3.46488	3.70203	3.75299	3.5748	3.70746	3.63645	3.55013	3.57405	3.85219	3.73538	3.61767	3.76888	3.49545	3.73244
P60174	Triosephosphate isomerase OS=Homo sapiens OX=9606 GN=TPI1 PE=1 SV=4	TPI1	5.48693	5.26686	4.88509	5.72901	5.1107	5.09088	5.08478	5.26812	5.2431	5.35873	5.08546	5.56754	5.17063	4.95225	5.04801	5.00138	5.50427	5.1292	5.06386	5.34864	5.29542	4.91852	5.0012	5.16678
O60313	Dynamin-like 120 kDa protein, mitochondrial OS=Homo sapiens OX=9606 GN=OPA1 PE=1 SV=3	OPA1	-1.59231	-1.62107	-0.948122	-1.38238	-1.52377	-1.5966	-1.10107	-1.50187	-1.40752	-1.49369	-1.21964	-1.09102	-1.47779	-1.40786	-1.44043	-1.7978	-1.41038	-1.49458	-1.54323	-1.37914	-1.41881	-1.43111	-1.17859	-1.49887
Q99959	Plakophilin-2 OS=Homo sapiens OX=9606 GN=PKP2 PE=1 SV=2	PKP2	2.816	3.0229	2.25927	2.51241	2.6157	3.83049	2.80945	2.61012	2.3521	3.14966	3.00369	3.35335	2.65578	2.93123	2.24163	2.44605	2.44264	2.70018	2.68513	2.56411	3.25211	2.59067	2.72483	3.31945
P20591	Interferon-induced GTP-binding protein Mx1 OS=Homo sapiens OX=9606 GN=MX1 PE=1 SV=4	MX1	3.4086	3.88863	3.30179	4.43637	3.84613	4.23496	3.31269	4.0863	4.32705	4.06899	3.30485	3.36737	3.75976	3.3149	3.5701	3.85584	3.65034	4.65594	3.45881	3.98331	3.54443	3.68041	3.57964	3.42683
Q16778	Histone H2B type 2-E OS=Homo sapiens OX=9606 GN=H2BC21 PE=1 SV=3	H2BC21	5.96325	6.21379	6.13999	6.0048	5.7968	6.34786	6.29734	6.47271	6.03828	6.29426	5.92085	5.89517	6.5391	5.88586	6.72987	6.1118	5.96355	6.22158	6.16957	6.00312	6.40255	5.84059	6.2281	6.29453
P40926	Malate dehydrogenase, mitochondrial OS=Homo sapiens OX=9606 GN=MDH2 PE=1 SV=3	MDH2	5.25179	5.43242	5.11066	5.45009	4.9344	5.42067	4.99107	5.26604	5.1833	5.30099	5.35182	5.71906	4.94624	4.82946	4.89089	4.98561	5.13465	5.08892	5.00679	5.36848	5.11882	5.30535	4.95865	5.02034
Q9NZN4	EH domain-containing protein 2 OS=Homo sapiens OX=9606 GN=EHD2 PE=1 SV=2	EHD2	3.07873	2.93945	3.20998	3.10339	3.90605	3.05418	3.02198	3.00408	2.8745	3.05198	2.66749	2.78101	4.33297	2.76862	3.9327	3.60023	2.64599	3.25264	3.84547	3.42259	3.24172	2.98731	2.73653	3.83268
Q9UHD8	Septin-9 OS=Homo sapiens OX=9606 GN=SEPTIN9 PE=1 SV=2	SEPTIN9	3.34842	3.49088	3.27962	3.02953	3.46318	3.21781	3.37108	3.62608	3.09592	3.38006	3.61896	3.13629	3.51868	3.44977	3.52116	3.40668	3.2722	3.41822	3.49451	3.37486	3.48178	3.1714	3.37297	3.29888
Q13885	Tubulin beta-2A chain OS=Homo sapiens OX=9606 GN=TUBB2A PE=1 SV=1	TUBB2A	-1.26398	-1.38528	-1.00421	-1.1912	-0.461726	-1.27052	-1.29711	-1.54916	-1.037	-1.14813	-0.951301	-1.01661	-1.32953	-1.12857	-1.165	-1.51277	-0.899198	-1.58609	-1.10547	-0.873813	-1.25516	-1.23904	-1.11274	-1.09409
P19367	Hexokinase-1 OS=Homo sapiens OX=9606 GN=HK1 PE=1 SV=3	HK1	4.49427	4.28941	4.59591	4.24897	4.32183	4.33486	4.32483	4.40647	4.36673	4.48503	4.44816	4.56295	4.25902	4.1032	4.29497	4.24029	4.50954	4.37578	4.31354	4.39861	4.11784	4.87328	4.19759	3.93688
Q93008	Probable ubiquitin carboxyl-terminal hydrolase FAF-X OS=Homo sapiens OX=9606 GN=USP9X PE=1 SV=4	USP9X	2.56005	2.55223	2.60613	2.40606	2.67743	2.63072	2.42506	2.57857	2.52004	2.63314	2.38547	2.49302	2.57851	2.57793	2.52022	2.68479	2.59046	2.51059	2.59039	2.6218	2.53937	2.7507	2.45254	2.48726
P01009	Alpha-1-antitrypsin OS=Homo sapiens OX=9606 GN=SERPINA1 PE=1 SV=3	SERPINA1	4.87969	4.87197	4.84436	4.68921	5.93365	4.71882	4.86065	4.76721	4.76008	4.69316	4.41534	4.60851	5.24624	5.36117	5.018	5.48407	4.31999	5.2406	5.06331	5.13566	4.61467	5.57852	4.96847	4.6761
G3V180	Dipeptidyl peptidase 3 OS=Homo sapiens OX=9606 GN=DPP3 PE=1 SV=1	DPP3	3.55036	3.84582	3.74083	4.3529	3.69269	3.57047	3.60452	3.59236	3.88942	3.83029	3.48049	4.08613	3.46897	3.67472	3.48941	3.50681	3.58197	3.62402	3.60111	3.73609	3.76883	3.65052	3.96611	3.56542
Q13428	Treacle protein OS=Homo sapiens OX=9606 GN=TCOF1 PE=1 SV=3	TCOF1	3.41241	3.20289	2.40491	2.8076	2.56309	2.8945	2.72294	2.96153	2.69853	2.75027	3.04363	2.83235	2.93966	2.65102	2.7694	2.69302	2.79111	3.04748	2.82021	2.82204	2.80486	2.4035	3.03797	2.87653
P05091	Aldehyde dehydrogenase, mitochondrial OS=Homo sapiens OX=9606 GN=ALDH2 PE=1 SV=2	ALDH2	3.90984	3.8935	3.92882	3.46929	4.33109	4.25991	3.78171	4.08439	3.86013	3.81722	4.02235	3.67112	4.13157	3.63975	4.30608	3.90722	3.94503	4.20952	3.92275	3.87819	3.9018	4.05133	3.48624	3.77095
P36578	60S ribosomal protein L4 OS=Homo sapiens OX=9606 GN=RPL4 PE=1 SV=5	RPL4	4.65906	4.61143	4.6679	4.77978	4.42043	4.912	4.73143	4.77316	4.70685	4.9558	4.59597	4.75862	4.48131	4.4232	4.64199	4.40925	4.91972	4.54688	4.69209	4.60217	4.59742	4.35914	4.75668	4.55099
Q9NR30	Nucleolar RNA helicase 2 OS=Homo sapiens OX=9606 GN=DDX21 PE=1 SV=5	DDX21	3.57974	3.7103	3.18835	3.27416	3.20597	3.75794	3.30729	3.47443	3.44133	3.61987	3.66355	3.54397	3.13014	3.52957	3.10647	3.10785	3.14352	3.17787	3.29808	3.5384	3.52428	3.40208	3.56102	3.46521
P35232	Prohibitin OS=Homo sapiens OX=9606 GN=PHB PE=1 SV=1	PHB	5.13521	5.5571	5.02057	5.05992	4.86631	5.1082	5.01393	5.22089	5.0933	5.23573	5.23708	5.43144	4.89725	5.03325	4.87126	4.97295	5.19722	5.14528	4.94261	5.33659	5.13009	5.39513	4.88795	4.7081
P34932	Heat shock 70 kDa protein 4 OS=Homo sapiens OX=9606 GN=HSPA4 PE=1 SV=4	HSPA4	3.9514	3.86866	3.60698	4.01404	3.59468	3.59434	3.85645	3.78742	3.64155	3.65841	3.67261	3.98941	3.74314	3.64752	3.63974	3.86429	3.38825	3.785	3.85458	3.77228	3.58506	3.87818	3.9073	3.92792
A0A2R8YDM2	Dynamin-like 120 kDa protein, form S1 OS=Homo sapiens OX=9606 GN=OPA1 PE=1 SV=1	OPA1	3.06697	3.26481	3.38686	3.08317	3.07465	3.15667	3.31113	3.02459	3.19853	3.15068	3.30062	3.62934	2.98395	3.14081	3.09607	2.88824	3.15481	3.15542	2.9747	3.18418	3.29966	2.92356	3.36399	3.01088
O60814	Histone H2B type 1-K OS=Homo sapiens OX=9606 GN=H2BC12 PE=1 SV=3	H2BC12	3.49555	3.45834	4.6378	3.93351	3.0009	4.01754	4.8503	5.08128	3.67138	3.91966	3.83432	3.21291	5.05943	3.43623	5.17154	4.43006	4.05837	4.27754	4.4143	3.20994	4.82795	2.9405	4.11522	4.66477
Q14008	Cytoskeleton-associated protein 5 OS=Homo sapiens OX=9606 GN=CKAP5 PE=1 SV=3	CKAP5	3.18694	3.24791	3.22898	3.18111	3.03667	3.12485	2.91065	3.07353	3.16271	3.17616	3.11692	3.10983	2.98058	3.32595	2.95831	2.9171	3.09189	2.95275	3.22448	3.18195	3.11525	3.01067	3.13222	3.10877
O75083	WD repeat-containing protein 1 OS=Homo sapiens OX=9606 GN=WDR1 PE=1 SV=4	WDR1	4.30604	4.33681	4.59408	4.4611	4.38273	4.35108	4.24865	4.57366	4.74292	4.44161	4.14102	4.04589	4.61869	3.93763	4.67807	4.44775	4.25027	4.39123	4.62282	4.41331	4.51738	4.25082	4.26267	4.68737
Q16666	Gamma-interferon-inducible protein 16 OS=Homo sapiens OX=9606 GN=IFI16 PE=1 SV=3	IFI16	3.29324	3.55119	2.59816	3.17456	2.9423	3.3123	2.86	3.13452	3.28467	3.33094	2.70944	2.89143	3.35299	2.58442	3.29004	3.26574	2.89999	3.28734	3.16362	3.22824	2.8208	3.05654	3.24255	3.03898
Q92900	Regulator of nonsense transcripts 1 OS=Homo sapiens OX=9606 GN=UPF1 PE=1 SV=2	UPF1	2.99954	3.21387	3.05708	2.90993	3.02147	3.02375	2.98985	2.95794	2.99519	3.08372	2.93908	2.99323	2.99041	3.34275	2.9505	2.91471	2.93999	2.89407	3.08404	2.99791	3.06331	2.93972	3.1511	3.00899
Q9Y2X3	Nucleolar protein 58 OS=Homo sapiens OX=9606 GN=NOP58 PE=1 SV=1	NOP58	3.5359	3.74404	3.41161	3.58509	3.20715	3.59005	3.33144	3.61078	3.35348	3.56265	3.78087	3.62699	3.39635	3.37517	3.42627	3.38967	3.48462	3.83701	3.25807	3.27471	3.54459	3.44282	3.6356	3.54509
P58876	Histone H2B type 1-D OS=Homo sapiens OX=9606 GN=H2BC5 PE=1 SV=2	H2BC5	-0.107311	0.0221972	0.0336385	0.024272	-0.772625	0.235038	0.602093	0.562134	0.188959	0.593511	-0.581894	0.320922	-0.185641	-0.50038	0.670898	-0.463682	0.395414	-0.143107	-0.23125	-0.252539	0.192905	-1.0023	0.404807	0.309059
P02675	Fibrinogen beta chain OS=Homo sapiens OX=9606 GN=FGB PE=1 SV=2	FGB	4.73945	4.11373	3.9926	4.29809	4.93371	4.15468	3.89212	3.81301	4.28688	4.01628	5.08006	3.95709	4.44514	5.16976	4.01651	4.27617	3.83884	4.18339	5.05513	4.47858	4.30382	4.85619	3.88626	3.73857
P10586	Receptor-type tyrosine-protein phosphatase F OS=Homo sapiens OX=9606 GN=PTPRF PE=1 SV=2	PTPRF	2.65801	2.86679	2.93335	2.77838	2.57797	2.89041	2.56918	2.63396	2.88345	2.75265	2.61462	3.18912	2.70156	2.66679	2.64514	2.77682	2.6231	2.69523	2.78092	2.82342	2.69163	2.70337	2.81404	2.99503
A0A7P0T928	A-kinase anchor protein 9 OS=Homo sapiens OX=9606 GN=AKAP9 PE=1 SV=1	AKAP9	1.68698	1.5577	1.29911	1.51295	1.54184	1.58825	1.46613	1.61712	1.48178	1.49695	1.58558	1.39862	1.58054	1.76085	1.45356	1.54216	1.40216	1.70805	1.39502	1.34528	1.57908	1.49824	1.58735	1.71375
E5RK69	Annexin OS=Homo sapiens OX=9606 GN=ANXA6 PE=1 SV=1	ANXA6	-1.68791	-1.71034	-1.52277	-1.8082	-1.23675	-1.57575	-1.64049	-1.60705	-1.56017	-1.59279	-1.38271	-1.84998	-1.31142	-1.54633	-1.49349	-1.15959	-1.55835	-1.33463	-1.34754	-1.60658	-1.59513	-1.2945	-1.6202	-1.54242
Q13200	26S proteasome non-ATPase regulatory subunit 2 OS=Homo sapiens OX=9606 GN=PSMD2 PE=1 SV=3	PSMD2	3.2106	3.39714	3.29007	3.34615	3.2759	3.21739	3.13088	3.20805	3.51877	3.31218	3.08013	3.14527	3.28862	3.21214	3.25139	3.15001	3.21449	3.15458	3.24184	3.21393	3.27269	3.39265	3.3552	3.22817
A0A494BZZ2	Tropomyosin alpha-1 chain OS=Homo sapiens OX=9606 GN=TPM1 PE=1 SV=1	TPM1	-0.0891086	-0.558428	-0.0801131	-0.052154	0.102551	0.159009	0.165046	0.209499	-0.392057	-0.400062	0.27215	-0.397471	0.662749	-0.217985	0.569769	1.17447	-0.414876	0.535759	0.206182	-0.246343	-0.301474	0.766891	-0.306527	0.657667
P11216	Glycogen phosphorylase, brain form OS=Homo sapiens OX=9606 GN=PYGB PE=1 SV=5	PYGB	3.37944	3.48365	3.4279	3.595	3.58011	3.44719	3.34488	3.78121	3.40835	3.40838	3.6515	3.3085	3.5282	3.20758	3.62695	3.61953	3.35436	3.57607	3.64024	3.40399	3.31909	3.70127	3.22058	3.72382
P23246	Splicing factor, proline- and glutamine-rich OS=Homo sapiens OX=9606 GN=SFPQ PE=1 SV=2	SFPQ	4.54894	4.86011	4.44366	4.70358	4.45487	4.84299	4.67592	4.77737	4.65085	4.66701	4.81231	4.68374	4.60939	4.94862	4.58609	4.40841	4.51412	4.68859	4.64869	4.47238	4.96144	4.39362	4.99595	4.57162
Q92945	Far upstream element-binding protein 2 OS=Homo sapiens OX=9606 GN=KHSRP PE=1 SV=4	KHSRP	3.60293	3.89077	3.25207	3.25661	3.39724	3.49969	3.69625	3.38114	3.38154	3.27438	3.53275	3.47889	3.61589	3.47254	3.4921	3.61076	3.26857	3.44815	3.62189	3.30215	3.67243	3.08716	3.58767	3.7004
Q93079	Histone H2B type 1-H OS=Homo sapiens OX=9606 GN=H2BC9 PE=1 SV=3	H2BC9	-0.349371	-0.201073	-0.190167	-0.290964	-0.73934	-0.324561	0.536854	0.845429	-0.0176566	0.293597	-0.833987	-0.48046	0.432387	-0.501609	1.6412	-0.638376	-0.287781	-0.749189	0.00526911	0.174103	0.586419	-1.84555	0.40838	1.13945
A0A087WTA8	Collagen alpha-2(I) chain OS=Homo sapiens OX=9606 GN=COL1A2 PE=1 SV=1	COL1A2	3.32508	3.39658	4.27582	2.98845	4.95537	3.60036	3.58865	4.03702	3.09628	3.47408	3.02736	3.0345	5.15222	3.65236	4.78892	6.06583	3.10023	3.84558	4.92103	3.6581	3.64582	4.56802	2.9068	4.75584
P48735	Isocitrate dehydrogenase [NADP], mitochondrial OS=Homo sapiens OX=9606 GN=IDH2 PE=1 SV=2	IDH2	4.85465	4.59804	5.01717	4.92643	4.63125	5.13126	5.17474	5.41123	5.03641	4.94703	4.86307	5.31613	4.65224	4.93391	4.53604	4.66374	4.66528	4.9952	4.8263	5.09294	4.67417	4.85434	5.49597	4.67785
Q99623	Prohibitin-2 OS=Homo sapiens OX=9606 GN=PHB2 PE=1 SV=2	PHB2	5.26798	5.93108	5.17705	5.21964	4.96997	5.53306	5.24375	5.5144	5.30485	5.48507	5.47105	5.68656	5.11407	5.2315	5.12657	5.15902	5.50923	5.25485	5.07582	5.58619	5.51868	5.49934	5.22559	4.92908
Q9Y6C2	EMILIN-1 OS=Homo sapiens OX=9606 GN=EMILIN1 PE=1 SV=3	EMILIN1	3.27874	2.99393	3.04694	2.97751	4.04861	3.025	2.88365	3.10216	2.88571	3.02709	2.79409	2.87614	4.10097	3.17111	3.20824	4.55233	2.64836	3.73508	3.35615	3.03715	3.04974	3.62973	2.84525	3.56981
J3KN67	Tropomyosin alpha-3 chain OS=Homo sapiens OX=9606 GN=TPM3 PE=1 SV=1	TPM3	3.32673	2.93246	3.39412	3.07458	3.02139	3.08807	2.9364	2.89812	3.20377	3.02609	3.13725	2.99982	3.07351	2.90278	3.13377	3.24152	3.13967	3.35265	3.21465	3.00744	2.95494	3.0443	2.90554	3.03982
Q14690	Protein RRP5 homolog OS=Homo sapiens OX=9606 GN=PDCD11 PE=1 SV=3	PDCD11	2.69753	2.83214	2.5553	2.72061	2.43352	2.92125	2.48036	2.7018	2.74796	2.75548	2.73887	2.85985	2.47604	2.77623	2.44444	2.51807	2.55685	2.53499	2.67572	2.66927	2.68001	2.56862	2.88953	2.78053
J3KPM9	Signal transducer and activator of transcription OS=Homo sapiens OX=9606 GN=STAT1 PE=1 SV=1	STAT1	-2.01623	-1.95311	-2.1481	-2.08264	-2.06799	-1.86912	-2.12896	-2.1527	-1.9713	-1.92579	-2.25908	-1.80579	-2.14319	-2.21953	-2.07617	-2.24137	-1.94344	-2.36422	-2.21962	-1.98881	-2.1751	-1.7499	-1.93753	-2.32704
A0A2R8Y5S7	Radixin OS=Homo sapiens OX=9606 GN=RDX PE=1 SV=1	RDX	2.18173	2.10755	2.3188	2.71279	2.39334	2.16736	2.6368	2.43527	2.20888	2.33287	1.8987	2.6306	2.75832	2.02325	2.74185	2.60027	1.97625	2.66028	2.53914	2.29774	2.36777	2.02514	2.43728	2.65208
H0Y938	Coatomer subunit beta' OS=Homo sapiens OX=9606 GN=COPB2 PE=1 SV=2	COPB2	3.16794	2.95473	3.08423	3.19743	3.25638	3.1153	3.02769	2.97871	3.26134	3.17873	3.1797	2.98196	2.9287	3.12348	2.97651	3.11877	3.13753	3.11888	3.3147	3.1751	2.88721	3.19326	3.02213	3.14663
Q13724	Mannosyl-oligosaccharide glucosidase OS=Homo sapiens OX=9606 GN=MOGS PE=1 SV=5	MOGS	3.83581	3.92528	3.48685	3.74981	3.7149	3.71219	3.57891	3.72682	3.81049	3.82542	3.65044	3.58276	3.70034	3.59083	3.71222	3.63948	3.64701	3.79838	3.72575	3.74377	3.64347	3.84559	3.66106	3.60507
O75874	Isocitrate dehydrogenase [NADP] cytoplasmic OS=Homo sapiens OX=9606 GN=IDH1 PE=1 SV=2	IDH1	4.32431	4.58759	4.79696	4.41321	4.28528	4.66196	4.64689	4.40414	4.2629	4.46672	4.08766	4.37584	4.80772	4.15962	4.84547	4.76481	4.39962	4.39947	4.39531	4.36889	4.46567	4.48331	4.71564	4.65769
P40227	T-complex protein 1 subunit zeta OS=Homo sapiens OX=9606 GN=CCT6A PE=1 SV=3	CCT6A	4.38477	4.36908	4.14103	4.23279	4.16859	4.51311	4.18496	4.05165	4.35347	4.35278	4.21539	4.32032	4.17338	4.15207	4.25282	4.14919	4.07857	4.25791	4.21121	4.21606	4.24247	4.47493	4.39901	4.03526
Q9Y4W6	AFG3-like protein 2 OS=Homo sapiens OX=9606 GN=AFG3L2 PE=1 SV=2	AFG3L2	4.23961	4.0841	4.69807	4.36852	3.8446	3.99814	4.30278	3.77514	3.9543	4.37044	4.13487	4.93297	3.77647	4.01666	3.82767	3.82204	4.20752	3.80939	3.90554	3.89668	4.47067	4.05326	4.88346	3.97637
Q8N163	Cell cycle and apoptosis regulator protein 2 OS=Homo sapiens OX=9606 GN=CCAR2 PE=1 SV=2	CCAR2	3.37933	2.98013	3.08731	2.92185	2.90321	3.0222	2.97192	2.96673	2.88406	2.94763	3.24631	2.86719	3.05197	3.28079	2.92927	2.98784	2.75864	3.02679	2.96765	3.02307	3.10127	2.88943	3.08365	3.22967
P28838	Cytosol aminopeptidase OS=Homo sapiens OX=9606 GN=LAP3 PE=1 SV=3	LAP3	4.10147	4.85157	4.22195	4.29465	4.1859	4.11617	3.97715	4.56718	4.69641	4.61725	3.79761	4.03652	4.20325	4.06019	4.10525	4.44401	4.26588	4.26617	4.2259	4.55051	4.09006	4.2816	4.11885	4.36511
Q5TZA2	Rootletin OS=Homo sapiens OX=9606 GN=CROCC PE=1 SV=1	CROCC	1.96779	2.42635	1.77613	1.75169	2.06564	1.95667	1.69007	2.16472	1.63461	1.80571	2.03051	1.99859	2.44696	2.03716	2.21157	2.41101	1.78453	2.64499	1.96534	1.74828	2.12365	1.90804	2.1473	2.08673
P07951-3	Isoform 3 of Tropomyosin beta chain OS=Homo sapiens OX=9606 GN=TPM2	TPM2	0.447294	0.0958236	1.4377	0.508945	1.7188	0.682393	0.653	-0.523295	-0.00898468	0.675801	0.727884	-0.675983	1.61254	0.291381	1.5387	1.49933	-0.112473	0.641979	2.77231	1.62516	0.239224	0.353956	0.0419642	0.658495
P33778	Histone H2B type 1-B OS=Homo sapiens OX=9606 GN=H2BC3 PE=1 SV=2	H2BC3	-0.146651	-0.259343	-0.499856	-0.0621529	-1.14591	-0.0229679	0.761967	0.920889	0.246185	0.965656	-1.29126	0.0663832	-0.0956893	-0.837941	0.833259	-1.32516	0.027126	-0.318304	-0.0142274	0.152165	0.171516	-2.3437	0.239028	0.333734
Q14240	Eukaryotic initiation factor 4A-II OS=Homo sapiens OX=9606 GN=EIF4A2 PE=1 SV=2	EIF4A2	4.78498	5.18105	4.81472	4.82374	4.84327	5.02287	4.94361	4.80836	5.02491	4.934	4.84105	4.96097	4.82606	4.81097	4.84038	4.69319	4.95033	4.78195	4.8777	4.91051	4.84816	4.86305	4.97492	4.74358
C9J2C0	Tubulin alpha chain (Fragment) OS=Homo sapiens OX=9606 GN=TUBA8 PE=1 SV=1	TUBA8	-1.0163	-1.04606	-0.527054	-0.414129	-1.17671	-1.14122	-0.854719	-1.1718	-0.998757	-1.0562	-0.671588	-0.919477	-0.995283	-0.925174	-1.05534	-1.18443	-0.637364	-1.07363	-0.930521	-0.8269	-1.16969	-0.848067	-1.10353	-0.732205
E7EQB2	Lactotransferrin (Fragment) OS=Homo sapiens OX=9606 GN=LTF PE=1 SV=1	LTF	3.09183	2.79664	2.76763	2.85188	4.58181	3.0635	2.71743	2.42049	4.10484	2.9755	3.27882	2.91598	2.94657	2.74063	2.65879	2.67496	2.61244	2.6514	2.97165	3.57335	2.757	3.92855	3.40956	2.43006
O95425-4	Isoform SV4 of Supervillin OS=Homo sapiens OX=9606 GN=SVIL	SVIL	1.73974	1.75901	1.96931	1.67153	2.44154	1.9206	2.22446	2.20623	1.72519	1.76346	1.70663	1.75354	2.85505	1.72042	2.41173	2.58808	1.53711	2.11124	2.39457	2.17254	2.14443	1.65657	1.66434	2.54524
Q9UJS0	Calcium-binding mitochondrial carrier protein Aralar2 OS=Homo sapiens OX=9606 GN=SLC25A13 PE=1 SV=2	SLC25A13	4.03205	4.02837	4.10516	4.17046	4.02546	4.19164	4.20744	3.95235	4.11395	4.08623	3.93141	4.26604	3.88085	4.25338	3.92039	3.82534	4.05682	3.94178	3.98244	4.17529	3.90257	4.26918	4.06684	3.96756
Q9Y2W1	Thyroid hormone receptor-associated protein 3 OS=Homo sapiens OX=9606 GN=THRAP3 PE=1 SV=2	THRAP3	3.45966	3.777	3.13216	3.55148	3.31367	3.7941	3.6155	3.75179	3.28308	3.53197	3.68863	3.53663	3.60806	3.53063	3.45432	3.58618	3.45853	3.62987	3.51224	3.29977	3.89292	3.19572	3.70931	3.52066
P38159	RNA-binding motif protein, X chromosome OS=Homo sapiens OX=9606 GN=RBMX PE=1 SV=3	RBMX	4.83383	5.16215	4.53905	4.93229	4.76288	5.10138	5.0524	5.33047	4.92473	5.06614	5.04153	5.03481	4.95598	4.91531	4.87863	4.68331	4.82237	4.86403	4.84901	4.8504	5.27643	4.4699	5.27044	4.96381
Q02790	Peptidyl-prolyl cis-trans isomerase FKBP4 OS=Homo sapiens OX=9606 GN=FKBP4 PE=1 SV=3	FKBP4	3.27243	3.61549	2.91294	3.82877	3.38256	3.46288	3.28355	3.02358	3.38605	3.18758	3.75826	3.22974	3.15657	3.48122	3.06812	3.27197	3.17689	3.31321	3.27293	3.55632	3.32902	3.41781	3.10307	3.17656
P16435	NADPH--cytochrome P450 reductase OS=Homo sapiens OX=9606 GN=POR PE=1 SV=2	POR	2.83651	2.90921	2.69423	3.07568	3.16429	3.0981	3.23726	2.89938	3.0568	3.03341	2.82156	2.75347	2.89368	2.6839	2.96096	2.94458	3.0331	3.56279	2.79609	2.97931	2.7964	3.10089	2.62172	2.79444
P02679	Fibrinogen gamma chain OS=Homo sapiens OX=9606 GN=FGG PE=1 SV=3	FGG	5.69697	4.72783	4.73304	5.14291	5.77446	4.82393	4.61755	4.48966	5.16015	4.65611	5.95254	4.41994	5.21152	6.09594	4.77108	5.01478	4.35329	5.06647	6.29647	5.41268	5.0448	5.48444	4.36521	4.32251
P10412	Histone H1.4 OS=Homo sapiens OX=9606 GN=H1-4 PE=1 SV=2	H1-4	5.19048	5.58198	5.34258	5.21131	4.76724	5.87891	5.77344	5.98362	5.41423	5.76554	5.10642	5.41596	5.86675	5.24167	6.21375	5.25694	5.38541	5.46151	5.55873	5.52505	5.64517	4.67078	5.74408	5.65879
Q8IUX7	Adipocyte enhancer-binding protein 1 OS=Homo sapiens OX=9606 GN=AEBP1 PE=1 SV=1	AEBP1	2.87863	2.51819	3.40809	2.43325	3.61414	2.753	3.04516	2.62847	2.79786	2.80895	2.53156	2.56834	3.26173	2.69457	3.01135	4.72426	2.78785	3.25307	3.48119	2.97202	2.86579	3.2562	2.40842	2.66789
Q9Y446	Plakophilin-3 OS=Homo sapiens OX=9606 GN=PKP3 PE=1 SV=1	PKP3	3.47829	2.71116	2.32282	2.47491	2.48414	3.43677	2.51407	2.92169	2.96488	2.94279	2.42911	3.39833	2.30958	2.71476	2.42214	2.39453	3.01829	2.43104	2.30063	2.84372	2.79533	2.34688	2.95373	3.4241
P54886	Delta-1-pyrroline-5-carboxylate synthase OS=Homo sapiens OX=9606 GN=ALDH18A1 PE=1 SV=2	ALDH18A1	3.03706	3.00078	3.25221	3.2308	3.26053	3.26024	3.02302	2.73579	3.39251	3.06931	3.2716	3.02484	2.85055	3.11126	2.8268	2.90675	3.11276	2.85673	3.22209	3.0612	3.06756	3.18903	2.95455	2.96292
O75165	DnaJ homolog subfamily C member 13 OS=Homo sapiens OX=9606 GN=DNAJC13 PE=1 SV=5	DNAJC13	2.07419	2.17787	2.16117	2.01634	2.22282	2.17946	1.96505	2.00947	2.34301	2.10077	2.04313	1.99061	2.07876	2.01929	2.15738	1.94261	2.20196	2.00028	2.24863	2.20644	2.01281	2.22507	2.05898	1.96759
P49748	Very long-chain specific acyl-CoA dehydrogenase, mitochondrial OS=Homo sapiens OX=9606 GN=ACADVL PE=1 SV=1	ACADVL	3.08722	2.98808	3.26037	3.03428	2.99492	3.00198	2.8814	3.02991	3.10608	3.01816	2.9574	3.20915	2.92527	2.80459	3.04086	2.91487	2.84662	3.01321	3.10007	3.00551	2.94213	3.15825	3.05168	2.77871
A0A1B0GTG2	Alpha-aminoadipic semialdehyde dehydrogenase OS=Homo sapiens OX=9606 GN=ALDH7A1 PE=1 SV=1	ALDH7A1	4.19519	4.16054	4.15524	4.8709	3.95212	4.02758	4.16073	4.28101	4.08875	4.12184	4.04742	4.40756	4.26542	4.25475	4.0182	4.11313	4.0191	4.0191	3.89129	4.12329	4.17942	4.49977	4.37653	4.31011
Q9NZB2	Constitutive coactivator of PPAR-gamma-like protein 1 OS=Homo sapiens OX=9606 GN=FAM120A PE=1 SV=2	FAM120A	2.79624	2.73667	2.7159	2.75786	2.82129	2.7713	2.61892	2.96172	2.77156	2.90274	2.59693	2.87546	2.80087	2.5523	2.89987	2.74474	2.61226	2.63197	2.78163	2.83708	2.77166	2.77562	2.7707	2.85988
P38606	V-type proton ATPase catalytic subunit A OS=Homo sapiens OX=9606 GN=ATP6V1A PE=1 SV=2	ATP6V1A	3.05895	2.88218	3.16425	3.08834	2.92653	3.15032	2.9755	2.96186	3.14424	2.84938	2.93973	2.87276	3.00207	2.78333	3.16764	3.2643	3.16005	3.3555	2.8261	3.0165	2.82452	3.1457	2.90231	2.79171
Q99879	Histone H2B type 1-M OS=Homo sapiens OX=9606 GN=H2BC14 PE=1 SV=3	H2BC14	-2.42825	-2.54108	-1.83085	-1.71325	-2.55101	-1.58304	-1.57661	-1.45601	-1.48479	-1.39428	-3.18116	-1.60133	-2.5112	-1.30159	-1.84699	-2.43433	-2.12738	-2.52788	-1.42757	-1.27681	-1.15948	-2.78428	-2.10196	-2.42101
A0A7I2YQN2	Heterogeneous nuclear ribonucleoprotein Q OS=Homo sapiens OX=9606 GN=SYNCRIP PE=1 SV=1	SYNCRIP	3.5255	3.6717	3.29007	3.40985	3.35766	3.56034	3.50069	3.49925	3.43311	3.75473	3.43571	3.61129	3.39249	3.41192	3.30411	3.17366	3.38983	3.32483	3.47178	3.43146	3.7146	3.25873	3.72023	3.39051
A0A2R8YCH5	Catenin beta-1 (Fragment) OS=Homo sapiens OX=9606 GN=CTNNB1 PE=1 SV=1	CTNNB1	3.18643	3.10224	3.04065	3.15106	2.99902	3.31803	3.27912	3.14761	2.97252	3.15348	3.25315	3.37303	3.13401	3.13216	2.93809	2.94485	3.07844	3.05659	3.03569	3.2134	3.16614	3.15057	2.94986	3.1548
P54577	Tyrosine--tRNA ligase, cytoplasmic OS=Homo sapiens OX=9606 GN=YARS1 PE=1 SV=4	YARS1	3.22462	3.44717	3.339	3.25499	3.45728	3.19156	3.15937	3.33102	3.22043	3.7264	3.40018	3.11539	3.19087	3.13072	3.2013	3.26908	3.2269	3.50229	3.30394	3.23431	3.19874	3.234	3.36585	3.34975
Q9BQG0	Myb-binding protein 1A OS=Homo sapiens OX=9606 GN=MYBBP1A PE=1 SV=2	MYBBP1A	2.97668	3.29056	2.67558	2.88623	2.60367	3.01385	2.47271	2.65879	3.03685	2.97657	2.88595	3.04052	2.52799	2.96082	2.55002	2.4523	2.5815	2.69009	2.79146	2.89185	2.98723	2.68341	2.99551	2.69084
P56192	Methionine--tRNA ligase, cytoplasmic OS=Homo sapiens OX=9606 GN=MARS1 PE=1 SV=2	MARS1	3.04348	3.10371	2.81394	3.18765	3.32014	3.0408	2.84048	2.67469	3.11263	3.09138	3.12285	2.8319	2.86935	3.13547	2.72249	2.7974	2.86932	2.78817	3.0658	2.9281	2.77098	3.21572	2.96457	2.86136
P60842	Eukaryotic initiation factor 4A-I OS=Homo sapiens OX=9606 GN=EIF4A1 PE=1 SV=1	EIF4A1	3.65976	3.77655	3.5582	3.69715	3.53217	3.77542	3.50927	3.52192	3.84073	3.90758	3.42218	3.65211	3.44875	3.64686	3.49585	3.43108	3.55596	3.41043	3.77448	3.72834	3.58556	3.62719	3.83565	3.57851
P01857	Immunoglobulin heavy constant gamma 1 OS=Homo sapiens OX=9606 GN=IGHG1 PE=1 SV=1	IGHG1	4.96908	4.5807	5.07907	4.55395	5.66863	5.02976	4.87673	5.01192	4.86833	5.76288	4.28602	4.4737	5.35571	4.76636	4.95883	5.74616	4.47615	5.39875	5.6878	5.00233	4.64042	5.43538	4.79748	4.77689
P55265	Double-stranded RNA-specific adenosine deaminase OS=Homo sapiens OX=9606 GN=ADAR PE=1 SV=4	ADAR	3.21966	3.37054	3.28225	3.14244	3.10235	3.2049	3.12158	3.36617	3.26763	3.3086	3.36035	3.00469	3.18899	3.15733	3.13291	3.27358	3.10938	3.40859	3.16187	3.12027	3.28765	3.02764	3.23842	3.07428
Q9NTI5	Sister chromatid cohesion protein PDS5 homolog B OS=Homo sapiens OX=9606 GN=PDS5B PE=1 SV=1	PDS5B	2.85926	2.8936	2.82956	2.71305	2.59078	2.85722	2.81612	2.99252	2.80293	2.77811	2.96576	2.86811	2.97927	2.60745	2.94256	2.71509	2.74066	2.82125	2.89967	2.83926	2.82382	2.63303	2.86873	2.88817
P21980	Protein-glutamine gamma-glutamyltransferase 2 OS=Homo sapiens OX=9606 GN=TGM2 PE=1 SV=2	TGM2	3.01747	2.66023	2.80598	2.9691	3.89599	2.65373	2.80761	3.10873	3.06759	3.06921	3.0393	2.39379	3.0904	2.82217	3.48289	2.83188	2.95207	2.68917	3.71703	3.54262	2.4774	4.00353	2.59068	2.66524
E7EQT4	Apoptotic chromatin condensation inducer in the nucleus OS=Homo sapiens OX=9606 GN=ACIN1 PE=1 SV=2	ACIN1	3.17592	3.36135	2.92876	3.14405	3.13474	3.16626	3.40317	3.30653	3.15629	3.16577	3.33444	3.21621	3.18895	3.45088	3.0914	3.07749	3.04376	3.39077	3.14498	3.11716	3.39067	2.8083	3.4671	3.1204
H7BXI1	Extended synaptotagmin-2 OS=Homo sapiens OX=9606 GN=ESYT2 PE=1 SV=2	ESYT2	3.05902	3.12327	2.90521	2.88315	3.12308	3.09924	3.27088	3.14195	3.09518	2.97043	2.74848	3.09042	3.19384	2.83279	3.16474	3.09792	2.78199	3.07285	3.05796	3.13454	3.06991	3.19766	2.98953	3.14774
P39060	Collagen alpha-1(XVIII) chain OS=Homo sapiens OX=9606 GN=COL18A1 PE=1 SV=5	COL18A1	2.83078	2.79711	2.54833	3.11924	3.16944	2.90513	3.1025	2.7411	2.57336	2.7539	2.76274	2.6586	3.30226	2.93806	2.87601	3.55494	2.54695	2.82652	3.25681	2.93825	2.94226	2.97254	2.76837	3.04838
P04844-2	Isoform 2 of Dolichyl-diphosphooligosaccharide--protein glycosyltransferase subunit 2 OS=Homo sapiens OX=9606 GN=RPN2	RPN2	4.23112	4.1729	4.06512	4.44134	4.2557	4.23556	3.98722	4.04605	4.20026	4.35154	4.1013	4.12599	4.22185	4.08391	4.07533	4.25236	4.10779	4.18166	4.33307	4.21826	3.98466	4.3848	4.06319	4.10484
Q96PK6	RNA-binding protein 14 OS=Homo sapiens OX=9606 GN=RBM14 PE=1 SV=2	RBM14	3.30164	3.51111	3.09994	3.28379	3.19334	3.48729	3.66151	3.68612	3.22211	3.39146	3.53202	3.31969	3.46492	3.47717	3.37938	3.36694	3.19498	3.32215	3.41022	3.2534	3.71615	2.97491	3.68602	3.43127
P00966	Argininosuccinate synthase OS=Homo sapiens OX=9606 GN=ASS1 PE=1 SV=2	ASS1	3.81057	3.59389	3.77247	4.50905	3.30538	3.66556	3.43561	4.1583	3.82406	4.18284	3.36301	4.29204	3.35947	3.73823	3.30316	3.605	4.00945	3.53962	3.41407	3.62874	3.85873	3.76549	3.8096	3.83226
B4DY08	Heterogeneous nuclear ribonucleoproteins C1/C2 OS=Homo sapiens OX=9606 GN=HNRNPC PE=1 SV=1	HNRNPC	5.51561	5.76233	5.29056	5.56707	5.44793	5.78917	5.69259	5.76728	5.6467	5.73438	5.60557	5.71912	5.54423	5.60868	5.56044	5.32428	5.43502	5.42448	5.54522	5.6141	5.77634	5.45339	5.90381	5.4792
P46821	Microtubule-associated protein 1B OS=Homo sapiens OX=9606 GN=MAP1B PE=1 SV=2	MAP1B	2.77886	2.88947	2.40082	2.36114	3.02174	2.66753	2.51219	2.12432	2.29033	2.25709	3.94372	2.14292	2.61138	2.84319	2.80828	2.42421	2.37737	2.43884	3.28217	3.09066	2.32474	1.86449	2.95677	2.60352
Q8N1F7	Nuclear pore complex protein Nup93 OS=Homo sapiens OX=9606 GN=NUP93 PE=1 SV=2	NUP93	2.85698	2.88799	2.68801	2.67463	2.57931	2.70821	2.66475	2.60932	2.60646	2.58446	2.9805	2.68642	2.81304	2.82597	2.60856	2.59924	2.91779	2.53175	2.68622	2.71386	2.8195	2.54981	2.70657	2.81422
P02042	Hemoglobin subunit delta OS=Homo sapiens OX=9606 GN=HBD PE=1 SV=2	HBD	4.0819	4.16222	4.06408	4.50952	4.18958	4.33985	3.96554	3.85706	4.2953	4.13683	4.52829	3.89176	5.09647	4.35788	3.93881	4.28335	3.82906	4.14647	4.34094	4.53134	3.83462	6.08866	3.8287	3.86414
Q02218	2-oxoglutarate dehydrogenase, mitochondrial OS=Homo sapiens OX=9606 GN=OGDH PE=1 SV=3	OGDH	3.09389	2.99176	3.17832	3.21469	3.12076	3.08462	3.40077	3.30872	3.06419	3.09509	3.04361	3.85162	3.04898	2.99395	3.13555	3.29879	3.30748	3.30892	3.2298	3.09561	3.18375	3.11412	3.17047	3.18162
Q9BUQ8	Probable ATP-dependent RNA helicase DDX23 OS=Homo sapiens OX=9606 GN=DDX23 PE=1 SV=3	DDX23	2.83489	3.13428	2.6217	2.94819	2.803	3.04388	2.90146	3.05732	3.01741	2.88165	3.03353	2.70165	2.89272	3.24217	2.90672	2.64993	2.65132	3.06567	2.94825	2.84962	3.0531	2.71967	3.22411	2.76106
P30041	Peroxiredoxin-6 OS=Homo sapiens OX=9606 GN=PRDX6 PE=1 SV=3	PRDX6	5.09843	5.01433	4.91221	5.30234	4.75444	4.95922	4.82333	5.10953	4.86956	5.07193	4.79954	5.09935	4.95344	4.75043	4.95225	4.7121	4.9824	4.69531	4.79832	4.81798	4.98296	4.94342	4.87535	5.28431
P23634	Plasma membrane calcium-transporting ATPase 4 OS=Homo sapiens OX=9606 GN=ATP2B4 PE=1 SV=2	ATP2B4	3.52112	3.62299	3.57751	3.44839	3.37964	3.99519	3.73049	3.55256	3.68186	3.57799	3.56387	3.8185	3.55948	3.55049	3.76613	3.47496	3.41324	3.42108	3.78856	3.69373	3.59457	3.6315	3.77923	3.75099
P14868	Aspartate--tRNA ligase, cytoplasmic OS=Homo sapiens OX=9606 GN=DARS1 PE=1 SV=2	DARS1	4.25275	4.19676	3.87297	3.89748	3.97664	4.06388	3.9695	3.79467	3.93542	4.07356	3.8991	4.06437	3.90645	3.96753	3.84481	4.01461	4.0311	3.88995	3.87829	3.86853	3.91967	4.08493	4.04828	3.98283
P33993	DNA replication licensing factor MCM7 OS=Homo sapiens OX=9606 GN=MCM7 PE=1 SV=4	MCM7	2.69753	3.04566	2.65028	2.6122	2.72807	2.84905	2.60127	2.82729	3.02419	3.05244	2.53006	2.90141	2.48638	2.95154	2.37495	2.61019	2.60097	2.51656	2.76595	2.84866	3.01839	2.66878	2.75517	2.87944
Q92621	Nuclear pore complex protein Nup205 OS=Homo sapiens OX=9606 GN=NUP205 PE=1 SV=3	NUP205	2.88428	2.87834	2.77945	2.66519	2.64004	2.74526	2.68218	2.65439	2.63001	2.70563	2.83503	2.74625	2.80964	2.79117	2.6144	2.70954	2.86432	2.70898	2.65117	2.74323	2.80901	2.67814	2.74732	2.72908
P33991	DNA replication licensing factor MCM4 OS=Homo sapiens OX=9606 GN=MCM4 PE=1 SV=5	MCM4	2.77545	3.23055	2.81506	2.58996	2.67338	2.90261	2.71233	3.16142	3.27143	3.38661	2.67318	3.01789	2.52845	3.12051	2.40648	2.57688	2.46258	2.58806	2.89646	2.90846	3.31022	2.56549	2.92663	3.03957
A8MXP9	Matrin-3 OS=Homo sapiens OX=9606 GN=MATR3 PE=1 SV=1	MATR3	4.22151	4.35082	4.12554	4.393	4.1647	4.34185	4.45566	4.56934	4.15829	4.19185	4.50256	4.23847	4.37986	4.46163	4.1769	4.31077	4.03611	4.40161	4.29909	4.15818	4.35021	4.29698	4.44171	4.26436
Q9Y2A7	Nck-associated protein 1 OS=Homo sapiens OX=9606 GN=NCKAP1 PE=1 SV=1	NCKAP1	3.41009	3.18213	3.2146	3.17746	3.08137	3.26845	3.12902	3.16095	3.12218	3.07977	3.09473	3.35118	3.27731	3.16096	3.12472	3.09047	3.10984	3.16477	3.13097	3.1517	3.2487	3.10497	3.1963	3.29471
Q9P2M7	Cingulin OS=Homo sapiens OX=9606 GN=CGN PE=1 SV=2	CGN	2.05911	2.28357	2.12219	1.85495	2.17083	2.43404	2.16489	2.12656	2.05505	2.61551	2.06894	2.22224	1.778	2.25418	1.85759	2.14664	2.40266	2.37744	2.00008	1.96035	2.28528	1.80168	2.38086	2.068
Q5SSJ5	Heterochromatin protein 1-binding protein 3 OS=Homo sapiens OX=9606 GN=HP1BP3 PE=1 SV=1	HP1BP3	4.54835	4.67539	4.38906	4.7525	4.26463	4.53385	4.59847	5.09351	4.34286	4.47533	4.28142	4.44093	5.29529	4.47281	5.02912	4.57406	4.46518	5.02962	4.47132	4.35454	4.73635	4.23033	4.62092	4.8537
Q9Y5B9	FACT complex subunit SPT16 OS=Homo sapiens OX=9606 GN=SUPT16H PE=1 SV=1	SUPT16H	2.56963	3.22316	2.44913	2.82023	2.62698	2.78359	3.27287	3.07937	2.77681	3.10647	2.80118	3.04069	2.70737	3.09656	2.69048	2.65914	2.71981	2.79575	2.8264	2.80795	2.97038	2.56095	3.15048	2.83871
P29590	Protein PML OS=Homo sapiens OX=9606 GN=PML PE=1 SV=3	PML	3.6312	3.5593	3.24057	3.36881	3.48696	3.99443	3.38105	4.14492	3.70344	3.56646	3.67008	3.51599	3.84817	3.13393	3.28397	3.69138	3.70946	3.5831	3.42274	3.74448	3.27651	3.77614	3.59841	3.33853
Q14974	Importin subunit beta-1 OS=Homo sapiens OX=9606 GN=KPNB1 PE=1 SV=2	KPNB1	3.29222	3.38311	3.30173	3.17183	3.43831	3.32396	3.17795	3.28883	3.23815	3.36215	3.27588	3.19778	3.34103	3.3904	3.14845	3.35971	3.20933	3.29052	3.43882	3.29745	3.10111	3.50522	3.23552	3.27206
Q9UIG0	Tyrosine-protein kinase BAZ1B OS=Homo sapiens OX=9606 GN=BAZ1B PE=1 SV=2	BAZ1B	2.65821	2.88963	2.70463	2.58606	2.46343	2.8614	2.94572	2.77241	2.6813	2.85457	2.94512	2.67875	2.70184	2.79667	2.59174	2.54212	2.62644	2.73202	2.68782	2.68734	2.6566	2.61422	2.65451	2.70458
P51532	Transcription activator BRG1 OS=Homo sapiens OX=9606 GN=SMARCA4 PE=1 SV=2	SMARCA4	2.25651	2.57998	2.06016	2.29652	2.21676	2.5385	2.38572	2.41998	2.30257	2.21352	2.31182	2.40055	2.41892	2.66156	2.26975	2.17996	2.2166	2.3313	2.24454	2.28741	2.47088	2.23323	2.57171	2.31843
P00488	Coagulation factor XIII A chain OS=Homo sapiens OX=9606 GN=F13A1 PE=1 SV=4	F13A1	3.40739	3.23394	3.7366	3.4159	4.09291	3.28641	3.83147	3.35262	3.63754	3.64848	3.64397	3.18137	3.86012	3.30826	3.59465	3.47758	3.1154	3.42945	4.49723	3.9197	3.34022	3.9594	3.35006	3.13601
O43776	Asparagine--tRNA ligase, cytoplasmic OS=Homo sapiens OX=9606 GN=NARS1 PE=1 SV=1	NARS1	3.68579	3.55216	3.93868	3.49976	3.34234	3.52494	3.61583	3.32134	3.46886	3.87144	3.17944	3.84367	3.58997	3.28312	3.47818	3.52824	3.78272	3.42361	3.50458	3.35439	3.7353	3.58826	3.52041	3.28981
A0A0J9YYL3	60 kDa poly(U)-binding-splicing factor (Fragment) OS=Homo sapiens OX=9606 GN=PUF60 PE=1 SV=1	PUF60	3.20648	3.27928	3.24764	3.31433	3.05485	3.40475	3.31849	3.35928	3.11719	3.26931	3.42441	3.15265	3.15724	3.53294	2.97713	3.26404	3.11974	3.25163	3.21387	3.25685	3.22096	3.15882	3.5891	3.36081
A0A7I2V5S2	Nucleophosmin OS=Homo sapiens OX=9606 GN=NPM1 PE=1 SV=1	NPM1	5.33277	5.08451	4.79944	5.19122	4.72828	5.43253	5.00187	4.71873	5.1735	5.04939	5.18471	5.11175	4.82734	4.93771	4.93204	4.80793	4.9877	5.04026	4.89659	5.13256	4.68357	5.03396	5.44706	4.93421
C9JZR2	Catenin delta-1 OS=Homo sapiens OX=9606 GN=CTNND1 PE=1 SV=2	CTNND1	3.57505	3.59635	3.43137	3.52676	3.47199	3.75567	3.68846	3.69088	3.47956	3.58153	3.57368	3.74485	3.62678	3.38949	3.45953	3.51772	3.50667	3.33742	3.49092	3.56437	3.72237	3.46473	3.58789	3.75159
P51610	Host cell factor 1 OS=Homo sapiens OX=9606 GN=HCFC1 PE=1 SV=2	HCFC1	2.99359	3.09872	2.6618	2.8038	2.83967	2.86825	2.93951	3.00562	3.04937	3.04062	2.96566	2.98276	2.81343	2.91217	2.80091	2.73308	2.77822	2.70959	2.92488	2.96254	2.98607	2.72096	3.0207	2.94229
B4E1Z4	C3/C5 convertase OS=Homo sapiens OX=9606 PE=1 SV=1	CFB	3.57504	3.5206	3.76277	3.58884	4.24637	3.67589	3.62613	3.69498	3.47197	3.62897	3.30133	3.27972	4.14721	3.87698	3.98992	4.02722	3.49272	3.59309	3.98359	4.09198	3.34258	4.00723	3.60935	3.59316
Q9HD20	Endoplasmic reticulum transmembrane helix translocase OS=Homo sapiens OX=9606 GN=ATP13A1 PE=1 SV=2	ATP13A1	2.87687	2.70374	2.82833	2.86716	2.91014	2.93466	2.63159	2.67069	2.90739	3.09049	2.57606	2.70672	2.76143	2.75367	2.82633	2.7389	2.85436	2.87764	2.87529	2.78786	2.78999	2.76135	2.78682	2.75236
E9PK54	Heat shock cognate 71 kDa protein (Fragment) OS=Homo sapiens OX=9606 GN=HSPA8 PE=1 SV=8	HSPA8	-2.43702	-2.49191	-2.34675	-2.29548	-2.44062	-2.44668	-2.40507	-2.5852	-2.3876	-2.31385	-2.70436	-2.36647	-2.37735	-2.48145	-2.51773	-2.53417	-2.27704	-2.52847	-2.44039	-2.37234	-2.48253	-2.13546	-2.42918	-2.61417
Q15063-7	Isoform 7 of Periostin OS=Homo sapiens OX=9606 GN=POSTN	POSTN	-3.98782	-3.70115	-2.85111	-3.65399	-3.55106	-3.66705	-3.72549	-3.51031	-3.46388	-3.60212	-3.71554	-3.75713	-3.52498	-3.97293	-3.80053	-2.8601	-3.71696	-3.65449	-2.72022	-3.36179	-3.73499	-3.50908	-3.95314	-3.81374
Q14566	DNA replication licensing factor MCM6 OS=Homo sapiens OX=9606 GN=MCM6 PE=1 SV=1	MCM6	2.7333	3.34136	2.7635	2.5833	2.57607	2.86472	2.67807	3.1707	3.37083	3.44312	2.54219	3.10156	2.25336	3.17449	2.17101	2.61698	2.44793	2.49286	2.91908	2.92225	3.28597	2.54066	2.8992	3.06065
Q9UMS6-2	Isoform 2 of Synaptopodin-2 OS=Homo sapiens OX=9606 GN=SYNPO2	SYNPO2	2.09539	1.82247	1.76565	1.87307	3.20716	2.08414	2.29225	1.92377	1.57999	2.06643	1.86378	1.65456	3.08909	2.05053	2.53712	2.83482	1.61276	2.16819	3.47125	2.59627	2.04659	2.00354	1.81542	2.29467
Q14624	Inter-alpha-trypsin inhibitor heavy chain H4 OS=Homo sapiens OX=9606 GN=ITIH4 PE=1 SV=4	ITIH4	3.22566	3.12441	2.91128	3.07935	3.66419	3.09842	3.09962	3.02206	2.90529	3.31062	2.5972	2.97676	3.41716	3.33931	3.51514	3.49909	2.59077	3.37643	3.21788	3.26131	3.12127	3.89002	3.08109	3.02548
P39023	60S ribosomal protein L3 OS=Homo sapiens OX=9606 GN=RPL3 PE=1 SV=2	RPL3	4.38559	4.32836	4.33595	4.39347	3.97904	4.59638	4.32239	4.2779	4.44003	4.71228	4.21355	4.4079	4.13588	4.04232	4.40337	4.05225	4.67327	4.19037	4.32424	4.15317	4.3216	4.09179	4.36007	4.30063
Q15084	Protein disulfide-isomerase A6 OS=Homo sapiens OX=9606 GN=PDIA6 PE=1 SV=1	PDIA6	3.98068	4.08157	3.68557	4.24441	4.0083	4.02302	3.46778	3.69783	3.95946	3.99323	4.01905	3.86025	3.8227	3.72285	3.80368	4.01421	3.75025	4.02251	4.05216	3.93961	3.6402	4.06961	3.95316	3.55749
A0A0A0MRM8	Unconventional myosin-6 OS=Homo sapiens OX=9606 GN=MYO6 PE=1 SV=1	MYO6	2.3458	2.07981	2.00936	2.42471	2.34855	2.14159	2.58637	2.43851	2.62798	2.16142	2.2429	2.28286	2.14855	2.18466	2.26032	1.98847	2.21362	2.37236	2.09788	2.20193	2.17648	2.19057	2.23257	2.12997
O43242	26S proteasome non-ATPase regulatory subunit 3 OS=Homo sapiens OX=9606 GN=PSMD3 PE=1 SV=2	PSMD3	3.57252	3.6896	3.61801	3.61395	3.57872	3.70257	3.49475	3.57954	3.70378	3.67908	3.39646	3.4906	3.6593	3.55306	3.68519	3.51423	3.61969	3.53465	3.61349	3.62938	3.66359	3.79062	3.69019	3.50466
O15144	Actin-related protein 2/3 complex subunit 2 OS=Homo sapiens OX=9606 GN=ARPC2 PE=1 SV=1	ARPC2	3.73887	3.61792	3.87584	3.69153	3.71302	3.81609	3.59225	3.85914	3.8439	3.84137	3.43883	3.63148	3.67731	3.36033	3.97956	3.62698	3.75376	3.71275	3.88691	3.73501	3.54352	3.71126	3.47119	3.74348
Q32Q12	Nucleoside diphosphate kinase OS=Homo sapiens OX=9606 GN=NME1-NME2 PE=1 SV=1	NME1-NME2	4.54937	5.16582	4.98361	4.64797	4.38099	4.84494	4.43073	5.02211	4.80563	4.82931	4.54296	5.20415	4.48793	4.75836	4.34895	4.50296	4.82707	4.57891	4.63951	4.9483	4.73284	4.4214	4.81751	4.66959
Q06830	Peroxiredoxin-1 OS=Homo sapiens OX=9606 GN=PRDX1 PE=1 SV=1	PRDX1	5.84451	6.2075	5.78881	6.08244	5.86405	6.13628	5.913	6.11739	6.18505	6.12398	5.82441	5.96294	5.94537	5.69413	5.94852	6.02894	5.89586	6.05915	5.96728	6.02416	5.98828	6.04611	5.96679	5.68873
P28331	NADH-ubiquinone oxidoreductase 75 kDa subunit, mitochondrial OS=Homo sapiens OX=9606 GN=NDUFS1 PE=1 SV=3	NDUFS1	3.34252	3.12078	3.22289	3.43016	3.14955	3.23971	3.02678	3.4659	3.34098	3.35708	2.92342	3.42669	3.15208	3.00898	3.13098	3.18209	3.28439	3.03579	3.20043	3.17379	3.20064	3.45554	3.27789	3.15805
Q8N1N4	Keratin, type II cytoskeletal 78 OS=Homo sapiens OX=9606 GN=KRT78 PE=1 SV=2	KRT78	3.07016	3.04144	2.24535	2.12889	2.38881	3.03394	2.5769	1.98288	2.28762	2.20436	1.98244	2.75675	2.86783	2.05415	3.47737	2.80178	2.2449	2.42346	2.91654	2.47434	2.11812	2.29415	3.13641	2.46323
P33176	Kinesin-1 heavy chain OS=Homo sapiens OX=9606 GN=KIF5B PE=1 SV=1	KIF5B	2.77342	2.73066	2.71358	2.70345	2.77314	2.89633	2.73081	2.69509	2.71894	2.78513	2.74385	2.64757	2.7709	2.85631	2.76674	2.63239	2.72013	2.5846	2.89631	2.81271	2.81908	2.71768	2.68518	2.72908
P33992	DNA replication licensing factor MCM5 OS=Homo sapiens OX=9606 GN=MCM5 PE=1 SV=5	MCM5	2.65077	3.08896	2.72035	2.51078	2.577	2.74677	2.56149	2.88033	3.04562	3.08166	2.44848	2.72691	2.56221	2.83256	2.33119	2.80989	2.40827	2.47914	2.91645	2.78927	3.04744	2.53405	2.7252	2.92004
P17987	T-complex protein 1 subunit alpha OS=Homo sapiens OX=9606 GN=TCP1 PE=1 SV=1	TCP1	3.44607	3.38651	3.30268	3.32836	3.25517	3.5962	3.30839	3.1384	3.38869	3.31529	3.3896	3.27328	3.3718	3.28615	3.22769	3.43538	3.1716	3.36031	3.3625	3.29124	3.23017	3.62503	3.35371	3.21084
P35609-2	Isoform 2 of Alpha-actinin-2 OS=Homo sapiens OX=9606 GN=ACTN2	ACTN2	-4.19349	-4.34714	-4.12769	-4.17898	-3.82901	-3.88176	-4.71363	-4.62333	-4.23602	-3.93888	-4.19392	-4.6127	-3.87214	-4.61251	-4.39412	-4.225	-4.0977	-4.14383	-3.84097	-4.08541	-4.24096	-4.37841	-4.28545	-4.28776
O43615	Mitochondrial import inner membrane translocase subunit TIM44 OS=Homo sapiens OX=9606 GN=TIMM44 PE=1 SV=2	TIMM44	2.95202	3.64291	2.82857	2.53391	2.79948	3.22938	2.89233	2.64849	2.78569	2.86701	2.86967	3.37877	2.81208	2.82422	2.72076	2.76491	2.64763	2.78764	2.97288	2.88318	3.11981	2.82793	2.93478	2.75389
Q5STZ8	ATP-binding cassette sub-family F member 1 OS=Homo sapiens OX=9606 GN=ABCF1 PE=1 SV=10	ABCF1	2.41024	2.446	2.24994	2.30236	2.44983	2.85589	2.62226	2.59771	2.51422	2.58084	2.50861	2.75524	2.33199	2.36897	2.41398	2.54916	2.80665	2.44757	2.45835	2.32242	2.39527	2.48768	2.45944	2.35914
O60664	Perilipin-3 OS=Homo sapiens OX=9606 GN=PLIN3 PE=1 SV=3	PLIN3	3.52287	3.54457	3.09332	2.9287	3.49581	3.0567	3.14232	3.16007	3.23376	3.18071	3.04629	2.82939	3.77301	3.03425	3.51055	3.64121	3.02077	3.43232	3.33387	3.32512	3.1772	2.97514	3.16707	3.6194
B5ME19	Eukaryotic translation initiation factor 3 subunit C-like protein OS=Homo sapiens OX=9606 GN=EIF3CL PE=1 SV=1	EIF3CL	3.48438	3.74937	3.62681	3.52999	3.41167	3.61931	3.68064	3.67413	3.59345	3.80965	3.52967	3.39442	3.53348	3.4938	3.76321	3.49526	3.79136	3.47109	3.57907	3.38107	3.58512	3.34301	3.66544	3.82093
P55060	Exportin-2 OS=Homo sapiens OX=9606 GN=CSE1L PE=1 SV=3	CSE1L	3.3155	3.30452	3.58521	3.3694	3.03942	3.24194	3.31753	3.31421	3.2962	3.35922	3.31009	3.50105	3.13175	3.63078	2.91784	3.14283	3.07092	3.12895	3.34137	3.21393	3.54406	3.34472	3.20072	3.23241
Q06210	Glutamine--fructose-6-phosphate aminotransferase [isomerizing] 1 OS=Homo sapiens OX=9606 GN=GFPT1 PE=1 SV=3	GFPT1	3.11338	3.3459	3.30662	3.52535	3.37883	3.38232	2.8826	3.23035	3.46969	3.3288	3.00071	3.26659	3.10291	3.23505	3.15754	3.07924	2.99407	3.15021	3.20254	3.24204	3.29698	3.46426	3.27782	2.9995
P54136	Arginine--tRNA ligase, cytoplasmic OS=Homo sapiens OX=9606 GN=RARS1 PE=1 SV=2	RARS1	4.10655	3.89275	3.93919	3.97684	3.87002	3.97383	3.67623	3.58835	3.99662	3.92485	3.82592	3.76975	3.79456	3.83079	3.73345	3.76573	4.04158	3.75011	3.89707	3.88151	3.51107	4.01482	3.87561	3.8345
H0YAR2	Polyadenylate-binding protein OS=Homo sapiens OX=9606 GN=PABPC1 PE=1 SV=2	PABPC1	3.92196	3.98862	3.8002	3.86571	3.73811	3.84077	3.93278	3.99086	4.17226	4.27404	3.70934	3.85692	3.70001	3.83274	3.75354	3.57744	3.72471	3.71082	3.97128	3.95706	3.8622	3.69047	4.27122	3.72118
V9GYM8	Guanine nucleotide exchange factor H1 OS=Homo sapiens OX=9606 GN=ARHGEF2 PE=1 SV=1	ARHGEF2	2.62729	2.49119	2.19361	2.32258	2.43599	2.58779	2.2469	2.22457	2.65894	2.49705	2.45278	2.33863	2.13049	2.35852	2.44466	2.18996	2.37689	2.42855	2.40969	2.29019	2.25901	2.13632	2.48448	2.25518
P16144	Integrin beta-4 OS=Homo sapiens OX=9606 GN=ITGB4 PE=1 SV=5	ITGB4	2.24139	2.61893	2.27631	1.7698	2.20334	2.43825	2.3381	2.38506	2.22313	2.21037	2.73077	2.63355	2.24284	2.29719	2.14909	2.33733	2.34987	2.82995	2.12659	2.3702	2.16396	2.73753	2.37369	2.02241
Q6XQN6	Nicotinate phosphoribosyltransferase OS=Homo sapiens OX=9606 GN=NAPRT PE=1 SV=2	NAPRT	2.07951	1.89072	2.1696	2.12983	2.0611	2.21618	1.94856	2.56096	1.92419	2.43131	2.02061	2.19222	2.15743	2.20883	1.91305	1.92827	1.76615	2.08972	2.00156	2.55768	1.73055	2.8372	2.36553	1.81948
Q14254	Flotillin-2 OS=Homo sapiens OX=9606 GN=FLOT2 PE=1 SV=2	FLOT2	2.75024	2.70503	2.39515	2.54182	2.50262	2.6051	2.61638	2.852	2.511	2.56189	2.75038	2.55626	2.67902	2.3413	2.65242	2.71272	2.38449	2.66515	2.50862	2.56952	2.35172	3.3303	2.40919	2.52946
F8W0P7	ATP synthase subunit beta, mitochondrial (Fragment) OS=Homo sapiens OX=9606 GN=ATP5F1B PE=1 SV=2	ATP5F1B	-0.645908	-0.695916	-0.735738	-0.601698	-0.518204	-0.608149	-0.769602	-0.791939	-0.614599	-0.705237	-0.783811	-0.557426	-0.791358	-0.626463	-0.890487	-0.610376	-0.834148	-0.802176	-0.405398	-0.626151	-1.02457	-0.262427	-0.746686	-0.844132
A0A024R571	EH domain-containing protein 1 OS=Homo sapiens OX=9606 GN=EHD1 PE=1 SV=1	EHD1	2.93338	2.95055	2.93902	2.86261	3.11148	3.11713	3.00517	3.01064	3.029	2.96239	2.80895	3.00165	3.1685	2.8165	3.02324	2.86147	2.72957	2.99116	3.21135	3.0011	2.83084	3.21286	2.79199	2.8422
Q13576	Ras GTPase-activating-like protein IQGAP2 OS=Homo sapiens OX=9606 GN=IQGAP2 PE=1 SV=4	IQGAP2	1.83917	1.69437	1.90562	1.78095	2.149	1.99166	1.85358	2.0493	1.82685	1.86561	1.71978	1.83447	2.04549	2.09273	2.44372	2.36891	1.93148	2.3212	2.16999	1.88829	1.93372	2.22501	1.54182	1.70594
Q7L576	Cytoplasmic FMR1-interacting protein 1 OS=Homo sapiens OX=9606 GN=CYFIP1 PE=1 SV=1	CYFIP1	3.37605	3.14307	3.16728	3.18113	3.19534	3.19965	3.10736	3.24047	3.23718	3.22476	2.95083	3.26693	3.2227	3.04252	3.24883	3.1563	3.13946	3.16378	3.19871	3.25428	3.08544	3.17336	3.07461	3.22018
Q8NC51	Plasminogen activator inhibitor 1 RNA-binding protein OS=Homo sapiens OX=9606 GN=SERBP1 PE=1 SV=2	SERBP1	3.87664	4.12561	3.51714	3.8241	3.76004	4.39145	4.1526	4.03489	3.82977	4.11371	4.10437	4.19224	3.80818	3.69699	3.87963	3.82087	4.1548	3.82802	3.91379	3.82278	3.99272	3.38923	4.07066	3.96567
P62701	40S ribosomal protein S4, X isoform OS=Homo sapiens OX=9606 GN=RPS4X PE=1 SV=2	RPS4X	4.80993	4.82713	4.85242	4.84065	4.55466	5.03886	4.74332	4.78777	4.8949	5.0688	4.74192	4.88324	4.66995	4.66064	4.71975	4.59972	4.98145	4.69259	4.84199	4.71213	4.68649	4.77582	4.8089	4.68357
P09525	Annexin A4 OS=Homo sapiens OX=9606 GN=ANXA4 PE=1 SV=4	ANXA4	4.79253	4.2023	4.4157	4.13268	4.46128	4.07095	4.42443	4.68378	4.099	4.21415	4.07874	5.00927	4.7562	3.8523	4.49294	4.655	4.33165	4.59438	4.42493	4.1976	4.39098	4.49555	3.98735	4.44265
P36871	Phosphoglucomutase-1 OS=Homo sapiens OX=9606 GN=PGM1 PE=1 SV=3	PGM1	3.87212	3.5576	4.14613	4.33191	4.48937	3.60737	3.95027	3.87751	3.76201	4.01764	3.34806	3.58774	4.81079	3.63455	4.20194	4.33431	4.07727	4.01451	3.83943	3.78366	3.89081	4.22688	3.67202	4.16623
Q14126	Desmoglein-2 OS=Homo sapiens OX=9606 GN=DSG2 PE=1 SV=2	DSG2	3.27983	3.09495	2.35461	2.59136	2.45598	3.18388	2.86925	2.97507	2.45227	2.98258	2.83769	3.39034	2.59699	3.1225	2.3855	2.64037	2.63526	2.8436	2.5704	2.77273	3.12356	2.56554	2.93127	3.25495
P42166	Lamina-associated polypeptide 2, isoform alpha OS=Homo sapiens OX=9606 GN=TMPO PE=1 SV=2	TMPO	1.61109	1.71965	1.44894	1.57027	1.65241	1.70387	1.7784	1.59059	1.60912	1.63356	1.67357	1.7256	1.49443	1.8886	1.42746	1.38613	1.4668	1.34378	1.65333	1.53234	1.69279	1.43611	1.82067	1.72668
Q9Y6M1	Insulin-like growth factor 2 mRNA-binding protein 2 OS=Homo sapiens OX=9606 GN=IGF2BP2 PE=1 SV=2	IGF2BP2	2.69312	3.52211	2.34681	2.86084	3.00051	3.14092	3.70749	2.71106	2.79491	2.87634	3.6488	2.73683	2.72434	3.70661	2.68626	2.5095	2.96233	2.85939	2.88065	3.02106	2.83153	2.62817	3.845	2.59552
P16402	Histone H1.3 OS=Homo sapiens OX=9606 GN=H1-3 PE=1 SV=2	H1-3	1.09096	1.38234	1.2045	1.12788	0.540937	1.73834	2.32479	2.14059	1.69784	2.00437	1.42545	1.59223	0.851505	1.66972	1.55368	0.110308	1.28195	0.919368	1.55133	1.92565	2.00425	0.226216	2.36695	1.07552
Q86UE4	Protein LYRIC OS=Homo sapiens OX=9606 GN=MTDH PE=1 SV=2	MTDH	3.04868	2.71718	2.69496	2.81622	2.78547	2.96879	2.7004	3.13007	2.86699	3.24359	2.56932	2.50599	2.98573	2.62832	2.9658	3.13179	2.86262	3.05266	2.97759	2.82503	2.70923	2.63508	2.78083	2.91105
Q5JRX3	Presequence protease, mitochondrial OS=Homo sapiens OX=9606 GN=PITRM1 PE=1 SV=3	PITRM1	3.59679	3.02157	2.51998	3.2485	2.71553	2.79926	2.46181	3.33386	2.87976	2.95554	2.66844	3.06218	2.81271	2.71334	2.75735	2.87874	2.91164	2.80893	2.84215	2.64535	2.86322	2.67157	3.26202	3.31179
P38919	Eukaryotic initiation factor 4A-III OS=Homo sapiens OX=9606 GN=EIF4A3 PE=1 SV=4	EIF4A3	3.23418	3.63589	3.2825	3.3067	3.26282	3.42876	3.364	3.39362	3.22571	3.36527	3.45084	3.42804	3.32961	3.56879	3.19203	3.42104	3.1231	3.32636	3.40349	3.2822	3.63743	3.34468	3.48169	3.23512
Q8N257	Histone H2B type 3-B OS=Homo sapiens OX=9606 GN=H2BU1 PE=1 SV=3	H2BU1	0.395489	1.63535	0.993023	1.3887	0.402445	1.15593	1.09823	1.27403	1.05208	1.10391	1.26881	0.636654	0.816465	1.69853	0.789747	0.919497	0.567182	1.41172	0.849743	0.740183	0.963711	1.09679	1.36156	0.664284
O60832	H/ACA ribonucleoprotein complex subunit DKC1 OS=Homo sapiens OX=9606 GN=DKC1 PE=1 SV=3	DKC1	2.96862	3.2258	2.80476	2.76927	2.34323	3.12059	2.84932	3.27856	2.90897	3.09814	3.01519	3.02978	2.79843	2.64109	2.77795	2.59267	2.93785	2.88752	2.6026	2.72239	2.94855	2.75476	3.1791	3.02511
P48444	Coatomer subunit delta OS=Homo sapiens OX=9606 GN=ARCN1 PE=1 SV=1	ARCN1	3.03301	2.89216	2.94328	3.13381	3.09673	2.9843	3.07534	2.97146	3.09842	3.17442	3.08863	2.91971	2.80005	2.95139	2.84952	2.98784	3.06436	2.96371	3.19681	3.17864	2.77384	3.03181	2.86143	3.02711
P51608	Methyl-CpG-binding protein 2 OS=Homo sapiens OX=9606 GN=MECP2 PE=1 SV=1	MECP2	3.21535	3.10105	3.1912	2.93851	2.93857	3.14214	3.0275	3.79689	2.93092	3.00307	3.00349	2.83529	3.94761	2.66391	4.06223	3.44957	3.37128	3.56329	3.12773	3.10905	3.1307	2.66091	2.9559	3.72652
O75955	Flotillin-1 OS=Homo sapiens OX=9606 GN=FLOT1 PE=1 SV=3	FLOT1	3.30534	3.11459	3.02365	2.94849	2.74831	3.18294	2.95717	3.23091	3.14536	3.12058	3.06473	3.09948	3.03711	2.61164	3.20991	2.88508	2.96254	2.93474	2.88492	2.94881	2.83029	3.60819	2.93149	2.94363
Q96E39	RNA binding motif protein, X-linked-like-1 OS=Homo sapiens OX=9606 GN=RBMXL1 PE=1 SV=1	RBMXL1	0.633124	1.32884	0.985801	1.69378	0.172926	1.28547	1.33568	1.16836	0.697907	0.822316	1.58805	1.83818	1.02893	0.892545	0.934585	0.853757	1.30274	1.38819	0.773614	1.17307	1.03461	0.436931	1.6253	0.900945
P47897	Glutamine--tRNA ligase OS=Homo sapiens OX=9606 GN=QARS1 PE=1 SV=1	QARS1	3.49506	3.13551	3.18715	3.39989	3.29538	3.13106	2.90955	3.07625	3.34904	3.36435	3.03043	3.21468	2.98438	3.21467	2.92071	3.0159	3.29525	3.01337	3.15455	3.19429	3.03506	3.38528	3.05096	3.14136
Q9NZ08	Endoplasmic reticulum aminopeptidase 1 OS=Homo sapiens OX=9606 GN=ERAP1 PE=1 SV=3	ERAP1	3.08494	2.67772	2.52742	2.75034	2.75142	2.60836	2.89894	3.28278	2.85867	2.72611	2.85912	2.5739	3.05082	2.33091	2.89329	2.84226	2.86291	2.94802	2.82154	2.82313	2.5786	2.92206	2.62361	2.70308
Q9UDY2	Tight junction protein ZO-2 OS=Homo sapiens OX=9606 GN=TJP2 PE=1 SV=2	TJP2	2.88239	3.11078	2.71616	2.85245	2.79108	3.24887	3.11787	3.42666	2.87296	3.14842	2.99164	3.25067	2.85906	3.03473	2.74641	2.84058	2.92479	3.09198	2.96825	3.13125	3.02272	2.75066	3.02467	2.94995
P04040	Catalase OS=Homo sapiens OX=9606 GN=CAT PE=1 SV=3	CAT	3.73427	3.59097	3.26479	3.55588	3.54932	3.61382	3.2992	3.80403	3.72222	3.5228	3.54166	3.38601	4.0116	3.40922	3.53359	3.60566	3.38368	3.45089	3.6175	3.70847	3.29993	4.77687	3.4174	3.22917
Q8TCS8	Polyribonucleotide nucleotidyltransferase 1, mitochondrial OS=Homo sapiens OX=9606 GN=PNPT1 PE=1 SV=2	PNPT1	2.94237	2.88637	2.52774	2.62221	2.73543	2.80303	2.55082	2.83365	2.82158	2.81874	2.64291	2.74392	2.37482	2.84895	2.36542	2.4856	2.60296	2.41291	2.65578	2.79459	2.70232	2.7886	2.83812	2.55562
P31948	Stress-induced-phosphoprotein 1 OS=Homo sapiens OX=9606 GN=STIP1 PE=1 SV=1	STIP1	3.15396	3.31658	3.44667	3.31505	3.11392	3.35133	3.21375	3.2391	3.21508	3.28197	3.34294	3.45253	3.30218	3.23212	3.0319	3.13603	3.19654	3.06974	3.44964	3.29579	3.08444	3.2415	3.26541	3.33644
P34897	Serine hydroxymethyltransferase, mitochondrial OS=Homo sapiens OX=9606 GN=SHMT2 PE=1 SV=3	SHMT2	4.00746	4.18939	4.10312	4.11685	4.19607	4.32264	3.85978	3.98791	4.23089	3.98344	4.56966	4.21894	3.71486	4.22595	3.81019	3.75095	3.67163	3.93926	4.43446	4.03531	4.3917	3.98048	4.40151	3.61437
Q9H3S7	Tyrosine-protein phosphatase non-receptor type 23 OS=Homo sapiens OX=9606 GN=PTPN23 PE=1 SV=1	PTPN23	1.71754	1.62411	1.62452	1.56108	1.62355	1.60736	1.31931	1.63374	1.49928	1.3609	1.50238	1.46278	1.79705	1.50908	1.55243	1.80551	1.55018	1.578	1.50506	1.55953	1.51948	1.6928	1.55047	1.65011
Q9BTV4	Transmembrane protein 43 OS=Homo sapiens OX=9606 GN=TMEM43 PE=1 SV=1	TMEM43	3.66318	3.13358	3.3143	3.24447	3.45907	3.20547	3.10622	3.16432	3.11446	3.10179	2.99044	3.35644	3.74322	3.06573	3.63636	3.50937	3.23861	3.19497	3.53075	3.30661	3.27665	3.3608	3.02376	3.41812
O00468-6	Isoform 6 of Agrin OS=Homo sapiens OX=9606 GN=AGRN	AGRN	2.80297	2.77212	2.70425	2.88826	2.8098	2.83859	2.65795	2.53251	2.68267	2.65044	2.76119	2.82973	2.71293	2.68424	2.48031	3.42574	2.60656	2.64027	2.72541	2.82499	2.95664	2.80821	2.74416	2.6957
O60264	SWI/SNF-related matrix-associated actin-dependent regulator of chromatin subfamily A member 5 OS=Homo sapiens OX=9606 GN=SMARCA5 PE=1 SV=1	SMARCA5	2.44273	2.77792	2.42573	2.60344	2.41053	2.6096	2.68317	2.62592	2.52399	2.6087	2.68023	2.52015	2.60498	2.67182	2.54894	2.44736	2.41651	2.5237	2.63375	2.56736	2.54202	2.49326	2.71205	2.5263
O43175	D-3-phosphoglycerate dehydrogenase OS=Homo sapiens OX=9606 GN=PHGDH PE=1 SV=4	PHGDH	2.86664	3.49926	3.57294	3.21675	3.31308	3.52682	3.78155	3.11978	3.19385	3.55153	3.9946	3.31472	3.14114	3.37803	3.0918	3.16634	3.00784	3.3917	3.47408	3.35941	3.28799	3.44153	3.26317	3.10303
P01031	Complement C5 OS=Homo sapiens OX=9606 GN=C5 PE=1 SV=4	C5	3.22086	3.11017	3.03992	3.03208	3.51792	3.18046	2.93674	2.90373	2.96332	3.06008	2.64202	2.86535	3.12319	3.63829	3.24709	3.60872	2.71143	3.17002	3.16013	3.25182	3.16603	3.98569	2.87942	2.84181
O75746	Calcium-binding mitochondrial carrier protein Aralar1 OS=Homo sapiens OX=9606 GN=SLC25A12 PE=1 SV=2	SLC25A12	2.10696	2.11651	2.23713	1.95698	1.88879	2.09841	2.08059	2.40562	2.10838	2.03974	2.05283	2.26601	2.02652	1.88598	1.94557	1.9975	2.05402	2.00959	1.97266	2.01362	1.81796	2.44446	2.00208	2.04319
P01008	Antithrombin-III OS=Homo sapiens OX=9606 GN=SERPINC1 PE=1 SV=1	SERPINC1	3.83095	3.62413	3.32693	3.5833	4.48031	3.60032	3.51514	3.67992	3.45919	3.68188	3.05851	3.3773	4.38722	3.59821	4.02217	4.54571	3.10218	3.93411	3.51562	3.6463	3.8744	4.19466	3.48642	4.22428
Q3LXA3	Triokinase/FMN cyclase OS=Homo sapiens OX=9606 GN=TKFC PE=1 SV=2	TKFC	2.42213	2.58934	2.74273	2.49275	2.43724	2.53039	2.36552	2.71757	2.53529	2.64922	2.3686	2.55458	2.51214	2.51712	2.35128	2.44949	2.58585	2.41224	2.3594	2.50023	2.34103	2.67251	2.75644	2.63769
P61158	Actin-related protein 3 OS=Homo sapiens OX=9606 GN=ACTR3 PE=1 SV=3	ACTR3	4.6289	4.51507	4.73254	4.55847	4.68892	4.63571	4.4463	4.65969	4.72076	4.68244	4.36472	4.4752	4.65018	4.29725	4.76536	4.69002	4.62665	4.64377	4.80122	4.65827	4.41449	4.6314	4.36366	4.57105
Q99536	Synaptic vesicle membrane protein VAT-1 homolog OS=Homo sapiens OX=9606 GN=VAT1 PE=1 SV=2	VAT1	2.661	2.6914	2.81081	2.65827	3.03814	2.76096	2.55938	2.67777	2.58806	2.6998	2.4676	2.55824	3.33668	2.54639	3.23211	3.20051	2.67917	2.81715	2.8717	2.79676	2.66901	2.86122	2.57216	2.9245
P35998	26S proteasome regulatory subunit 7 OS=Homo sapiens OX=9606 GN=PSMC2 PE=1 SV=3	PSMC2	3.19481	3.3562	3.13181	3.25931	3.29914	3.23756	3.09134	3.19124	3.37894	3.28417	3.07763	3.20492	3.25479	3.22026	3.17309	3.0501	3.12226	3.08658	3.2622	3.21658	3.18307	3.499	3.24501	3.11601
P09960	Leukotriene A-4 hydrolase OS=Homo sapiens OX=9606 GN=LTA4H PE=1 SV=2	LTA4H	3.97698	3.63432	3.60391	3.65096	3.70916	3.62216	4.09197	3.92615	3.80761	3.65993	3.59902	3.81719	3.83918	3.57374	4.08372	3.77155	3.93315	3.83034	3.75081	3.61159	3.67225	3.49388	3.8108	3.84893
P23528	Cofilin-1 OS=Homo sapiens OX=9606 GN=CFL1 PE=1 SV=3	CFL1	3.60364	3.65727	4.14479	4.03703	3.72814	3.76953	3.89326	3.88806	3.97207	3.88269	3.72104	4.02117	3.77482	3.71041	3.90236	3.72106	3.83865	3.64667	4.10866	3.67608	3.89835	3.81212	3.64916	4.08376
H0Y4R1	Inosine-5'-monophosphate dehydrogenase OS=Homo sapiens OX=9606 GN=IMPDH2 PE=1 SV=2	IMPDH2	3.46166	3.50973	3.23728	3.2866	3.01378	3.27522	2.92969	3.29849	3.34378	3.29561	3.06805	3.21636	3.05035	3.12147	3.08377	3.07016	3.36374	2.98476	3.0996	3.17244	3.19667	3.31106	3.05628	3.41544
O94906	Pre-mRNA-processing factor 6 OS=Homo sapiens OX=9606 GN=PRPF6 PE=1 SV=1	PRPF6	3.04936	3.27977	3.27259	2.96277	2.89109	3.08375	3.0035	3.0744	3.13191	3.09862	3.05633	2.92408	3.08877	3.38207	2.93162	3.06379	2.92343	3.15579	3.08446	2.99	3.27199	2.91866	3.2504	3.11212
Q03518	Antigen peptide transporter 1 OS=Homo sapiens OX=9606 GN=TAP1 PE=1 SV=2	TAP1	2.40721	2.74972	1.82473	2.07504	2.3385	2.19108	2.19515	2.43613	2.92063	2.9998	1.81835	1.95973	2.17213	1.73385	2.29384	2.22675	2.66403	2.72196	2.308	2.39215	1.78995	2.29548	1.91807	1.82806
P07910	Heterogeneous nuclear ribonucleoproteins C1/C2 OS=Homo sapiens OX=9606 GN=HNRNPC PE=1 SV=4	HNRNPC	-3.79099	-4.01279	-3.58048	-3.80162	-3.67946	-3.60353	-3.74667	-4.20665	-3.48596	-3.84878	-4.01729	-3.69069	-3.65417	-4.08456	-3.52981	-4.06357	-3.7229	-4.14486	-3.84229	-3.44677	-3.98121	-3.52869	-4.11055	-3.9397
P08237	ATP-dependent 6-phosphofructokinase, muscle type OS=Homo sapiens OX=9606 GN=PFKM PE=1 SV=2	PFKM	3.21429	3.47157	3.12874	3.69755	3.41293	3.81187	3.30335	3.4949	3.30566	3.27356	3.4979	3.3677	3.56774	3.54051	3.69543	3.34191	3.15079	3.36637	3.36503	3.35228	3.26805	3.784	3.33423	3.62313
Q9H583	HEAT repeat-containing protein 1 OS=Homo sapiens OX=9606 GN=HEATR1 PE=1 SV=3	HEATR1	2.45853	2.76438	2.25079	2.47525	2.20117	2.53094	2.13306	2.20894	2.4351	2.32302	2.46077	2.60779	2.10951	2.37772	2.17475	2.24464	2.28511	2.25645	2.25627	2.41551	2.3006	2.30934	2.57713	2.29977
P25205	DNA replication licensing factor MCM3 OS=Homo sapiens OX=9606 GN=MCM3 PE=1 SV=3	MCM3	2.5721	3.00688	2.71048	2.48675	2.40222	2.65642	2.59529	2.88941	3.04242	3.0832	2.43989	2.75737	2.36539	2.89323	2.27315	2.55437	2.29918	2.37219	2.6727	2.67986	3.10423	2.47874	2.71958	2.86379
Q96CX2	BTB/POZ domain-containing protein KCTD12 OS=Homo sapiens OX=9606 GN=KCTD12 PE=1 SV=1	KCTD12	3.95338	3.72932	4.02958	4.37323	3.95013	3.69981	3.75007	3.78288	3.95815	3.76693	3.9612	3.55331	4.13788	3.39668	4.05611	4.29642	4.33276	4.00889	3.72923	3.91962	3.74361	3.97333	3.50871	4.00624
P61247	40S ribosomal protein S3a OS=Homo sapiens OX=9606 GN=RPS3A PE=1 SV=2	RPS3A	4.64503	4.68004	4.67609	4.71137	4.41155	4.92691	4.64507	4.75809	4.74788	5.02603	4.51678	4.7241	4.60435	4.37193	4.75442	4.52353	4.96161	4.55564	4.75621	4.54729	4.6237	4.4712	4.75946	4.64069
Q9H4G0-4	Isoform 4 of Band 4.1-like protein 1 OS=Homo sapiens OX=9606 GN=EPB41L1	EPB41L1	2.99447	2.4996	2.70805	2.34561	2.34646	2.57789	2.88747	2.89082	2.41944	2.58468	2.34064	3.09915	2.55068	2.39081	2.59988	2.41909	2.4633	2.59009	2.27907	2.43346	2.75242	2.66029	2.57228	2.72316
Q6P1N0	Coiled-coil and C2 domain-containing protein 1A OS=Homo sapiens OX=9606 GN=CC2D1A PE=1 SV=1	CC2D1A	2.42103	2.58653	2.23862	2.14242	2.399	2.40106	2.2597	2.65521	2.31328	2.47571	1.94467	2.22337	2.35393	2.24317	2.4684	2.51565	2.3066	2.54273	2.40644	2.27605	2.3247	2.34634	2.31312	2.2206
Q03169	Tumor necrosis factor alpha-induced protein 2 OS=Homo sapiens OX=9606 GN=TNFAIP2 PE=1 SV=2	TNFAIP2	2.86479	2.44341	2.41577	2.44679	2.43049	2.34385	2.65618	2.82152	2.50548	3.03061	2.28301	2.5983	2.22366	2.98232	2.33925	2.44248	2.5787	2.58231	2.23206	2.97278	2.63286	2.39857	2.28014	2.45838
Q10567	AP-1 complex subunit beta-1 OS=Homo sapiens OX=9606 GN=AP1B1 PE=1 SV=2	AP1B1	3.11262	2.99793	3.16491	3.22428	3.44421	3.05418	2.93966	3.13475	3.17349	3.03724	3.08497	2.94345	3.23772	2.93932	3.19524	3.24206	3.21623	3.23147	3.2708	3.13003	2.86149	3.21602	2.85534	3.24283
Q9P258	Protein RCC2 OS=Homo sapiens OX=9606 GN=RCC2 PE=1 SV=2	RCC2	2.7235	3.27916	2.70956	3.30957	2.61954	3.07229	2.94311	3.2672	3.05582	3.05195	3.26317	3.36875	2.67301	3.40662	2.64168	2.45016	2.70249	2.61078	3.07346	2.81743	3.40746	2.69379	3.47063	2.91359
P07737	Profilin-1 OS=Homo sapiens OX=9606 GN=PFN1 PE=1 SV=2	PFN1	5.20291	5.22682	5.10424	5.12881	5.23086	5.10706	5.0395	5.0519	5.37304	5.34745	4.96299	5.15625	5.05611	5.01798	5.04108	5.05311	5.0014	5.02515	5.37041	5.25443	4.96782	5.35065	4.99865	5.04503
P00352	Aldehyde dehydrogenase 1A1 OS=Homo sapiens OX=9606 GN=ALDH1A1 PE=1 SV=2	ALDH1A1	3.09079	3.00725	2.86017	3.28256	3.94936	3.08092	3.09276	3.24809	3.10798	3.06976	2.74017	2.88871	4.03542	2.9181	4.00703	3.76486	3.03466	3.61767	3.24434	3.25716	3.02335	3.33086	2.88568	3.82017
Q9Y5S2	Serine/threonine-protein kinase MRCK beta OS=Homo sapiens OX=9606 GN=CDC42BPB PE=1 SV=2	CDC42BPB	2.11811	2.06464	2.0967	2.17068	2.34547	2.57759	2.36051	2.35635	2.19223	2.26756	2.1158	2.24587	2.46349	2.42353	2.32487	2.1956	2.37888	2.33666	2.26649	2.29743	2.21112	2.20302	2.16597	2.26814
Q9UHB9	Signal recognition particle subunit SRP68 OS=Homo sapiens OX=9606 GN=SRP68 PE=1 SV=2	SRP68	2.48168	2.61222	2.36988	2.51494	2.4939	2.41209	2.27371	2.60001	2.39444	2.75294	2.67001	2.36721	2.44206	2.4331	2.43893	2.58331	2.75648	2.5223	2.60816	2.49239	2.39044	2.33568	2.38301	2.50016
E9PLY5	Microtubule-actin cross-linking factor 1, isoforms 1/2/3/5 (Fragment) OS=Homo sapiens OX=9606 GN=MACF1 PE=1 SV=1	MACF1	-3.19618	-3.29669	-3.13052	-3.37933	-3.09638	-2.98362	-2.95655	-3.18413	-3.29595	-3.21296	-3.27256	-3.52186	-2.94558	-3.09802	-3.03424	-2.58531	-3.23742	-2.91375	-3.05365	-3.01839	-3.27727	-2.74657	-3.20264	-3.18607
Q9P0M6	Core histone macro-H2A.2 OS=Homo sapiens OX=9606 GN=MACROH2A2 PE=1 SV=3	MACROH2A2	3.7295	3.59831	3.81319	3.30577	3.49101	4.23218	3.76337	3.67849	3.5513	3.485	4.39748	3.43804	4.00652	3.79739	3.8418	3.64205	3.99704	3.91036	3.52156	3.64241	3.46185	3.67675	3.95431	3.72838
P06737	Glycogen phosphorylase, liver form OS=Homo sapiens OX=9606 GN=PYGL PE=1 SV=4	PYGL	2.62625	2.70953	2.79399	3.39241	3.13054	2.80947	2.61412	2.50425	2.84366	2.68569	2.71525	3.08123	2.88417	2.44825	3.07201	2.81205	2.73724	2.98948	2.92893	2.9071	2.61594	2.81489	2.52375	2.88562
Q13308	Inactive tyrosine-protein kinase 7 OS=Homo sapiens OX=9606 GN=PTK7 PE=1 SV=2	PTK7	2.07746	2.20163	2.25597	2.09239	2.50827	2.47493	2.19014	2.20421	2.01855	2.05103	2.35741	2.30008	2.62199	2.2407	2.27146	2.62462	2.17539	2.20368	2.27179	2.3318	2.23429	2.31719	2.0529	2.56385
P50991	T-complex protein 1 subunit delta OS=Homo sapiens OX=9606 GN=CCT4 PE=1 SV=4	CCT4	3.87823	3.9135	3.59312	3.74738	3.65183	3.95301	3.66398	3.48588	3.85035	3.76053	3.68271	3.75526	3.63002	3.65069	3.58029	3.61347	3.54173	3.64358	3.68379	3.74053	3.65894	3.91005	3.85779	3.61501
P16152	Carbonyl reductase [NADPH] 1 OS=Homo sapiens OX=9606 GN=CBR1 PE=1 SV=3	CBR1	4.03632	3.98446	3.9347	4.0597	4.08154	4.04605	3.76024	4.40331	3.94656	3.9349	3.7241	4.06481	4.28724	3.73969	4.13408	4.21256	4.00808	4.10494	4.00391	4.00457	3.94311	4.19762	3.83491	3.92358
P52209	6-phosphogluconate dehydrogenase, decarboxylating OS=Homo sapiens OX=9606 GN=PGD PE=1 SV=3	PGD	3.70273	3.70211	3.54103	4.08165	3.88171	3.53486	3.84846	4.01985	3.9147	3.77608	3.72522	3.712	4.00918	3.9623	3.67834	3.71348	3.634	3.74911	3.96088	3.66716	4.00693	3.99779	3.73923	3.64535
O94973	AP-2 complex subunit alpha-2 OS=Homo sapiens OX=9606 GN=AP2A2 PE=1 SV=2	AP2A2	1.30989	1.17157	1.25391	1.36094	1.54923	1.3558	1.2125	1.16293	1.30644	1.35779	1.20428	1.43342	1.34508	1.26592	1.36091	1.33152	1.33213	1.28538	1.41531	1.53933	1.0932	1.44537	1.30018	1.2316
P40763	Signal transducer and activator of transcription 3 OS=Homo sapiens OX=9606 GN=STAT3 PE=1 SV=2	STAT3	2.05295	2.10188	2.09805	1.88397	2.08507	1.83908	1.68591	2.41688	2.17733	2.18592	1.80577	1.89957	1.92171	1.69573	2.13965	1.87586	2.08217	1.84355	2.05929	1.96368	1.81962	2.14104	2.17851	1.97621
P46459	Vesicle-fusing ATPase OS=Homo sapiens OX=9606 GN=NSF PE=1 SV=3	NSF	2.97484	2.97976	3.16298	2.90355	3.12098	3.02965	2.71438	3.26309	3.15936	3.06066	3.01515	2.8639	2.98765	2.90958	3.10818	3.10624	3.25356	3.03836	3.07919	2.94604	2.74923	3.30167	3.03945	2.97847
P22695	Cytochrome b-c1 complex subunit 2, mitochondrial OS=Homo sapiens OX=9606 GN=UQCRC2 PE=1 SV=3	UQCRC2	4.33664	3.93903	3.81265	4.01568	3.69149	3.95262	4.01349	4.24071	3.98408	4.12937	3.58854	4.5997	3.80308	3.72727	3.76986	3.88624	4.07845	3.88687	3.91408	3.9186	3.88472	4.10858	3.91529	3.86554
P16403	Histone H1.2 OS=Homo sapiens OX=9606 GN=H1-2 PE=1 SV=2	H1-2	1.40819	1.72595	1.76543	1.44952	0.874849	2.02176	2.26238	2.35312	1.80308	2.08916	1.44079	2.05816	2.162	1.35009	2.73094	1.00558	2.08791	1.62129	1.72265	1.92088	2.16549	0.242418	2.48753	2.01552
Q9H0A0	RNA cytidine acetyltransferase OS=Homo sapiens OX=9606 GN=NAT10 PE=1 SV=2	NAT10	3.13369	3.31724	2.68555	2.90089	2.7419	3.02742	2.56247	2.82776	3.02474	2.9854	2.99862	3.02824	2.66375	2.99709	2.59116	2.72245	2.73581	2.83153	2.7981	2.87052	2.91666	2.92099	2.90521	2.67051
P62195	26S proteasome regulatory subunit 8 OS=Homo sapiens OX=9606 GN=PSMC5 PE=1 SV=1	PSMC5	3.18083	3.29529	3.04567	3.21203	3.21915	3.21622	3.03989	3.08252	3.23422	3.21898	2.9492	3.02021	3.14799	3.11504	3.33391	3.12258	3.05835	3.12441	3.19315	3.17627	3.04569	3.38009	3.13485	3.05566
O94874	E3 UFM1-protein ligase 1 OS=Homo sapiens OX=9606 GN=UFL1 PE=1 SV=2	UFL1	2.8915	2.89353	2.61488	2.81557	2.66964	2.53394	2.73043	2.59252	2.53716	2.92556	2.66868	2.62903	2.73305	2.68952	2.67718	2.85136	2.80996	2.91301	2.76075	2.57468	2.72813	2.65851	2.86487	2.57722
P18669	Phosphoglycerate mutase 1 OS=Homo sapiens OX=9606 GN=PGAM1 PE=1 SV=2	PGAM1	2.96699	3.00551	3.34322	3.01113	3.46115	3.31253	3.53464	3.29474	3.10655	3.22207	2.82083	2.98526	3.51314	3.22865	3.31963	3.45544	3.26221	3.14478	3.23491	3.12855	3.24192	3.09493	3.20975	3.49319
Q8WYP5	Protein ELYS OS=Homo sapiens OX=9606 GN=AHCTF1 PE=1 SV=3	AHCTF1	2.0757	2.16803	1.63454	1.98514	1.79061	2.02466	2.01412	1.91987	1.8744	2.11452	2.05376	2.06966	1.89166	1.91425	1.92715	1.71936	1.88911	1.88483	1.87341	1.89559	1.97541	1.84068	2.14484	1.96024
P51858	Hepatoma-derived growth factor OS=Homo sapiens OX=9606 GN=HDGF PE=1 SV=1	HDGF	3.70798	4.02421	4.14972	3.80486	3.42011	3.54843	4.12391	4.10827	3.52558	3.9017	4.28282	3.52947	3.83674	3.85521	3.86759	4.02055	3.66373	3.88365	3.63862	3.51886	4.06554	3.58775	4.31923	4.01772
O94832	Unconventional myosin-Id OS=Homo sapiens OX=9606 GN=MYO1D PE=1 SV=2	MYO1D	3.29627	3.44029	3.45787	3.06133	3.09122	3.41403	3.23679	2.88635	3.20148	3.12243	2.7822	3.17941	3.86781	2.83467	3.76775	3.62363	3.25869	3.24491	3.42097	3.32343	3.30947	3.03256	3.0104	3.44447
O60610	Protein diaphanous homolog 1 OS=Homo sapiens OX=9606 GN=DIAPH1 PE=1 SV=2	DIAPH1	2.68189	2.37821	2.32603	2.7029	2.29685	2.44442	2.65103	2.64541	2.49398	2.46161	2.31539	2.7007	2.52835	2.38113	2.28518	2.31547	2.28514	2.42943	2.37108	2.51193	2.09354	2.96687	2.65772	2.55638
A0A7I2V4F0	ATP-dependent RNA helicase DDX1 OS=Homo sapiens OX=9606 GN=DDX1 PE=1 SV=1	DDX1	3.45176	3.45502	3.25901	3.47282	3.39324	3.40239	3.16931	3.24175	3.36084	3.39517	3.62162	3.28285	3.40496	3.38963	3.22369	3.19422	3.31441	3.30837	3.40993	3.40595	3.22214	3.3512	3.4973	3.28997
P62937	Peptidyl-prolyl cis-trans isomerase A OS=Homo sapiens OX=9606 GN=PPIA PE=1 SV=2	PPIA	5.77301	5.54851	5.15803	5.82456	5.44101	5.28186	5.63306	5.28177	5.3591	5.59234	5.48376	5.70957	5.48444	5.35236	5.40931	5.39554	5.49254	5.44188	5.51943	5.45689	5.38928	5.3737	5.23778	5.79679
P31150	Rab GDP dissociation inhibitor alpha OS=Homo sapiens OX=9606 GN=GDI1 PE=1 SV=2	GDI1	2.15821	2.07924	2.46243	2.07351	2.13903	2.08565	2.04694	2.15325	2.04133	1.97914	2.08322	1.87558	2.56456	1.90026	2.42293	2.59878	2.04238	2.28678	2.22839	2.15564	1.96962	2.28127	1.85503	2.33374
A6NHR9	Structural maintenance of chromosomes flexible hinge domain-containing protein 1 OS=Homo sapiens OX=9606 GN=SMCHD1 PE=1 SV=2	SMCHD1	1.82229	2.02727	1.81051	1.84998	1.8703	1.76043	2.1132	1.76416	1.92964	1.90303	1.97391	1.94661	1.77938	2.00603	1.70271	1.66002	1.72255	1.81068	1.84673	1.76623	2.33371	1.78699	2.13518	1.62635
Q13838	Spliceosome RNA helicase DDX39B OS=Homo sapiens OX=9606 GN=DDX39B PE=1 SV=1	DDX39B	4.08333	4.05037	4.01735	4.10366	3.80124	4.18085	4.13462	4.11273	4.09977	4.19873	4.02605	4.26447	4.00889	4.04795	3.98401	3.76432	3.9775	4.00068	3.92054	3.9956	4.28597	3.9884	4.2936	3.9398
Q15020	Squamous cell carcinoma antigen recognized by T-cells 3 OS=Homo sapiens OX=9606 GN=SART3 PE=1 SV=1	SART3	-2.31735	-2.33251	-2.22568	-2.54083	-2.5195	-2.53462	-2.22151	-2.20759	-2.35886	-2.32717	-2.39217	-2.05831	-2.53655	-2.11787	-2.35852	-2.38487	-2.24578	-2.63827	-2.51695	-2.26393	-2.19153	-2.41141	-1.98494	-2.52066
P27797	Calreticulin OS=Homo sapiens OX=9606 GN=CALR PE=1 SV=1	CALR	4.64769	5.03217	4.90981	5.07086	4.90659	4.92425	4.93733	5.08244	4.91216	5.15606	4.78328	4.3631	4.88991	4.84972	5.12406	5.17115	5.26985	5.14235	5.09047	4.84863	4.75392	4.61623	4.7647	4.7899
A0A804HK65	Peroxisomal multifunctional enzyme type 2 OS=Homo sapiens OX=9606 GN=HSD17B4 PE=4 SV=1	HSD17B4	3.58417	3.36	3.11519	3.52363	3.28709	3.31204	3.40499	3.45479	3.54294	3.35075	3.09913	3.46226	3.26105	3.07592	3.50828	3.32876	3.44511	3.49467	3.21394	3.21966	3.31706	3.4866	3.36267	3.2461
Q08945	FACT complex subunit SSRP1 OS=Homo sapiens OX=9606 GN=SSRP1 PE=1 SV=1	SSRP1	3.35092	3.93945	3.2976	3.64404	3.39263	3.58145	3.92867	3.77723	3.65684	3.9376	3.51765	3.8155	3.45949	3.73359	3.38344	3.31084	3.47583	3.48515	3.63194	3.56461	3.68379	3.48665	3.77426	3.54748
P07996	Thrombospondin-1 OS=Homo sapiens OX=9606 GN=THBS1 PE=1 SV=2	THBS1	3.57257	3.61667	4.34002	3.34956	4.77028	3.89533	3.58011	3.25824	4.07731	3.79505	3.46364	3.39538	3.79466	3.5597	3.55815	5.29924	3.27331	3.97353	3.74069	4.22866	3.58885	4.73417	3.54503	3.34021
P48147	Prolyl endopeptidase OS=Homo sapiens OX=9606 GN=PREP PE=1 SV=2	PREP	3.11837	3.13052	2.87315	3.13409	3.03126	2.98484	3.0479	2.82648	3.09199	3.01695	3.08677	2.98216	3.01162	3.10429	2.93819	2.88003	2.96963	2.97162	3.00125	3.03019	2.92581	3.16449	3.04394	2.97888
A0A7P0TAU8	2'-5' oligoadenylate synthase OS=Homo sapiens OX=9606 GN=OAS3 PE=1 SV=1	OAS3	2.49899	3.55215	2.37929	2.66857	2.8465	2.90222	2.58995	3.01787	2.97227	3.10489	2.50175	2.90529	2.6283	2.3762	2.64043	2.82797	2.86488	2.90315	2.49747	3.24153	2.42651	2.86416	2.70537	2.46268
P11047	Laminin subunit gamma-1 OS=Homo sapiens OX=9606 GN=LAMC1 PE=1 SV=3	LAMC1	3.25989	3.17763	3.28892	3.39344	3.69631	3.08334	3.11724	3.18242	3.08651	3.0905	3.11511	2.89242	3.86379	3.07826	3.18215	4.6616	2.88749	3.83081	3.79882	3.15276	3.0663	3.62679	2.94689	3.15269
O75694	Nuclear pore complex protein Nup155 OS=Homo sapiens OX=9606 GN=NUP155 PE=1 SV=1	NUP155	2.30869	2.34731	2.20363	2.25951	2.14684	2.30555	2.18437	2.0988	2.25182	2.34424	2.21998	2.38394	2.17733	2.2555	2.22096	2.07147	2.31499	2.16112	2.15296	2.23927	2.23178	2.27319	2.26667	2.1571
A0A7I2V4L7	Polyadenylate-binding protein OS=Homo sapiens OX=9606 GN=PABPC4 PE=1 SV=1	PABPC4	2.66814	3.052	2.56826	2.68029	3.06755	2.89561	3.10364	2.81599	2.60812	3.10964	2.88852	2.99052	2.67152	2.9124	2.63565	2.74877	2.8804	2.61625	3.0124	2.72482	2.99009	2.7294	2.75	2.95832
P32455	Guanylate-binding protein 1 OS=Homo sapiens OX=9606 GN=GBP1 PE=1 SV=2	GBP1	3.16205	3.63377	2.91613	3.227	3.19148	3.18527	3.37087	3.57959	3.72933	3.75901	2.78833	3.18495	3.25691	2.66853	3.27176	3.18741	3.24749	3.37631	3.69674	3.50037	3.08146	2.86288	3.07908	2.92237
P50570	Dynamin-2 OS=Homo sapiens OX=9606 GN=DNM2 PE=1 SV=2	DNM2	-3.20662	-3.11401	-3.12606	-3.04933	-3.12588	-2.77874	-3.18176	-3.36712	-3.04668	-2.97032	-3.26572	-3.10792	-3.45203	-3.07432	-3.12762	-2.86694	-3.0315	-3.27161	-3.20107	-3.08182	-3.27154	-3.11262	-3.17121	-3.04822
B4DY09	Interleukin enhancer-binding factor 2 OS=Homo sapiens OX=9606 GN=ILF2 PE=1 SV=1	ILF2	3.88398	4.12048	3.79603	3.89669	3.71569	4.06347	3.87679	3.78122	3.95635	3.99439	4.0396	4.04212	3.73345	4.10117	3.73555	3.55509	3.79079	3.94358	3.83178	3.8231	3.9294	3.72191	4.23977	3.76475
Q8N3C0	Activating signal cointegrator 1 complex subunit 3 OS=Homo sapiens OX=9606 GN=ASCC3 PE=1 SV=3	ASCC3	2.09468	2.13867	1.82871	2.01713	1.84048	1.9701	1.95731	1.86877	2.05764	2.21846	1.90843	1.80483	1.80006	1.81477	1.91524	1.91999	2.00684	1.89081	2.04388	1.98721	1.88909	1.86427	2.11908	1.95135
P05141	ADP/ATP translocase 2 OS=Homo sapiens OX=9606 GN=SLC25A5 PE=1 SV=7	SLC25A5	4.73513	4.52007	4.82117	4.9023	4.46414	4.77764	4.91694	5.10246	4.89082	4.96952	4.51514	5.39294	4.24148	4.37962	4.64819	4.54386	4.64223	4.57132	4.67922	4.73902	4.94665	4.57413	5.17708	4.4272
P13798	Acylamino-acid-releasing enzyme OS=Homo sapiens OX=9606 GN=APEH PE=1 SV=4	APEH	3.55967	3.2904	3.39624	3.45787	3.09446	3.25893	2.73344	2.92217	3.408	3.16277	2.7685	3.31608	3.29511	2.86047	3.14626	3.16053	3.63373	3.01042	3.00683	3.42325	2.9416	3.38292	2.94689	3.21731
O95479	GDH/6PGL endoplasmic bifunctional protein OS=Homo sapiens OX=9606 GN=H6PD PE=1 SV=2	H6PD	2.48623	2.60032	2.42285	2.50097	2.51068	2.40324	2.69421	2.54887	2.45107	2.442	2.60935	2.71216	2.62128	2.24735	2.62666	2.5583	2.9084	2.63125	2.31859	2.51415	2.42043	2.60768	2.49504	2.48469
Q12797	Aspartyl/asparaginyl beta-hydroxylase OS=Homo sapiens OX=9606 GN=ASPH PE=1 SV=3	ASPH	2.99727	2.79379	3.03968	3.15447	2.98977	3.04652	3.10502	2.84151	2.89246	2.82925	3.05665	2.79976	3.20581	2.58662	3.36025	3.15512	3.02676	2.96359	3.18242	3.14809	2.92418	2.94438	2.74201	2.99501
P09211	Glutathione S-transferase P OS=Homo sapiens OX=9606 GN=GSTP1 PE=1 SV=2	GSTP1	4.59398	4.8253	4.69521	4.95188	4.77888	4.96352	4.80825	4.69709	4.65682	4.71428	4.71959	5.10009	4.81927	4.8594	4.63067	4.80883	4.62143	4.76639	4.70426	4.75948	4.8226	5.04841	4.71577	4.57861
P17480	Nucleolar transcription factor 1 OS=Homo sapiens OX=9606 GN=UBTF PE=1 SV=1	UBTF	2.85472	3.10383	3.24156	2.97617	2.69115	3.29449	3.07208	3.46158	2.9814	3.1908	3.29163	2.87131	3.20049	3.16584	3.19414	2.94729	3.07447	3.24235	3.04984	2.96168	3.26829	2.72749	3.37734	3.17417
Q96QK1	Vacuolar protein sorting-associated protein 35 OS=Homo sapiens OX=9606 GN=VPS35 PE=1 SV=2	VPS35	3.32847	3.334	3.32205	3.2602	3.43845	3.42779	3.2942	3.31963	3.27781	3.26532	3.28277	3.5198	3.39948	3.28209	3.28434	3.43905	3.4845	3.19769	3.36896	3.4027	3.27284	3.47216	3.1794	3.31836
P52701	DNA mismatch repair protein Msh6 OS=Homo sapiens OX=9606 GN=MSH6 PE=1 SV=2	MSH6	2.2845	2.27214	2.00613	2.13121	2.05342	2.172	2.70387	2.11491	2.14341	2.07989	2.26233	2.41877	2.07088	2.83806	1.92373	1.96725	1.87883	2.07584	2.26238	2.12596	2.32623	2.04507	2.32677	2.16639
P07099	Epoxide hydrolase 1 OS=Homo sapiens OX=9606 GN=EPHX1 PE=1 SV=1	EPHX1	3.82253	3.75838	3.94707	4.65699	3.93358	4.29807	4.33484	4.1216	3.99335	3.88464	3.65864	3.69043	4.62283	3.68536	4.57496	4.70869	4.12722	4.51375	3.9898	3.81458	3.84449	4.30906	3.75472	4.48248
O75367	Core histone macro-H2A.1 OS=Homo sapiens OX=9606 GN=MACROH2A1 PE=1 SV=4	MACROH2A1	4.7933	4.70956	4.4909	4.86518	4.53112	4.79937	4.82596	4.80124	4.67506	4.63091	4.66912	4.87051	4.8192	4.55242	4.78045	4.57976	4.52407	4.8385	4.623	4.78048	4.54943	4.78451	4.98411	4.67427
Q562R1	Beta-actin-like protein 2 OS=Homo sapiens OX=9606 GN=ACTBL2 PE=1 SV=2	ACTBL2	1.05185	0.870484	1.04096	1.11446	1.42566	0.821802	0.825534	0.660912	1.06957	0.955173	0.997367	0.852776	1.14041	1.04719	1.05376	1.12868	0.888004	1.05725	1.12753	1.18744	0.854714	1.37769	0.896856	0.892756
Q9UNF1	Melanoma-associated antigen D2 OS=Homo sapiens OX=9606 GN=MAGED2 PE=1 SV=2	MAGED2	2.4	3.08733	2.46974	2.54768	2.4159	2.96128	3.50308	2.0135	2.62886	2.41631	3.43197	2.75806	2.28199	3.37075	2.39782	2.33514	2.38272	2.42307	2.87922	2.45423	3.12067	2.27897	3.17817	2.62363
Q02878	60S ribosomal protein L6 OS=Homo sapiens OX=9606 GN=RPL6 PE=1 SV=3	RPL6	4.35532	4.40548	4.47204	4.42117	4.0038	4.69461	4.53176	4.44841	4.55392	4.79403	4.42679	4.60285	4.15913	4.13483	4.43872	4.20551	4.79387	4.46951	4.40339	4.31365	4.38627	4.11118	4.53033	4.34395
Q10570	Cleavage and polyadenylation specificity factor subunit 1 OS=Homo sapiens OX=9606 GN=CPSF1 PE=1 SV=2	CPSF1	2.36419	2.48689	2.2614	2.36328	2.33476	2.44532	2.33076	2.29947	2.39772	2.47599	2.50733	2.49705	2.22781	2.46825	2.19555	2.23823	2.25176	2.23523	2.33321	2.31752	2.45326	2.21314	2.76953	2.26883
A0A669KAX4	Cullin-4B OS=Homo sapiens OX=9606 GN=CUL4B PE=1 SV=1	CUL4B	2.90473	2.59817	2.8681	2.99791	2.66832	2.73611	2.703	2.90755	2.86684	2.78814	2.84873	2.82783	2.75782	2.75318	2.57541	2.77723	2.68065	2.72338	2.73011	2.73875	2.97275	2.77162	2.85862	2.70792
P55884	Eukaryotic translation initiation factor 3 subunit B OS=Homo sapiens OX=9606 GN=EIF3B PE=1 SV=3	EIF3B	3.01072	3.20003	3.01283	3.00339	3.01945	3.07282	2.96581	2.99138	3.0805	3.14868	2.96319	3.01876	2.95734	2.98143	3.02666	3.01576	3.12231	2.91717	2.98445	2.97782	2.86043	3.2058	2.99763	3.00123
A5YKK6	CCR4-NOT transcription complex subunit 1 OS=Homo sapiens OX=9606 GN=CNOT1 PE=1 SV=2	CNOT1	2.23443	2.32196	2.1592	2.26764	2.37828	2.30106	2.15573	2.23512	2.36048	2.22387	2.21961	2.32792	2.19617	2.43511	2.14222	2.14331	2.17965	2.2277	2.30299	2.20089	2.3839	2.15819	2.24202	2.29224
O15061	Synemin OS=Homo sapiens OX=9606 GN=SYNM PE=1 SV=2	SYNM	-0.296291	-0.363942	-0.612947	-0.172175	-0.582194	-0.436501	-0.349461	-0.512444	-0.704452	-0.706607	-0.226491	-0.548634	0.12846	-0.493504	0.49914	0.0763663	-0.572435	-0.362116	1.2886	0.0974312	-0.606171	-0.298971	-0.477655	-0.311753
P06727	Apolipoprotein A-IV OS=Homo sapiens OX=9606 GN=APOA4 PE=1 SV=4	APOA4	2.93351	2.181	2.59332	2.18787	2.58965	2.48161	2.04379	2.24456	2.25616	2.31736	1.83789	2.02184	2.76914	2.87103	2.62744	3.05398	1.99142	2.29878	2.37174	2.28961	2.65578	3.98688	2.05221	2.09283
Q12955	Ankyrin-3 OS=Homo sapiens OX=9606 GN=ANK3 PE=1 SV=3	ANK3	2.10773	2.14124	1.70091	1.85608	1.8734	1.98972	2.17525	2.05435	1.64839	1.85893	2.3052	2.16731	1.98591	1.80456	1.8144	1.88606	1.80299	1.77582	1.63911	1.86901	2.05813	2.01789	1.95389	2.29095
P01011	Alpha-1-antichymotrypsin OS=Homo sapiens OX=9606 GN=SERPINA3 PE=1 SV=2	SERPINA3	4.39505	4.45569	4.50138	4.23818	5.46788	4.62058	4.23387	4.17499	4.36581	4.3287	4.28352	4.22343	4.55265	5.03861	4.36457	4.8809	4.07255	4.54378	4.82414	4.40724	4.40409	5.33118	4.44502	4.10592
Q9NVI7-2	Isoform 2 of ATPase family AAA domain-containing protein 3A OS=Homo sapiens OX=9606 GN=ATAD3A	ATAD3A	3.40112	3.63744	3.49395	3.18467	3.23744	3.38345	3.56338	3.34076	3.30868	3.50939	3.43431	3.83375	3.20781	3.36039	3.11057	3.29385	3.247	3.39401	3.41504	3.38073	3.5754	3.27554	3.57472	3.30167
P02649	Apolipoprotein E OS=Homo sapiens OX=9606 GN=APOE PE=1 SV=1	APOE	3.72788	3.20072	3.38779	3.06046	3.74039	3.26958	2.96889	3.26156	3.29312	3.64435	2.79629	2.8556	3.33871	3.9476	3.71302	3.72352	3.30992	3.57234	3.08479	3.04605	3.969	3.8547	2.96308	2.85948
D6REX3	Protein transport protein Sec31A OS=Homo sapiens OX=9606 GN=SEC31A PE=1 SV=1	SEC31A	3.09812	2.92791	3.14732	2.77011	3.31917	3.06827	2.91713	3.0386	3.18185	3.18399	3.01469	2.77602	3.04389	2.99225	3.05364	3.12129	3.05788	2.95606	3.3764	3.13896	2.96757	3.10234	2.85302	3.03226
P49915	GMP synthase [glutamine-hydrolyzing] OS=Homo sapiens OX=9606 GN=GMPS PE=1 SV=1	GMPS	2.65647	2.8352	2.66144	2.866	2.49083	2.67555	2.74802	2.57642	2.88751	2.66774	2.67803	2.78454	2.51272	2.6906	2.52655	2.31733	2.36479	2.45334	2.72337	2.64053	2.62768	2.50638	3.04669	2.70661
Q96RQ3	Methylcrotonoyl-CoA carboxylase subunit alpha, mitochondrial OS=Homo sapiens OX=9606 GN=MCCC1 PE=1 SV=3	MCCC1	1.69741	2.00335	1.88675	2.04528	1.73671	1.76512	2.03302	2.33915	1.79991	1.78939	1.84314	2.24336	1.74724	1.78495	1.79067	2.07188	1.88197	1.83767	1.69318	1.81442	2.07824	1.90933	2.32501	1.76331
P49736	DNA replication licensing factor MCM2 OS=Homo sapiens OX=9606 GN=MCM2 PE=1 SV=4	MCM2	1.91441	2.24801	1.8629	1.77348	1.89111	2.00247	1.73019	2.04785	2.3313	2.32891	1.76662	2.10627	1.65964	2.20874	1.50299	1.70934	1.61387	1.53515	1.96045	2.07613	2.33879	1.80325	2.09454	2.15232
Q93009	Ubiquitin carboxyl-terminal hydrolase 7 OS=Homo sapiens OX=9606 GN=USP7 PE=1 SV=2	USP7	2.63827	2.24918	2.30839	2.35247	2.27406	2.47016	2.26164	2.46696	2.46279	2.31157	2.35946	2.46435	2.15652	2.58656	2.24641	2.06425	2.141	2.09641	2.32984	2.30839	2.489	2.36734	2.68994	2.29788
A0A499FI31	Squamous cell carcinoma antigen recognized by T-cells 3 OS=Homo sapiens OX=9606 GN=SART3 PE=1 SV=1	SART3	2.54532	2.77274	2.38655	2.34653	2.49028	2.7643	2.71635	2.71809	2.32482	2.39378	3.00538	2.49784	2.62311	2.96194	2.42559	2.52463	2.6124	2.48791	2.47704	2.33981	2.79704	2.36917	2.95105	2.60538
Q9H223	EH domain-containing protein 4 OS=Homo sapiens OX=9606 GN=EHD4 PE=1 SV=1	EHD4	2.8416	2.82775	2.67506	2.65972	3.03831	2.97166	2.64414	2.92407	2.85275	2.8935	2.60942	2.76069	2.96287	2.62851	2.85617	2.93324	2.72424	2.95591	2.91323	2.97778	2.68759	3.05968	2.8618	2.58748
Q5JPE7	Nodal modulator 2 OS=Homo sapiens OX=9606 GN=NOMO2 PE=1 SV=1	NOMO2	2.66307	2.61234	2.62645	2.739	2.8	2.66594	2.66496	2.55088	2.77486	2.70283	2.65733	2.4425	2.71486	2.58015	2.60707	2.86991	2.6932	2.65911	2.73508	2.65799	2.57925	2.78206	2.73379	2.51641
Q16795	NADH dehydrogenase [ubiquinone] 1 alpha subcomplex subunit 9, mitochondrial OS=Homo sapiens OX=9606 GN=NDUFA9 PE=1 SV=2	NDUFA9	3.19578	2.93264	2.90977	3.16194	2.99894	3.2025	2.72678	3.21503	3.20216	3.23439	2.73339	3.16455	2.85182	2.81987	2.8868	2.79559	3.14862	2.82895	2.88664	2.9667	2.94132	3.3351	3.03989	2.81504
P32119	Peroxiredoxin-2 OS=Homo sapiens OX=9606 GN=PRDX2 PE=1 SV=5	PRDX2	5.00735	5.09948	5.01981	5.10898	4.65976	4.94012	4.7609	4.72796	4.85265	4.91661	4.8432	5.02247	5.24871	4.90947	4.84311	4.76719	4.77709	4.77473	4.8161	4.89833	4.67733	6.13656	4.73328	4.575
Q9Y265	RuvB-like 1 OS=Homo sapiens OX=9606 GN=RUVBL1 PE=1 SV=1	RUVBL1	3.41457	3.46006	3.34935	3.64307	3.43074	3.41967	3.27846	3.52713	3.47994	3.44062	3.41188	3.37264	3.37558	3.53904	3.30009	3.33824	3.23479	3.31601	3.33393	3.31599	3.58922	3.63992	3.54715	3.36749
J3KTL2	Serine/arginine-rich splicing factor 1 OS=Homo sapiens OX=9606 GN=SRSF1 PE=1 SV=1	SRSF1	4.01021	4.13445	4.28357	4.06807	3.9268	4.16729	4.26895	4.36738	3.98188	4.08724	4.27718	3.99264	4.32508	4.17234	4.18712	4.15232	4.00595	4.12409	4.23012	3.98485	4.40144	3.89282	4.31429	4.20901
F8VXC8	SWI/SNF complex subunit SMARCC2 OS=Homo sapiens OX=9606 GN=SMARCC2 PE=1 SV=1	SMARCC2	1.89032	2.08758	1.66752	1.98778	1.8512	2.09702	2.16349	2.19361	1.96922	1.78137	2.21154	1.70357	2.04582	2.36963	1.92985	1.9185	1.66083	2.20523	1.95256	1.74901	2.14717	1.90562	2.05214	2.05864
Q86UU1	Pleckstrin homology-like domain family B member 1 OS=Homo sapiens OX=9606 GN=PHLDB1 PE=1 SV=1	PHLDB1	1.13273	1.2677	1.41256	1.70369	1.70665	1.41943	1.7723	1.09828	1.19712	1.22385	1.62429	1.25997	1.56606	1.51889	1.48914	1.68876	1.18525	1.33295	1.86417	1.50439	1.52217	1.32667	1.42719	1.44614
Q99729-3	Isoform 3 of Heterogeneous nuclear ribonucleoprotein A/B OS=Homo sapiens OX=9606 GN=HNRNPAB	HNRNPAB	3.45641	3.26924	3.07213	3.77945	3.00443	3.40792	3.31488	3.00988	3.29028	3.25508	3.39237	3.17781	3.00058	3.34182	2.95503	3.1481	3.09311	3.01067	3.20012	3.36185	3.10371	3.03175	3.74908	3.2267
Q9Y2J2-2	Isoform 2 of Band 4.1-like protein 3 OS=Homo sapiens OX=9606 GN=EPB41L3	EPB41L3	1.72007	1.75709	2.09203	1.64831	2.26296	1.90788	1.75951	1.91287	1.84558	1.88556	1.59533	1.47749	2.50014	1.62525	2.66894	2.30929	1.86722	2.09671	2.22934	2.01303	1.88622	1.78845	1.62657	2.24522
P24928	DNA-directed RNA polymerase II subunit RPB1 OS=Homo sapiens OX=9606 GN=POLR2A PE=1 SV=2	POLR2A	2.30429	2.45886	2.28091	2.28812	2.21752	2.40365	2.33165	2.3614	2.2994	2.34528	2.40814	2.22425	2.34833	2.5308	2.17396	2.31679	2.13909	2.56245	2.28726	2.20924	2.39186	2.28432	2.40938	2.22288
Q02809	Procollagen-lysine,2-oxoglutarate 5-dioxygenase 1 OS=Homo sapiens OX=9606 GN=PLOD1 PE=1 SV=2	PLOD1	2.43768	2.60238	2.66714	2.50664	2.93283	2.62391	2.51116	2.211	2.69396	2.59025	2.62567	2.59615	2.38419	3.02939	2.45684	2.41237	2.54067	2.27354	2.84308	2.80703	2.58951	2.874	2.43882	2.40596
P52597	Heterogeneous nuclear ribonucleoprotein F OS=Homo sapiens OX=9606 GN=HNRNPF PE=1 SV=3	HNRNPF	3.69791	3.55696	3.45879	3.2644	3.33001	3.63835	3.8876	3.87383	3.51073	3.53629	3.54845	3.61469	3.48478	3.70437	3.43528	3.45556	3.34348	3.56554	3.51222	3.54734	3.59572	3.56361	3.72297	3.5077
P14866	Heterogeneous nuclear ribonucleoprotein L OS=Homo sapiens OX=9606 GN=HNRNPL PE=1 SV=2	HNRNPL	2.78052	2.84592	2.66814	2.92766	2.6989	2.63587	2.89013	3.01627	2.56913	2.54525	3.21917	2.59526	3.01101	3.07868	2.6012	3.15225	2.6033	2.79933	2.83262	2.62799	2.96866	2.67111	2.83792	2.9205
P50570-2	Isoform 2 of Dynamin-2 OS=Homo sapiens OX=9606 GN=DNM2	DNM2	2.83795	2.83335	2.77442	2.86997	3.01455	2.7636	2.81065	2.62838	2.80969	2.95253	2.66599	2.77283	2.75734	2.95353	2.79082	2.75066	2.83562	2.87823	2.92988	2.71685	2.68986	2.93865	2.78924	2.77751
Q6NUK1	Calcium-binding mitochondrial carrier protein SCaMC-1 OS=Homo sapiens OX=9606 GN=SLC25A24 PE=1 SV=2	SLC25A24	2.78731	2.9765	2.98316	2.53787	2.36397	2.75945	2.98188	2.50136	2.69108	2.60561	2.93397	3.1558	2.50093	2.54682	2.78645	2.57233	2.67784	2.88845	2.56335	2.68962	2.77975	2.68878	3.10219	2.45421
P50416	Carnitine O-palmitoyltransferase 1, liver isoform OS=Homo sapiens OX=9606 GN=CPT1A PE=1 SV=2	CPT1A	2.36458	2.49796	3.20746	3.14295	2.38456	2.737	2.78947	2.67315	2.55943	2.69615	2.44655	3.06415	2.47781	2.58896	2.56023	2.58063	2.69258	2.55722	2.70556	2.63172	2.7175	2.60108	2.89839	2.50702
P30043	Flavin reductase (NADPH) OS=Homo sapiens OX=9606 GN=BLVRB PE=1 SV=3	BLVRB	3.17088	3.1905	3.13127	3.18943	3.19799	3.2183	3.09986	3.31769	3.15667	3.15337	2.98178	3.1915	3.53321	3.12747	3.30553	3.28322	3.05629	3.16002	3.18523	3.20751	2.99929	4.78606	2.98644	2.95332
P08865	40S ribosomal protein SA OS=Homo sapiens OX=9606 GN=RPSA PE=1 SV=4	RPSA	2.87508	2.76408	2.93564	2.9181	2.89458	2.87333	2.7927	2.68051	2.76164	2.80373	3.18389	2.74539	2.77382	2.99068	2.6107	3.06774	2.79386	2.9359	3.01581	2.86236	2.7067	3.16049	2.69159	2.73294
P63010	AP-2 complex subunit beta OS=Homo sapiens OX=9606 GN=AP2B1 PE=1 SV=1	AP2B1	1.3329	1.40802	1.47556	1.50392	1.67589	1.37283	1.3529	1.33655	1.41417	1.42559	1.26898	1.50794	1.52208	1.47587	1.47188	1.47694	1.35311	1.48204	1.61093	1.53818	1.38051	1.64336	1.19813	1.58173
K7ER00	Phenylalanine--tRNA ligase OS=Homo sapiens OX=9606 GN=FARSA PE=1 SV=1	FARSA	2.46269	2.33956	2.36611	2.25852	2.1649	2.48616	2.4167	2.4114	2.15815	2.40875	2.14256	2.38585	2.38768	2.14704	2.28148	2.57791	2.53034	2.31992	2.19679	2.16748	2.23479	2.2847	2.26656	2.60046
Q9NSD9	Phenylalanine--tRNA ligase beta subunit OS=Homo sapiens OX=9606 GN=FARSB PE=1 SV=3	FARSB	3.67394	3.50351	3.52603	3.41385	3.18468	3.62225	3.36801	3.28695	3.42039	3.5951	3.14342	3.71914	3.37293	3.21266	3.31738	3.27765	3.74545	3.3718	3.08215	3.26777	3.19291	3.59335	3.30677	3.52502
Q01518	Adenylyl cyclase-associated protein 1 OS=Homo sapiens OX=9606 GN=CAP1 PE=1 SV=5	CAP1	3.62796	3.60797	3.58493	3.57296	3.93393	3.48449	3.6267	3.73397	3.90885	3.75451	3.41495	3.36059	3.78611	3.18737	3.97367	3.76316	3.68618	3.6398	4.03625	3.77208	3.50721	3.46501	3.48927	3.7624
A0A096LNH6	Dedicator of cytokinesis protein 1 OS=Homo sapiens OX=9606 GN=DOCK1 PE=1 SV=1	DOCK1	1.54071	1.70759	1.72683	1.62288	1.72896	1.69821	2.25239	1.83124	1.64499	1.78761	2.13688	1.64678	1.86244	1.78975	1.81262	1.65034	1.75792	1.70968	1.85799	1.74872	1.59517	1.79218	1.71825	1.91887
P98171	Rho GTPase-activating protein 4 OS=Homo sapiens OX=9606 GN=ARHGAP4 PE=1 SV=2	ARHGAP4	1.29046	1.26967	1.45264	1.44658	1.16592	0.990055	1.32341	1.59179	1.6836	1.34384	0.886782	1.28028	1.1561	0.720082	1.2852	1.68336	1.1227	1.22193	1.23396	1.14491	1.2062	1.12541	1.10924	1.78011
O00203	AP-3 complex subunit beta-1 OS=Homo sapiens OX=9606 GN=AP3B1 PE=1 SV=3	AP3B1	2.66569	2.39979	2.75569	2.57751	2.65685	2.50317	2.43576	2.68274	2.68429	2.64822	2.54379	2.48421	2.61001	2.51284	2.58828	2.63683	2.47748	2.7258	2.71002	2.6232	2.51665	2.65139	2.48062	2.65417
Q9BUF5	Tubulin beta-6 chain OS=Homo sapiens OX=9606 GN=TUBB6 PE=1 SV=1	TUBB6	1.04453	1.0169	0.962025	1.03867	1.1241	1.11244	0.901944	0.79772	0.878685	0.912931	0.87346	0.841016	1.1668	0.931896	0.887306	1.34336	0.89385	0.857971	1.10775	1.18919	0.866684	1.43545	0.939932	0.801324
Q8N766	ER membrane protein complex subunit 1 OS=Homo sapiens OX=9606 GN=EMC1 PE=1 SV=1	EMC1	2.39535	2.58878	2.38485	2.4939	2.49591	2.36631	2.19977	2.25423	2.5713	2.54534	2.25507	2.44673	2.25473	2.28855	2.36359	2.28572	2.40991	2.32026	2.42971	2.48745	2.33603	2.48015	2.34437	2.26617
K7ELL7	Glucosidase 2 subunit beta OS=Homo sapiens OX=9606 GN=PRKCSH PE=1 SV=1	PRKCSH	4.05543	4.66121	3.94524	4.36349	4.183	3.88333	4.18265	3.92676	4.05501	4.12487	4.08575	3.76362	4.23279	4.28811	4.20284	4.39578	4.26872	4.42705	4.10703	3.92182	4.1207	3.94965	4.03356	4.11626
P13796	Plastin-2 OS=Homo sapiens OX=9606 GN=LCP1 PE=1 SV=6	LCP1	2.81506	2.51706	2.717	2.48004	3.22269	2.72617	2.71659	2.75225	3.46815	3.04138	2.88524	2.19093	2.60769	2.0991	2.91738	2.83667	3.08267	2.76719	3.19184	2.99347	2.23399	2.72699	2.31267	2.1882
P50995	Annexin A11 OS=Homo sapiens OX=9606 GN=ANXA11 PE=1 SV=1	ANXA11	3.37897	3.54882	3.52605	3.01982	3.23722	3.4015	3.53105	3.44057	3.22522	3.2982	3.55794	3.71225	3.43722	3.12009	3.33957	3.42332	3.50517	3.28214	3.34947	3.30555	3.17625	3.40855	3.3055	3.54719
P25786	Proteasome subunit alpha type-1 OS=Homo sapiens OX=9606 GN=PSMA1 PE=1 SV=1	PSMA1	2.83362	2.83902	2.69766	2.7877	2.74587	2.56817	2.73931	2.76637	2.77984	2.96106	2.69881	2.6351	2.72984	2.66566	2.53677	2.7208	2.84995	2.73571	2.7563	2.80447	2.60464	2.62419	2.61899	2.70747
Q15477	Helicase SKI2W OS=Homo sapiens OX=9606 GN=SKIV2L PE=1 SV=3	SKIV2L	2.1187	1.94582	1.91135	1.81124	1.74365	1.95102	1.71775	1.92781	1.81053	1.83745	1.8769	2.01598	1.90962	1.83684	1.81637	1.87482	1.82872	1.95692	1.877	1.84435	1.74985	2.07809	1.9479	1.86494
P12236	ADP/ATP translocase 3 OS=Homo sapiens OX=9606 GN=SLC25A6 PE=1 SV=4	SLC25A6	2.50086	2.71167	3.24262	3.18677	2.45162	2.60633	2.83906	2.38751	2.81489	2.9839	2.74648	3.26598	2.39148	2.43088	2.77394	2.31668	2.62075	2.65604	2.7584	2.85234	2.67931	2.6437	3.33165	2.26875
Q9UQ80	Proliferation-associated protein 2G4 OS=Homo sapiens OX=9606 GN=PA2G4 PE=1 SV=3	PA2G4	3.57407	3.91817	3.45486	3.7903	3.66169	3.97082	3.99126	3.9192	3.82426	3.88549	3.80626	3.78561	3.66324	3.67945	3.64151	3.66848	3.6142	3.82677	3.8035	3.50819	3.75421	3.79205	4.08327	3.69427
Q9BXP5-3	Isoform 3 of Serrate RNA effector molecule homolog OS=Homo sapiens OX=9606 GN=SRRT	SRRT	2.92032	3.10251	2.7891	2.85153	2.68582	3.02753	2.88744	2.90705	2.86601	2.94164	2.89884	2.92945	2.84519	3.25674	2.73527	2.75719	2.7671	2.98852	2.76146	2.77888	3.02468	2.84239	3.00214	2.82962
A0A3B3ITJ4	Heterogeneous nuclear ribonucleoprotein L (Fragment) OS=Homo sapiens OX=9606 GN=HNRNPL PE=1 SV=1	HNRNPL	-2.57156	-3.13517	-2.84961	-2.99712	-2.68823	-2.77104	-2.81324	-2.59591	-2.5223	-2.40876	-2.84299	-3.24458	-2.48367	-3.07507	-2.52209	-2.63178	-2.80949	-2.79253	-2.5542	-2.65192	-2.59777	-3.08525	-2.54582	-2.67731
P49257	Protein ERGIC-53 OS=Homo sapiens OX=9606 GN=LMAN1 PE=1 SV=2	LMAN1	4.01231	3.86589	4.04639	3.75532	3.77915	3.90084	3.92881	3.69408	3.93152	4.30195	3.51834	3.82386	3.85642	3.62579	3.85436	4.05498	4.1565	3.88307	4.15939	3.79074	3.75421	4.05437	3.66782	3.5431
P05388	60S acidic ribosomal protein P0 OS=Homo sapiens OX=9606 GN=RPLP0 PE=1 SV=1	RPLP0	4.3574	4.39479	4.22812	4.36697	4.19476	4.45234	4.21619	4.15371	4.39372	4.52442	4.27219	4.4929	4.11674	4.2019	4.0813	4.02622	4.4122	3.97595	4.3128	4.29557	4.18915	4.39829	4.30264	4.21162
Q969V3	Nicalin OS=Homo sapiens OX=9606 GN=NCLN PE=1 SV=2	NCLN	2.3766	2.40779	2.29398	2.40161	2.35913	2.53954	2.37878	2.20254	2.35705	2.4052	2.31204	2.2707	2.44254	2.33745	2.40919	2.44566	2.35134	2.47947	2.45715	2.31499	2.25903	2.47849	2.40204	2.30768
P15880	40S ribosomal protein S2 OS=Homo sapiens OX=9606 GN=RPS2 PE=1 SV=2	RPS2	4.17879	4.32594	4.08228	4.18539	3.92649	4.37919	4.01585	4.05049	4.29765	4.43315	3.98416	4.41501	3.95238	3.8671	4.03637	3.92367	4.32739	3.75185	4.20017	4.12236	4.14626	4.05688	4.27242	4.11468
Q96RQ9	L-amino-acid oxidase OS=Homo sapiens OX=9606 GN=IL4I1 PE=1 SV=1	IL4I1	3.51187	3.70995	3.33634	3.362	4.56071	3.76761	3.28982	4.27022	4.84391	3.84253	3.3304	3.57281	3.3652	3.48151	3.63128	3.30911	4.14164	3.92645	3.37173	3.9448	3.40932	3.56174	3.43745	3.35379
Q66K74	Microtubule-associated protein 1S OS=Homo sapiens OX=9606 GN=MAP1S PE=1 SV=2	MAP1S	2.86837	2.66535	2.45226	2.35758	2.53433	2.60347	2.51637	2.9406	2.52844	2.59194	2.47986	2.54329	2.65448	2.84628	2.64874	2.50555	2.68152	2.59839	2.52493	2.71444	2.54157	2.54824	2.53192	2.56022
P11532	Dystrophin OS=Homo sapiens OX=9606 GN=DMD PE=1 SV=3	DMD	-0.0286297	0.0597785	-0.0514798	-0.0443631	0.199579	0.0511524	-0.119911	-0.358934	-0.370509	-0.258877	0.11723	-0.387624	0.700259	-0.0828874	0.156918	0.323931	-0.421804	0.0130916	0.945812	0.26539	-0.133137	0.185479	-0.271743	0.0273158
A0A1W2PNX8	Protein unc-45 homolog A OS=Homo sapiens OX=9606 GN=UNC45A PE=1 SV=1	UNC45A	2.16684	1.94662	2.11949	2.14901	1.84544	2.18291	1.82238	2.04747	2.01663	1.89167	1.8445	2.26142	2.04227	2.00569	1.74961	1.90984	2.06904	2.01177	1.88956	1.94435	2.08388	1.95099	1.95848	1.93688
O43301	Heat shock 70 kDa protein 12A OS=Homo sapiens OX=9606 GN=HSPA12A PE=1 SV=2	HSPA12A	2.14229	2.06976	2.23647	2.45032	2.77347	2.40973	2.3777	2.0011	1.97185	2.18896	1.86493	2.00599	3.29295	2.49056	2.97974	2.74383	1.9298	2.33532	2.40217	2.33786	2.47736	2.36603	2.21162	3.15222
Q96P48	Arf-GAP with Rho-GAP domain, ANK repeat and PH domain-containing protein 1 OS=Homo sapiens OX=9606 GN=ARAP1 PE=1 SV=3	ARAP1	1.87395	1.98022	2.16342	2.4131	2.03368	1.94146	1.89457	1.7386	2.01435	2.05824	1.91748	2.19427	1.83548	1.85622	1.92069	1.94473	2.06136	1.7667	1.9445	2.10315	1.8928	2.01397	2.04922	1.9369
P16401	Histone H1.5 OS=Homo sapiens OX=9606 GN=H1-5 PE=1 SV=3	H1-5	3.35344	3.56829	3.65101	3.17242	2.9942	3.98599	3.84012	3.70087	3.84618	3.99619	3.31562	3.96996	3.1479	3.44493	3.7202	2.84794	3.38125	2.89645	3.85268	3.70535	3.95747	2.74368	3.96338	3.6232
P35573	Glycogen debranching enzyme OS=Homo sapiens OX=9606 GN=AGL PE=1 SV=3	AGL	1.92561	2.0983	2.39633	2.23689	1.95757	2.15392	2.07586	1.81783	2.16475	2.0276	2.29669	1.97734	2.05727	1.83463	2.05573	2.01404	2.09337	2.02246	2.14126	2.06328	2.19202	2.04439	2.04554	1.8574
Q9HCE1	Helicase MOV-10 OS=Homo sapiens OX=9606 GN=MOV10 PE=1 SV=2	MOV10	2.05787	2.31176	2.29547	2.72378	2.0828	2.25822	2.29789	1.96578	2.39479	2.69253	2.06981	1.99747	2.23924	2.09478	2.23675	2.06088	2.24209	2.32058	2.32646	1.96559	2.29036	2.1344	2.43125	2.12656
P14543	Nidogen-1 OS=Homo sapiens OX=9606 GN=NID1 PE=1 SV=3	NID1	2.12736	1.8862	1.91126	2.06389	2.45643	1.98481	1.86824	1.91244	1.76835	1.82427	1.93793	1.87937	2.44758	1.98709	1.99062	2.91043	1.6258	2.27783	2.46544	2.13313	1.91893	2.19762	1.89416	2.05422
Q9Y3I0	RNA-splicing ligase RtcB homolog OS=Homo sapiens OX=9606 GN=RTCB PE=1 SV=1	RTCB	2.65951	2.57637	2.58891	2.75175	2.62854	2.65671	2.52021	2.59102	2.53356	2.53213	2.87707	2.40986	2.75858	2.66509	2.56881	2.69433	2.5741	2.71683	2.71566	2.55592	2.50086	2.59341	2.7457	2.63225
Q86UX7	Fermitin family homolog 3 OS=Homo sapiens OX=9606 GN=FERMT3 PE=1 SV=1	FERMT3	2.62302	2.41878	2.66211	2.28695	2.73473	2.48689	2.48154	2.74907	2.95033	2.78733	2.50134	2.16756	2.53108	2.18975	2.88851	2.67269	2.51484	2.65897	2.87758	2.72081	2.30719	3.0505	2.27235	2.09043
Q9NQW7	Xaa-Pro aminopeptidase 1 OS=Homo sapiens OX=9606 GN=XPNPEP1 PE=1 SV=3	XPNPEP1	2.05316	2.17345	2.26825	2.23949	2.22428	2.12398	2.32612	1.99784	2.30054	2.31989	1.90674	1.93513	2.15536	2.10625	2.08711	2.04386	2.25545	2.07464	2.09191	2.14601	2.00417	2.29836	1.98917	2.25771
A0A7P0T8N8	Transcription elongation regulator 1 OS=Homo sapiens OX=9606 GN=TCERG1 PE=1 SV=1	TCERG1	2.7418	2.8496	2.62181	2.64759	2.45808	2.89103	2.89413	2.73531	2.54854	2.75872	2.78067	2.73886	2.76342	2.73422	2.66849	2.67682	2.49048	2.80762	2.71635	2.62367	2.83561	2.51792	2.99316	2.61087
P12429	Annexin A3 OS=Homo sapiens OX=9606 GN=ANXA3 PE=1 SV=3	ANXA3	3.81078	3.81737	4.33352	4.18749	4.23245	4.49884	4.37614	4.21821	4.27963	3.99683	4.54132	4.51353	3.96269	4.12141	3.79564	3.74306	4.22093	3.76555	3.87745	4.06667	4.84808	4.2947	3.86349	4.18021
Q7L2E3	ATP-dependent RNA helicase DHX30 OS=Homo sapiens OX=9606 GN=DHX30 PE=1 SV=1	DHX30	2.21681	2.26027	2.11894	2.14463	1.85735	2.17532	1.81646	2.04407	2.09545	1.99346	2.03236	2.00285	1.9945	2.17515	1.89423	1.91787	2.02071	1.86751	2.24876	2.11845	2.17512	2.06361	1.94729	1.93319
Q9BZZ5	Apoptosis inhibitor 5 OS=Homo sapiens OX=9606 GN=API5 PE=1 SV=3	API5	2.75792	2.77746	2.48112	2.72035	2.49268	2.55333	2.57092	2.61584	2.818	2.77124	2.74916	2.68211	2.41371	2.65249	2.53817	2.30963	2.48655	2.5278	2.67622	2.6463	2.78178	2.45638	2.77416	2.55478
P01871	Immunoglobulin heavy constant mu OS=Homo sapiens OX=9606 GN=IGHM PE=1 SV=4	IGHM	3.89713	3.22308	3.58069	3.45422	3.80651	3.2085	4.03008	3.63363	3.62366	3.7461	3.02733	3.1266	3.60117	3.06873	3.74942	5.7218	3.24616	3.95066	4.61828	3.5506	3.18043	4.59962	3.08962	3.04862
H0Y6I0	Golgin subfamily A member 4 (Fragment) OS=Homo sapiens OX=9606 GN=GOLGA4 PE=1 SV=1	GOLGA4	1.55622	1.2655	1.1456	1.4385	1.38814	1.42616	1.1064	1.56249	1.32491	1.2829	1.287	1.46643	1.26512	1.18774	1.24469	1.34635	1.4936	1.49695	1.50104	1.4816	1.2994	1.09345	1.21704	1.28839
A0AVT1	Ubiquitin-like modifier-activating enzyme 6 OS=Homo sapiens OX=9606 GN=UBA6 PE=1 SV=1	UBA6	2.29543	2.27843	2.34974	2.46088	2.42832	2.36297	2.12895	2.37831	2.4174	2.40678	2.25607	2.27509	2.27949	2.41072	2.28377	2.23784	2.39432	2.23126	2.40839	2.46956	2.4065	2.43971	2.15077	2.203
Q93034	Cullin-5 OS=Homo sapiens OX=9606 GN=CUL5 PE=1 SV=4	CUL5	2.43851	2.24305	2.39734	2.72416	2.27288	2.40325	2.35721	2.1578	2.25434	2.19735	2.35869	2.5758	2.34912	2.1193	2.31848	2.34613	2.18728	2.362	2.30632	2.33992	2.29048	2.34538	2.52423	2.2619
Q9H0U4	Ras-related protein Rab-1B OS=Homo sapiens OX=9606 GN=RAB1B PE=1 SV=1	RAB1B	4.99079	4.81656	4.99857	4.96585	4.90695	5.13369	4.86564	5.0132	4.98163	4.95501	4.75583	5.14042	4.95336	4.82204	5.0289	4.97444	5.09449	4.96144	4.83514	4.91256	4.79285	5.21392	4.97584	4.8232
P10909	Clusterin OS=Homo sapiens OX=9606 GN=CLU PE=1 SV=1	CLU	4.64819	3.91078	3.5104	3.38704	3.88534	3.68066	3.35261	4.29911	3.42347	3.43273	3.43605	3.36157	3.99297	4.9578	3.58558	4.68843	3.32733	4.20896	3.66559	3.51335	4.53157	4.43568	3.41011	3.29647
P62820	Ras-related protein Rab-1A OS=Homo sapiens OX=9606 GN=RAB1A PE=1 SV=3	RAB1A	2.05873	1.41836	1.99839	1.83239	1.70234	1.77691	1.86263	2.2098	1.78039	1.63252	1.99004	1.67534	1.77043	1.96687	2.01485	1.80923	1.92322	1.80442	1.81509	1.68314	1.65408	1.5443	2.29151	1.99279
O43290	U4/U6.U5 tri-snRNP-associated protein 1 OS=Homo sapiens OX=9606 GN=SART1 PE=1 SV=1	SART1	1.6616	1.89381	1.50524	1.6635	1.63348	1.65029	1.78927	1.97293	1.60672	1.78555	1.88237	1.62448	1.82846	1.75997	1.85469	1.74638	1.59342	1.87297	1.81751	1.68565	1.87955	1.52389	1.91533	1.71547
P11171	Protein 4.1 OS=Homo sapiens OX=9606 GN=EPB41 PE=1 SV=4	EPB41	1.52677	1.60939	1.32804	1.532	1.53966	1.50192	1.42001	1.47642	1.57263	1.42723	1.62702	1.25589	2.10712	1.45834	1.59915	1.71106	1.35984	1.53074	1.5439	1.56441	1.32072	3.5853	1.20658	1.25455
Q92598	Heat shock protein 105 kDa OS=Homo sapiens OX=9606 GN=HSPH1 PE=1 SV=1	HSPH1	2.54816	2.38107	2.44438	2.25812	2.35749	2.11469	2.31047	2.184	2.44089	2.26956	2.20633	2.45569	2.23046	2.51041	2.22001	2.18765	2.09513	2.30663	2.39864	2.53919	2.12923	2.32199	2.58164	2.36433
Q14112	Nidogen-2 OS=Homo sapiens OX=9606 GN=NID2 PE=1 SV=3	NID2	2.19462	2.04436	2.21626	2.12308	2.59746	2.15352	2.10961	2.14525	2.01205	2.10327	2.07026	1.93002	2.5943	2.08112	2.18349	3.47984	1.91349	2.63138	2.61811	2.3162	1.99161	2.46164	2.02559	2.02625
Q9H845	Complex I assembly factor ACAD9, mitochondrial OS=Homo sapiens OX=9606 GN=ACAD9 PE=1 SV=1	ACAD9	2.31284	2.63275	3.07893	2.3332	2.48254	2.59719	2.64298	2.63457	2.56004	2.48309	2.65816	2.72788	2.52624	2.41259	2.56668	2.44435	2.28975	2.77978	2.58831	2.57107	2.58829	2.33413	2.5814	2.43514
E9PRY8	Elongation factor 1-delta OS=Homo sapiens OX=9606 GN=EEF1D PE=1 SV=1	EEF1D	2.96113	3.07876	2.93707	3.12582	3.0407	3.20686	2.94809	2.97199	2.88193	3.15541	3.18204	3.05745	2.93198	3.06586	2.73853	3.12863	3.07552	2.99779	3.15364	2.938	2.87773	2.953	2.93961	3.14357
Q16777	Histone H2A type 2-C OS=Homo sapiens OX=9606 GN=H2AC20 PE=1 SV=4	H2AC20	-0.339907	-0.332988	0.179166	0.913267	-0.0394852	-0.312178	0.214896	0.612549	0.219705	0.485117	-0.576669	0.0929269	0.230221	-0.421499	1.35829	-0.590936	-0.406977	-0.780337	0.43895	0.0022188	0.7629	-0.296516	0.320145	0.824695
O14974	Protein phosphatase 1 regulatory subunit 12A OS=Homo sapiens OX=9606 GN=PPP1R12A PE=1 SV=1	PPP1R12A	2.11801	2.36224	2.06579	2.10565	2.33476	2.19987	2.41666	2.61525	2.19504	2.08513	2.32837	1.97342	2.70777	2.04177	2.46878	2.62047	1.98465	2.26586	2.83331	2.33437	2.02703	1.99526	2.28952	2.32597
Q02978	Mitochondrial 2-oxoglutarate/malate carrier protein OS=Homo sapiens OX=9606 GN=SLC25A11 PE=1 SV=3	SLC25A11	3.86322	3.92665	4.06965	3.81737	3.74939	3.90638	3.91379	3.86107	4.03745	4.0199	3.75197	4.17673	3.68378	3.74181	3.83892	3.62563	4.00962	3.79895	3.93379	3.98695	3.66292	4.00272	3.77243	3.80363
P40925	Malate dehydrogenase, cytoplasmic OS=Homo sapiens OX=9606 GN=MDH1 PE=1 SV=4	MDH1	4.60967	4.16701	4.36672	4.26761	3.95371	3.96382	4.21642	4.43562	4.04954	4.1905	3.97871	4.46568	4.28036	4.10238	4.2398	4.1125	4.3026	4.22933	4.16789	4.03142	4.10545	3.91016	4.63466	4.40985
Q02818	Nucleobindin-1 OS=Homo sapiens OX=9606 GN=NUCB1 PE=1 SV=4	NUCB1	1.91117	1.81248	1.88666	2.09272	2.07234	1.77495	2.03265	1.90528	1.78661	1.73236	2.11431	1.95885	1.88614	1.69565	1.95073	2.06441	2.12672	2.06158	1.9215	1.84096	1.75845	1.65713	1.77539	2.1514
P10644	cAMP-dependent protein kinase type I-alpha regulatory subunit OS=Homo sapiens OX=9606 GN=PRKAR1A PE=1 SV=1	PRKAR1A	4.39607	4.66651	4.38832	4.3704	4.34462	4.60374	4.2113	4.34471	4.39048	4.60481	4.13197	4.56245	4.37765	4.37592	4.34917	4.36924	4.22465	4.41128	4.39256	4.4983	4.34013	4.6094	4.39105	4.23838
Q96AE4	Far upstream element-binding protein 1 OS=Homo sapiens OX=9606 GN=FUBP1 PE=1 SV=3	FUBP1	3.25736	3.1453	3.47385	3.81599	3.17017	3.30229	3.56492	3.89042	3.32117	3.45335	4.03711	3.28476	3.30457	3.87098	3.13053	3.39556	3.26281	3.48213	3.42187	3.33953	3.76347	3.1285	3.91269	3.18062
Q63ZY3	KN motif and ankyrin repeat domain-containing protein 2 OS=Homo sapiens OX=9606 GN=KANK2 PE=1 SV=1	KANK2	1.89635	1.99467	1.96676	1.86054	2.48072	2.01131	2.19408	1.9825	1.75629	1.83928	1.74089	1.75187	2.82076	1.90406	2.45416	2.57807	1.70428	2.04937	2.58445	2.20086	2.06158	2.08047	1.87761	2.29733
Q7Z2K6	Endoplasmic reticulum metallopeptidase 1 OS=Homo sapiens OX=9606 GN=ERMP1 PE=1 SV=2	ERMP1	2.96903	2.91729	2.56737	2.70814	2.5462	3.01931	3.49842	2.62701	2.67401	2.6891	2.62772	3.23329	2.73596	3.37193	2.67287	2.65832	2.79879	3.00401	2.62688	2.56852	2.95843	3.1512	2.76808	2.48716
E9PMS6	LIM domain only protein 7 OS=Homo sapiens OX=9606 GN=LMO7 PE=1 SV=1	LMO7	2.09392	1.53945	1.47475	1.37563	1.52319	1.45011	1.91562	1.66403	1.56798	1.24424	1.78641	2.06981	1.54582	1.51153	1.36403	1.66857	1.56374	1.51038	1.54295	1.72603	1.59035	1.15892	1.83878	1.70202
Q6PKG0	La-related protein 1 OS=Homo sapiens OX=9606 GN=LARP1 PE=1 SV=2	LARP1	2.40575	2.26413	2.25268	2.21681	2.10955	2.43	2.39072	2.46523	2.10102	2.33356	2.3707	2.22107	2.30037	2.22581	2.22158	2.28373	2.23281	2.38639	2.30773	2.20435	2.32648	2.17388	2.31747	2.33537
Q6NZI2	Caveolae-associated protein 1 OS=Homo sapiens OX=9606 GN=CAVIN1 PE=1 SV=1	CAVIN1	3.32487	3.16841	3.49691	3.29964	4.25841	3.47555	3.50967	3.38485	3.11953	3.30007	3.10592	3.20958	4.51733	3.22516	4.22434	4.07882	3.00579	3.72259	4.05755	3.62396	3.6213	3.37198	3.18033	4.05128
O60749	Sorting nexin-2 OS=Homo sapiens OX=9606 GN=SNX2 PE=1 SV=2	SNX2	2.74898	2.68397	2.65873	2.74771	2.87458	2.61591	2.96472	2.93188	2.61506	2.74962	2.56281	2.7823	3.02723	2.40448	3.02473	2.97225	2.73212	3.02688	2.83252	2.79872	2.66161	2.58833	2.75178	2.85786
Q8WUM0	Nuclear pore complex protein Nup133 OS=Homo sapiens OX=9606 GN=NUP133 PE=1 SV=2	NUP133	2.12982	2.1761	2.11605	2.10888	2.11223	2.07579	2.04698	1.93805	2.13556	2.13845	2.21511	2.1713	2.11186	2.15962	1.98888	1.97412	2.07633	2.10262	2.03147	2.0672	2.08039	2.15429	2.12574	2.03275
Q86XP3	ATP-dependent RNA helicase DDX42 OS=Homo sapiens OX=9606 GN=DDX42 PE=1 SV=1	DDX42	2.23106	2.5494	2.25389	2.35831	2.13768	2.36337	2.29294	2.62793	2.2598	2.41185	2.38848	2.27367	2.29884	2.49582	2.30525	2.26815	2.30807	2.34135	2.32253	2.40637	2.57846	2.0345	2.55	2.42464
Q9HCB6	Spondin-1 OS=Homo sapiens OX=9606 GN=SPON1 PE=1 SV=2	SPON1	3.6685	3.97707	3.44673	3.73424	3.25165	3.42632	2.79023	3.82212	3.75969	3.54643	3.00002	3.45348	3.44211	2.92307	3.5611	3.89321	3.65859	3.92655	3.18455	3.70828	3.35874	3.37433	3.45879	3.51496
Q99460	26S proteasome non-ATPase regulatory subunit 1 OS=Homo sapiens OX=9606 GN=PSMD1 PE=1 SV=2	PSMD1	2.35353	2.53514	2.37981	2.4104	2.51584	2.35108	2.18599	2.24174	2.5273	2.43885	2.36839	2.27329	2.33526	2.49118	2.21558	2.29683	2.3127	2.33667	2.40785	2.35134	2.2413	2.77859	2.34613	2.30129
Q8TE68	Epidermal growth factor receptor kinase substrate 8-like protein 1 OS=Homo sapiens OX=9606 GN=EPS8L1 PE=1 SV=3	EPS8L1	1.86065	1.72013	1.95335	2.06422	1.90627	2.48537	1.73981	1.87277	2.03033	1.76122	1.86375	2.18778	1.88533	2.22979	1.71514	1.92071	1.84675	2.03483	1.7773	1.76666	2.24183	1.78255	2.31944	1.94847
Q14103-3	Isoform 3 of Heterogeneous nuclear ribonucleoprotein D0 OS=Homo sapiens OX=9606 GN=HNRNPD	HNRNPD	3.62059	3.99787	3.6482	3.53218	3.58941	3.87889	3.89634	4.27788	3.77658	3.80757	4.02929	3.74859	3.86285	3.84919	3.70196	3.57842	3.64735	3.88773	3.67143	3.68708	4.26089	3.42548	3.97883	3.72165
P40121	Macrophage-capping protein OS=Homo sapiens OX=9606 GN=CAPG PE=1 SV=2	CAPG	3.28211	2.93548	3.38766	2.93315	2.84421	2.83799	3.23423	3.37233	3.22773	3.1885	2.75253	3.02588	2.84393	2.60893	3.7064	3.5025	3.66907	3.29903	3.00175	3.04368	3.03982	2.83242	2.7914	2.84711
P02790	Hemopexin OS=Homo sapiens OX=9606 GN=HPX PE=1 SV=2	HPX	4.10165	4.02543	3.86969	3.98856	4.59189	4.02829	3.86265	4.1005	3.85432	4.04424	3.50419	3.85891	4.21459	4.0332	4.38322	4.9479	3.72208	4.58886	3.98612	4.19244	3.80404	4.45634	3.98318	3.99099
Q9Y262	Eukaryotic translation initiation factor 3 subunit L OS=Homo sapiens OX=9606 GN=EIF3L PE=1 SV=1	EIF3L	3.27196	3.3828	3.43483	3.37556	3.2608	3.28322	3.36092	3.35916	3.32747	3.3978	3.37576	3.13106	3.39988	3.28534	3.35675	3.37266	3.39608	3.36216	3.38433	3.20914	3.23317	3.35949	3.2742	3.4218
P42345	Serine/threonine-protein kinase mTOR OS=Homo sapiens OX=9606 GN=MTOR PE=1 SV=1	MTOR	1.79882	2.06047	1.64112	1.77827	1.76382	1.78832	1.74101	1.82058	1.81336	1.83677	1.908	1.75935	1.70293	1.84785	1.64701	1.6976	1.88089	1.87383	1.89617	1.70543	1.83249	1.79407	1.75708	1.70822
Q15019	Septin-2 OS=Homo sapiens OX=9606 GN=SEPTIN2 PE=1 SV=1	SEPTIN2	3.27711	3.31943	3.39756	3.29249	3.571	3.27264	3.2831	3.25038	3.18584	3.37577	3.26136	3.08154	3.64407	3.22311	3.51909	3.47655	3.21067	3.22121	3.52669	3.53927	3.30464	3.4495	3.07441	3.36769
P02786	Transferrin receptor protein 1 OS=Homo sapiens OX=9606 GN=TFRC PE=1 SV=2	TFRC	2.42043	2.74865	2.69773	2.58211	3.04406	2.84635	2.87022	2.41259	2.80166	2.78744	2.42213	3.29994	2.40752	2.84079	2.4302	2.24534	2.40512	2.72414	2.59558	2.92406	2.66159	2.5188	3.09386	2.35022
P51531	Probable global transcription activator SNF2L2 OS=Homo sapiens OX=9606 GN=SMARCA2 PE=1 SV=2	SMARCA2	1.15526	0.761812	0.768871	0.814089	0.855081	1.16799	0.945293	1.19724	0.825305	0.505689	1.07206	0.347403	1.60923	0.74603	1.34897	1.27217	0.782937	1.19254	0.822207	0.816341	1.19054	0.89685	0.90377	1.13959
A0A804HKE8	Methylcrotonoyl-CoA carboxylase beta chain, mitochondrial OS=Homo sapiens OX=9606 GN=MCCC2 PE=4 SV=1	MCCC2	2.44859	2.55077	2.66064	2.58141	2.18154	2.40036	2.52107	2.9842	2.54361	2.478	2.41868	2.90956	2.25905	2.36517	2.26177	2.29644	2.4477	2.28301	2.37704	2.45685	2.59358	2.48362	2.99892	2.32856
P26641	Elongation factor 1-gamma OS=Homo sapiens OX=9606 GN=EEF1G PE=1 SV=3	EEF1G	4.04986	4.26621	4.4533	4.41491	4.09534	4.27932	4.23122	4.22137	4.25645	4.67006	4.21138	4.33918	4.07934	3.94441	4.01777	4.20515	4.39528	4.06243	4.34284	4.08262	4.25559	4.20574	4.06157	4.34416
A0A4W9A917	Immunoglobulin heavy constant gamma 3 (Fragment) OS=Homo sapiens OX=9606 GN=IGHG3 PE=1 SV=1	IGHG3	2.98605	3.00054	3.36431	3.23346	4.52122	3.43473	3.3966	3.45569	3.1971	3.81441	2.45689	3.00169	3.72522	3.58496	4.29063	3.6991	2.79814	3.10877	3.54413	3.93804	3.31333	4.56367	2.93991	3.35316
E9PB90	Hexokinase OS=Homo sapiens OX=9606 GN=HK2 PE=1 SV=1	HK2	1.93774	2.00158	1.88744	2.19643	2.08598	1.92365	1.97027	1.63689	2.1239	2.00144	1.88968	1.90133	1.71256	2.17366	1.71935	1.74452	1.7927	1.79616	1.85758	1.98988	2.1522	2.06795	2.13495	1.67152
P42167	Lamina-associated polypeptide 2, isoforms beta/gamma OS=Homo sapiens OX=9606 GN=TMPO PE=1 SV=2	TMPO	3.44444	3.43327	2.96456	3.13994	3.3163	3.6034	4.11156	3.7829	3.23219	3.33911	3.53049	3.20634	3.89246	3.52048	3.81086	3.45809	3.30616	3.49574	3.22003	3.12304	3.68182	2.95297	3.92967	3.78106
O00429-8	Isoform 8 of Dynamin-1-like protein OS=Homo sapiens OX=9606 GN=DNM1L	DNM1L	2.79752	2.69375	2.67418	2.84294	2.66416	2.63637	2.90792	2.61343	2.67941	2.78091	2.87714	2.85264	2.55345	2.90987	2.5983	2.53164	2.53689	2.69134	2.83299	2.69032	2.76993	2.61464	2.85047	2.6106
B4DXZ6	Fragile X mental retardation syndrome-related protein 1 OS=Homo sapiens OX=9606 GN=FXR1 PE=1 SV=1	FXR1	2.23085	2.63494	2.35714	2.24759	2.30716	2.51078	2.57447	2.39739	2.47989	2.30979	2.45874	2.36032	2.40103	2.62711	2.17743	2.3769	2.37837	2.37585	2.29937	2.28116	2.52818	2.44289	2.77145	2.26339
Q9NYF8	Bcl-2-associated transcription factor 1 OS=Homo sapiens OX=9606 GN=BCLAF1 PE=1 SV=2	BCLAF1	2.24958	2.26084	1.77607	2.13297	1.87963	2.12219	2.57242	2.18781	2.02689	1.99105	2.40152	2.16162	2.20625	2.10421	2.19106	2.1506	1.90972	2.14713	2.22723	1.96965	2.54245	1.59418	2.63234	2.23679
P61019	Ras-related protein Rab-2A OS=Homo sapiens OX=9606 GN=RAB2A PE=1 SV=1	RAB2A	4.30975	4.19999	4.29217	4.14486	4.17359	4.49783	4.02635	4.02528	4.14781	4.23062	4.05264	4.26721	4.17801	4.11121	4.15796	4.13411	4.24238	4.29896	4.11418	4.18828	4.08538	4.24911	4.11776	4.12953
A0A5F9ZHL1	Acetyl-CoA acetyltransferase, mitochondrial OS=Homo sapiens OX=9606 GN=ACAT1 PE=1 SV=1	ACAT1	2.79241	2.4443	3.12254	3.29884	2.32789	2.59751	3.0393	2.58667	2.67423	2.75667	2.39464	3.58164	2.63152	2.03592	2.81392	2.56939	2.3048	2.59407	2.67898	2.67279	3.21967	2.58275	3.00095	2.5894
H0Y4W2	Transformation/transcription domain-associated protein OS=Homo sapiens OX=9606 GN=TRRAP PE=1 SV=2	TRRAP	1.36628	1.5263	1.38197	1.36807	1.27083	1.49655	1.49351	1.31822	1.48286	1.48354	1.38501	1.55442	1.23916	1.49644	1.27482	1.13894	1.32864	1.24751	1.31166	1.42127	1.45753	1.43774	1.49002	1.33497
P22087	rRNA 2'-O-methyltransferase fibrillarin OS=Homo sapiens OX=9606 GN=FBL PE=1 SV=2	FBL	3.76533	4.00159	3.49773	3.68042	3.11255	3.61449	3.41809	3.94622	3.35464	3.63606	3.89457	3.68824	3.53614	3.36986	3.55571	3.55159	3.4889	3.86328	3.41332	3.26688	3.72596	3.47882	3.59884	3.77064
P00387	NADH-cytochrome b5 reductase 3 OS=Homo sapiens OX=9606 GN=CYB5R3 PE=1 SV=3	CYB5R3	3.62447	3.71618	3.95227	4.12298	3.91315	3.85155	3.71241	3.60395	3.83113	3.81182	3.55089	3.66036	4.04685	3.65452	4.08763	3.8857	3.73071	3.79928	3.96045	3.87929	3.67266	4.01109	3.66773	3.85418
J3KN16	Proteasome adapter and scaffold protein ECM29 OS=Homo sapiens OX=9606 GN=ECPAS PE=1 SV=1	ECPAS	2.39555	2.11164	2.07858	2.04506	2.15801	2.1225	2.13617	2.13701	2.21826	2.44159	1.91823	2.39754	2.05258	1.93068	2.0342	1.99507	2.20176	2.01336	2.19744	2.30448	2.18846	2.16812	2.04287	1.9887
Q08257	Quinone oxidoreductase OS=Homo sapiens OX=9606 GN=CRYZ PE=1 SV=1	CRYZ	2.67197	2.57817	3.12236	2.54555	2.40122	2.70291	2.42853	2.34177	2.30762	2.39371	2.54845	2.94589	2.71825	2.30344	2.69108	2.66439	2.55454	2.49675	2.55485	2.4316	2.3417	3.33266	2.40673	2.53097
P62753	40S ribosomal protein S6 OS=Homo sapiens OX=9606 GN=RPS6 PE=1 SV=1	RPS6	4.79018	4.89794	4.62986	4.77459	4.4928	5.09058	4.68482	4.70714	4.86234	5.09445	4.63563	4.93669	4.62572	4.51293	4.7251	4.52648	4.94495	4.72122	4.78781	4.66721	4.74868	4.4892	4.90114	4.66427
Q9NRN5	Olfactomedin-like protein 3 OS=Homo sapiens OX=9606 GN=OLFML3 PE=2 SV=1	OLFML3	2.3829	2.26477	2.31039	2.2945	3.05543	2.21961	2.50143	2.631	2.11246	2.45047	1.93622	2.02026	3.82076	2.22676	3.28704	3.67669	2.07701	2.94532	2.70585	2.3464	2.70414	2.5449	2.01734	3.49556
P14735	Insulin-degrading enzyme OS=Homo sapiens OX=9606 GN=IDE PE=1 SV=4	IDE	1.34002	1.30566	1.55153	1.37124	1.33119	1.47044	1.3778	1.2695	1.55853	1.38486	1.26212	1.34582	1.18465	1.35259	1.30545	1.19121	1.31612	1.22375	1.38272	1.34352	1.24701	1.53497	1.54766	1.29147
P41226	Ubiquitin-like modifier-activating enzyme 7 OS=Homo sapiens OX=9606 GN=UBA7 PE=1 SV=2	UBA7	2.06566	2.38016	1.78467	2.00297	2.00646	2.12696	1.64416	2.18617	2.23275	2.18684	1.7395	1.64789	2.12051	1.69214	1.92509	2.22173	2.05649	1.94485	1.92178	2.20549	1.81824	2.10082	1.88808	1.81194
P62258	14-3-3 protein epsilon OS=Homo sapiens OX=9606 GN=YWHAE PE=1 SV=1	YWHAE	4.07784	3.874	4.40241	4.01604	4.20469	4.06839	3.89027	4.10095	3.95287	3.98214	4.08893	3.97842	4.14334	3.85365	4.09606	4.34973	3.98026	4.2426	4.10654	4.05108	3.98114	3.97691	4.01862	4.06475
Q9UH99	SUN domain-containing protein 2 OS=Homo sapiens OX=9606 GN=SUN2 PE=1 SV=3	SUN2	1.63885	1.40195	1.6193	1.45136	1.78961	1.54531	1.69948	1.69613	1.58859	1.51478	1.5752	1.4142	1.94191	1.4636	1.83519	1.70274	1.4575	1.83709	1.84248	1.57987	1.61024	1.58401	1.36045	1.88261
P21399	Cytoplasmic aconitate hydratase OS=Homo sapiens OX=9606 GN=ACO1 PE=1 SV=3	ACO1	2.84519	2.6188	2.89374	2.86597	2.88328	2.65845	2.61352	2.47912	2.72519	2.79524	2.6043	2.9138	2.85587	2.68815	2.81573	2.6414	2.73456	2.64421	2.75072	2.86495	2.72923	2.70607	2.69207	2.81047
C9JL73	Vacuolar proton pump subunit B OS=Homo sapiens OX=9606 GN=ATP6V1B1 PE=1 SV=1	ATP6V1B1	1.11321	0.904682	1.0996	1.15664	1.10346	1.15745	1.00336	0.919167	1.17868	1.03217	0.954306	1.24052	0.886155	0.979915	0.957074	0.84444	1.11366	1.15233	0.921409	1.09082	0.90568	1.22476	1.10903	0.833955
P05165	Propionyl-CoA carboxylase alpha chain, mitochondrial OS=Homo sapiens OX=9606 GN=PCCA PE=1 SV=4	PCCA	2.0594	1.97696	2.62592	2.10701	1.8523	2.09913	2.20415	2.13481	2.10885	1.92342	2.20903	2.38755	2.04153	2.03976	2.081	2.04229	2.19729	2.07436	1.98368	2.00485	2.42768	2.2369	2.0586	2.08271
Q6VY07	Phosphofurin acidic cluster sorting protein 1 OS=Homo sapiens OX=9606 GN=PACS1 PE=1 SV=2	PACS1	1.57904	1.54932	1.5611	1.52735	1.62643	1.6803	1.5461	1.63748	1.6165	1.61545	1.51251	1.7083	1.7316	1.41077	1.73201	1.59262	1.57809	1.70314	1.66542	1.64038	1.4835	1.74194	1.41574	1.70941
Q29RF7	Sister chromatid cohesion protein PDS5 homolog A OS=Homo sapiens OX=9606 GN=PDS5A PE=1 SV=1	PDS5A	1.55886	1.74897	1.69828	1.62533	1.44841	1.6367	1.60637	1.61334	1.65348	1.71785	1.63591	1.54559	1.74707	1.70787	1.49166	1.50633	1.54422	1.51794	1.6457	1.5187	1.75029	1.50354	1.74557	1.68189
P07954	Fumarate hydratase, mitochondrial OS=Homo sapiens OX=9606 GN=FH PE=1 SV=3	FH	3.33954	3.12387	3.98213	3.79809	2.83184	3.20495	3.55446	3.36481	3.44199	3.15957	3.54236	3.76744	3.00831	3.2334	3.08779	3.11948	3.3918	3.31626	3.32062	3.28661	3.38092	3.1222	3.56589	3.04692
O15231-3	Isoform 3 of Zinc finger protein 185 OS=Homo sapiens OX=9606 GN=ZNF185	ZNF185	1.94961	1.94691	1.90737	2.03554	1.66079	1.87448	2.23656	2.74408	2.08003	1.94142	2.21061	2.48133	1.74984	1.77536	1.64338	1.95732	2.2901	1.97959	1.81884	2.04033	2.18424	1.48334	1.95328	2.29142
Q13751	Laminin subunit beta-3 OS=Homo sapiens OX=9606 GN=LAMB3 PE=1 SV=1	LAMB3	1.94078	1.73036	1.46972	2.09934	1.6441	1.64829	2.26596	1.52491	1.87665	1.48252	1.76291	2.39759	1.51769	1.67606	1.51303	1.52563	1.70325	1.71226	1.22829	1.48259	1.52612	2.69163	1.62175	1.59781
Q9HC35	Echinoderm microtubule-associated protein-like 4 OS=Homo sapiens OX=9606 GN=EML4 PE=1 SV=3	EML4	2.94	3.03244	2.58397	2.884	2.84522	2.79285	2.61039	3.11974	2.81011	2.78609	2.93277	2.97345	2.76427	2.91988	2.75663	2.79587	2.81348	3.01477	2.94189	2.82743	2.68949	2.78689	2.81878	2.80951
O00232	26S proteasome non-ATPase regulatory subunit 12 OS=Homo sapiens OX=9606 GN=PSMD12 PE=1 SV=3	PSMD12	1.92879	1.89365	2.05028	2.06967	1.9843	1.84634	1.83017	1.83348	1.96858	1.9486	1.83998	1.79689	1.89661	1.99359	1.8052	1.99284	1.83966	1.97828	1.90478	1.86161	1.88859	2.26667	1.86906	1.83382
P19971	Thymidine phosphorylase OS=Homo sapiens OX=9606 GN=TYMP PE=1 SV=2	TYMP	2.81989	2.99103	2.81646	2.76322	3.28683	2.71341	2.69169	2.94728	3.30943	3.11453	2.49349	2.6839	2.86667	2.46871	2.94626	3.00624	3.05239	3.03213	3.00576	3.07932	2.50844	2.97751	2.56434	2.56857
P26368	Splicing factor U2AF 65 kDa subunit OS=Homo sapiens OX=9606 GN=U2AF2 PE=1 SV=4	U2AF2	2.86713	3.10792	2.78886	3.11593	2.96691	3.06359	2.91769	2.89869	3.03597	2.98007	3.1359	2.99915	2.99198	3.1328	2.82757	2.85503	2.80566	2.88989	2.966	2.97569	3.16086	3.05643	3.15659	2.8825
Q16658	Fascin OS=Homo sapiens OX=9606 GN=FSCN1 PE=1 SV=3	FSCN1	3.33992	3.28814	3.54727	3.16758	3.92752	3.46364	3.1222	3.04438	3.29381	3.27634	3.20919	2.98459	3.81512	3.60709	3.67546	3.63106	3.33024	3.23989	3.62755	3.51436	3.29969	3.37508	3.20428	3.69446
O60341	Lysine-specific histone demethylase 1A OS=Homo sapiens OX=9606 GN=KDM1A PE=1 SV=2	KDM1A	1.71057	1.66307	1.78193	1.79387	1.55922	1.78173	1.97401	1.79315	1.80724	1.80125	1.8023	1.83763	1.63202	2.01752	1.65672	1.46879	1.61562	1.55727	1.66628	1.76943	1.86506	1.52446	2.00361	1.78889
P14550	Aldo-keto reductase family 1 member A1 OS=Homo sapiens OX=9606 GN=AKR1A1 PE=1 SV=3	AKR1A1	3.36721	3.51593	3.70436	3.54322	3.54119	3.51711	3.26482	3.2991	3.55852	3.48118	3.40231	3.58132	3.58151	3.25587	3.48716	3.50132	3.50612	3.53572	3.50872	3.47713	3.32241	3.62794	3.45579	3.36306
O60763	General vesicular transport factor p115 OS=Homo sapiens OX=9606 GN=USO1 PE=1 SV=2	USO1	3.07889	2.92069	2.84217	3.23365	3.23059	3.02794	2.79177	3.01345	3.11781	3.1814	3.01063	2.85097	2.899	3.03615	2.9406	3.00126	3.04159	3.0871	3.18865	3.06517	2.95337	2.93767	2.88145	2.89279
Q9NU22	Midasin OS=Homo sapiens OX=9606 GN=MDN1 PE=1 SV=2	MDN1	1.19777	1.24999	1.15789	1.3473	1.07168	1.25657	1.18507	1.14284	1.17727	1.37051	1.36716	1.48053	1.03599	1.33069	1.06843	0.959209	1.24732	1.04981	1.16435	1.2687	1.28671	1.10569	1.07555	1.18354
P30153	Serine/threonine-protein phosphatase 2A 65 kDa regulatory subunit A alpha isoform OS=Homo sapiens OX=9606 GN=PPP2R1A PE=1 SV=4	PPP2R1A	3.10935	2.953	2.92962	2.9963	3.12231	3.10694	2.90437	2.91138	2.94831	2.88811	3.12878	3.01454	3.10029	3.05094	2.79451	3.06871	2.79802	2.91366	2.97196	3.03587	2.78142	3.40706	2.97597	3.06843
Q53Z42	HLA class I antigen OS=Homo sapiens OX=9606 GN=HLA-A PE=1 SV=1	HLA-A	3.87156	4.36469	3.71026	3.80082	3.81831	3.87878	4.20724	4.15875	4.32311	4.42702	3.51194	3.71917	3.93231	3.48606	3.83695	4.14243	3.90299	4.42563	4.06925	3.82198	3.50181	4.22725	3.69296	3.55597
B7ZLQ5	Probable global transcription activator SNF2L1 OS=Homo sapiens OX=9606 GN=SMARCA1 PE=1 SV=1	SMARCA1	0.316969	0.860347	0.913834	0.662547	0.73817	0.435627	1.02128	1.12079	0.986861	0.654722	1.3314	0.652476	0.71942	0.218544	0.770185	0.499319	0.489502	0.644128	0.732833	0.755543	0.436959	0.569888	0.920507	1.06789
P53992	Protein transport protein Sec24C OS=Homo sapiens OX=9606 GN=SEC24C PE=1 SV=3	SEC24C	2.57876	2.35987	2.58227	2.41509	2.59604	2.39083	2.34165	2.2527	2.54134	2.55026	2.61754	2.37315	2.23659	2.46844	2.28592	2.36949	2.53989	2.31033	2.47008	2.53166	2.24237	2.47512	2.32221	2.55251
Q9BX66	Sorbin and SH3 domain-containing protein 1 OS=Homo sapiens OX=9606 GN=SORBS1 PE=1 SV=3	SORBS1	1.43968	1.41315	1.37268	1.35353	1.63219	1.52154	1.62547	1.37852	1.21752	1.17185	1.63465	1.18707	1.81815	1.23898	1.95844	1.4043	1.20494	1.26281	2.62244	1.89595	1.16761	1.44635	1.21599	1.34698
P27695	DNA-(apurinic or apyrimidinic site) endonuclease OS=Homo sapiens OX=9606 GN=APEX1 PE=1 SV=2	APEX1	3.39858	3.65023	3.35069	3.49954	3.38388	3.43524	3.72093	3.40764	3.22156	3.60411	3.56578	3.54657	3.62644	3.71918	3.50884	3.61053	3.37423	3.86226	3.45959	3.348	3.50051	3.39594	3.56911	3.4662
O75116	Rho-associated protein kinase 2 OS=Homo sapiens OX=9606 GN=ROCK2 PE=1 SV=4	ROCK2	2.02359	1.98583	1.96714	1.85056	1.95873	1.97862	1.69702	1.9118	1.84954	1.85398	1.93591	2.00667	2.15909	1.71618	2.07014	2.09437	1.73479	2.14631	2.14742	1.93935	1.97385	1.93329	1.82939	1.90585
P19827	Inter-alpha-trypsin inhibitor heavy chain H1 OS=Homo sapiens OX=9606 GN=ITIH1 PE=1 SV=3	ITIH1	2.79535	2.40326	2.93518	2.37828	3.32365	2.5633	2.42818	2.57926	2.45308	3.17702	2.07001	2.20376	2.83951	2.56266	3.31372	3.36739	2.234	2.92797	2.9371	2.80745	2.54491	3.44028	2.30984	2.56128
P21281	V-type proton ATPase subunit B, brain isoform OS=Homo sapiens OX=9606 GN=ATP6V1B2 PE=1 SV=3	ATP6V1B2	2.78485	2.51373	2.84976	2.71653	2.77324	2.68316	2.64146	2.8058	2.81021	2.71733	2.56593	2.58359	2.78388	2.50014	2.85068	2.98401	2.83526	2.98977	2.6548	2.81179	2.49731	2.86584	2.58179	2.57471
P04275	von Willebrand factor OS=Homo sapiens OX=9606 GN=VWF PE=1 SV=4	VWF	1.58071	1.60322	1.50963	1.7169	2.12903	1.70092	1.57304	1.70332	1.64852	1.75744	1.75513	1.62955	1.85446	1.72419	1.64044	1.85794	1.51901	1.68606	2.13092	2.06752	1.60835	1.8391	1.60477	1.6525
A0A0C4DGB5	Calpain inhibitor OS=Homo sapiens OX=9606 GN=CAST PE=1 SV=2	CAST	3.63941	2.71685	2.38823	2.32423	2.97243	2.36457	2.76603	3.79715	2.62529	2.72551	2.86671	2.69413	3.3575	2.08605	3.27583	3.36195	2.76955	3.72773	3.22837	2.85737	2.47383	1.78877	2.84554	3.17238
X6RLX0	ELKS/Rab6-interacting/CAST family member 1 OS=Homo sapiens OX=9606 GN=ERC1 PE=1 SV=1	ERC1	1.38189	1.64663	1.22879	1.81216	1.4947	1.57519	1.52259	1.45307	1.46531	1.41616	1.85099	1.45046	1.55445	1.35053	1.56278	1.57585	1.41266	1.4905	1.68852	1.56239	1.61985	1.42215	1.29796	1.63926
A2AEA2	HLA class I histocompatibility antigen, C alpha chain OS=Homo sapiens OX=9606 GN=HLA-C PE=1 SV=2	HLA-C	-0.67736	-1.49194	-1.21868	-0.699848	-0.762535	-0.741998	-2.25714	-0.7417	-1.49282	-0.372041	-1.72393	-1.33114	-1.7506	-1.05325	-1.69032	0.229333	-0.208367	-0.867152	-0.671146	-1.78076	-1.25884	-0.752173	-1.54459	-1.45717
O95202	Mitochondrial proton/calcium exchanger protein OS=Homo sapiens OX=9606 GN=LETM1 PE=1 SV=1	LETM1	2.10431	2.47707	2.3719	2.12754	1.98374	2.29809	1.89591	2.22107	2.33604	2.15575	2.37192	2.2912	2.01917	2.01198	2.01232	2.06085	2.00909	2.24864	2.0945	2.11749	2.16979	2.22192	2.19872	2.08584
Q9NW13	RNA-binding protein 28 OS=Homo sapiens OX=9606 GN=RBM28 PE=1 SV=3	RBM28	2.06946	2.09615	1.89902	2.06077	1.75598	2.08725	1.94837	2.13136	2.1113	2.21454	2.25525	2.21861	1.80561	2.3048	1.90719	1.64098	1.77411	2.05927	1.81463	1.97008	2.14761	2.00167	2.05054	2.01132
A0A7P0T8Y0	Probable ATP-dependent RNA helicase DDX60 OS=Homo sapiens OX=9606 GN=DDX60 PE=1 SV=1	DDX60	1.34631	2.00423	1.27861	1.8172	1.48201	1.6369	1.51284	2.10687	1.68069	1.71613	1.27574	1.45986	1.77257	1.22491	1.61017	1.69935	1.78056	1.63279	1.5133	1.69066	1.31064	1.58269	1.48817	1.44572
O76021	Ribosomal L1 domain-containing protein 1 OS=Homo sapiens OX=9606 GN=RSL1D1 PE=1 SV=3	RSL1D1	2.91956	2.87107	2.65397	3.13976	2.23776	2.99904	2.46456	3.02619	2.97368	2.83915	2.85301	3.44307	2.34275	2.79932	2.46923	2.31612	2.86574	2.65995	2.56364	2.88029	2.78123	2.18545	3.27202	2.79084
Q5JTH9	RRP12-like protein OS=Homo sapiens OX=9606 GN=RRP12 PE=1 SV=2	RRP12	2.27204	2.21712	1.86496	1.93732	1.99966	2.34943	2.03761	2.06297	2.46371	2.29336	2.19467	1.95627	1.71101	2.38883	1.90565	1.61352	2.08667	1.79653	2.06569	2.14833	2.05723	1.98018	2.28173	2.2668
P30837	Aldehyde dehydrogenase X, mitochondrial OS=Homo sapiens OX=9606 GN=ALDH1B1 PE=1 SV=3	ALDH1B1	2.63143	2.5907	2.39346	2.47977	2.17851	2.94249	2.66068	1.83092	2.32839	2.54477	2.6554	2.87211	2.10405	2.39714	2.38592	2.27139	2.22942	2.28111	2.96162	2.34921	2.47082	2.84096	2.12367	2.09278
O00231	26S proteasome non-ATPase regulatory subunit 11 OS=Homo sapiens OX=9606 GN=PSMD11 PE=1 SV=3	PSMD11	3.11012	3.16775	3.02882	3.13977	3.17962	3.15994	3.03266	3.10279	3.23838	3.23189	2.97105	3.0811	3.05041	3.10109	3.13702	2.87756	3.00242	3.08015	3.03999	3.04888	3.05675	3.3466	3.07888	3.01709
E7ENY0	Alpha-adducin OS=Homo sapiens OX=9606 GN=ADD1 PE=1 SV=1	ADD1	-1.1446	-1.01165	-1.08272	-0.870742	-0.891506	-1.00251	-1.05014	-0.973523	-1.14557	-1.29906	-0.827482	-1.23325	-0.522158	-1.07512	-0.861189	-0.586612	-1.21987	-1.05646	-0.826408	-1.02208	-1.1029	-1.09554	-1.23466	-0.386767
Q9UNZ2	NSFL1 cofactor p47 OS=Homo sapiens OX=9606 GN=NSFL1C PE=1 SV=2	NSFL1C	2.51279	2.43896	2.07038	2.28564	2.3349	2.12304	1.98248	2.64212	2.27255	2.19816	2.48773	2.01348	2.44291	2.19343	2.33445	2.46016	2.28705	2.40016	2.30029	2.14899	2.29827	2.13271	2.34992	2.61082
Q99459	Cell division cycle 5-like protein OS=Homo sapiens OX=9606 GN=CDC5L PE=1 SV=2	CDC5L	1.86793	1.96072	1.52629	1.77838	1.79327	1.9093	2.07111	1.96054	1.71922	1.83899	2.07797	1.77489	1.88169	1.88325	1.71106	1.80492	1.72701	1.95738	1.89059	1.78997	1.95149	1.4901	2.16354	1.85319
Q8NFV4	Protein ABHD11 OS=Homo sapiens OX=9606 GN=ABHD11 PE=1 SV=1	ABHD11	2.41429	2.54178	2.81936	2.51664	2.30401	2.57512	2.53658	2.4005	2.45935	2.43653	2.40914	2.64902	2.29452	2.54304	2.25535	2.45895	2.40827	2.77707	2.2441	2.66267	2.21973	2.52163	2.47482	2.41874
P22234	Multifunctional protein ADE2 OS=Homo sapiens OX=9606 GN=PAICS PE=1 SV=3	PAICS	2.59378	3.09996	2.70552	2.91324	2.34026	2.76882	2.43586	2.60249	2.66829	2.69615	3.10225	3.03405	2.38573	2.87367	2.32955	2.43092	2.5189	2.33395	2.54173	2.77872	2.89555	2.88919	2.51934	2.7107
Q13409-3	Isoform 2C of Cytoplasmic dynein 1 intermediate chain 2 OS=Homo sapiens OX=9606 GN=DYNC1I2	DYNC1I2	1.9527	1.57119	1.77429	1.72793	1.93875	1.81969	1.98135	1.91846	1.64629	1.68299	1.72029	1.63274	2.04244	1.66346	2.01134	2.28738	1.86864	1.92477	1.97572	1.8349	1.75176	1.73902	1.66874	1.9018
E9PEX6	Dihydrolipoyl dehydrogenase OS=Homo sapiens OX=9606 GN=DLD PE=1 SV=1	DLD	3.66054	3.56605	3.82493	3.60456	3.35237	3.59801	3.47222	3.66448	3.65502	3.5781	3.17779	4.19592	3.33998	3.61224	3.39541	3.48691	3.54682	3.5786	3.46601	3.6694	3.60179	3.69428	3.33328	3.65841
P11387	DNA topoisomerase 1 OS=Homo sapiens OX=9606 GN=TOP1 PE=1 SV=2	TOP1	3.26162	3.38268	3.57545	3.21424	3.07881	3.60344	3.37446	3.15874	3.29702	3.48073	3.45154	3.31207	3.09408	3.52325	3.16774	3.15514	3.20855	3.17278	3.44848	3.4651	3.41658	3.14003	3.45758	3.29217
A6NNK5	TP53-binding protein 1 OS=Homo sapiens OX=9606 GN=TP53BP1 PE=1 SV=2	TP53BP1	1.1111	1.03229	0.89827	0.990545	1.37145	1.44458	0.934468	1.29959	1.00949	1.05559	1.27872	0.947072	1.33116	1.37953	1.02795	1.46615	1.03982	1.18947	1.14096	1.22809	1.07486	1.23604	1.33821	1.08177
P04899	Guanine nucleotide-binding protein G(i) subunit alpha-2 OS=Homo sapiens OX=9606 GN=GNAI2 PE=1 SV=3	GNAI2	3.5658	3.35689	3.44496	3.44568	3.57544	3.48602	3.38749	3.64996	3.51817	3.47619	3.11204	3.32154	3.8322	3.19753	3.83533	3.69363	3.34896	3.59662	3.67574	3.59573	3.44463	3.53742	3.20371	3.56898
P15531-2	Isoform 2 of Nucleoside diphosphate kinase A OS=Homo sapiens OX=9606 GN=NME1	NME1	0.591833	0.539307	0.914898	0.558492	0.463665	0.478298	0.567764	0.83149	0.392906	0.584999	1.01887	0.617543	0.564649	0.946599	0.321085	0.686355	0.405999	0.543828	0.669459	0.576454	0.579999	0.84985	0.46536	0.888558
P31930	Cytochrome b-c1 complex subunit 1, mitochondrial OS=Homo sapiens OX=9606 GN=UQCRC1 PE=1 SV=3	UQCRC1	2.9994	2.68812	2.72453	2.77434	2.40253	2.71418	2.70877	2.95327	2.66702	2.64735	2.3163	3.27797	2.59855	2.52765	2.52038	2.88796	2.66635	2.65689	2.65706	2.67429	2.59811	3.01245	2.52185	2.66876
P49750	YLP motif-containing protein 1 OS=Homo sapiens OX=9606 GN=YLPM1 PE=1 SV=4	YLPM1	1.7761	1.8869	1.60623	1.65039	1.77835	2.09045	1.97531	1.9071	1.69698	1.80436	1.94155	1.74112	1.91943	2.03001	1.77137	1.78352	1.81884	1.87553	1.78817	1.79281	2.02428	1.58887	2.03655	1.86442
O00410	Importin-5 OS=Homo sapiens OX=9606 GN=IPO5 PE=1 SV=4	IPO5	2.26203	1.9915	2.08809	2.29213	2.04291	1.93732	2.05793	1.76238	2.12498	2.02291	2.04181	1.98792	1.98033	2.48438	1.82006	1.8965	1.82878	1.79479	2.1571	1.97685	2.21186	2.2001	1.6843	2.1758
P43246	DNA mismatch repair protein Msh2 OS=Homo sapiens OX=9606 GN=MSH2 PE=1 SV=1	MSH2	2.51831	2.64437	2.2353	2.34535	2.28905	2.44432	2.87763	2.38307	2.41023	2.2795	2.55946	2.72594	2.3276	3.05323	2.08292	2.18211	2.04347	2.38551	2.42355	2.2958	2.57003	2.40227	2.64123	2.33713
Q99714	3-hydroxyacyl-CoA dehydrogenase type-2 OS=Homo sapiens OX=9606 GN=HSD17B10 PE=1 SV=3	HSD17B10	2.68373	2.51038	2.5921	2.56316	2.53297	2.48124	2.40069	2.4363	2.45867	2.40978	2.31409	2.44679	2.51792	2.53905	2.38464	2.62344	2.32957	2.65278	2.4642	2.45762	2.34631	3.09227	2.24519	2.17987
P29692-3	Isoform 3 of Elongation factor 1-delta OS=Homo sapiens OX=9606 GN=EEF1D	EEF1D	-3.6745	-3.50632	-3.72325	-3.58433	-3.14917	-3.61277	-3.25539	-1.99817	-3.85848	-3.31881	-3.53789	-3.86263	-2.60521	-3.45644	-2.63188	-2.18132	-3.33474	-3.14001	-3.09239	-3.18724	-3.18506	-3.84598	-3.19869	-3.05976
Q96TA1	Protein Niban 2 OS=Homo sapiens OX=9606 GN=NIBAN2 PE=1 SV=3	NIBAN2	3.03862	2.67481	2.95662	3.04713	2.97562	2.76882	2.78436	3.30079	2.96954	3.08457	2.70991	3.44716	2.89332	2.84997	2.66487	2.93065	3.20679	2.95684	2.72345	3.06975	2.88509	3.10478	2.71287	2.9542
Q6P996	Pyridoxal-dependent decarboxylase domain-containing protein 1 OS=Homo sapiens OX=9606 GN=PDXDC1 PE=1 SV=2	PDXDC1	2.01793	1.54397	1.57007	1.93381	2.03155	1.64826	1.58011	1.88076	2.22888	1.68438	1.77313	1.97226	1.4845	1.64376	1.80663	1.60724	1.92432	1.48485	1.81534	2.07111	1.47474	1.86651	1.66236	1.64788
Q8N1G4	Leucine-rich repeat-containing protein 47 OS=Homo sapiens OX=9606 GN=LRRC47 PE=1 SV=1	LRRC47	2.63244	2.67279	2.64742	2.82567	2.5948	2.59038	2.80056	2.7136	2.48149	2.656	2.87035	2.86269	2.76673	2.77764	2.60452	2.75305	2.71397	2.74887	2.62352	2.52678	2.75638	2.70063	2.62213	2.89359
P31146	Coronin-1A OS=Homo sapiens OX=9606 GN=CORO1A PE=1 SV=4	CORO1A	4.26717	3.14844	3.22122	2.80094	3.60501	3.32572	3.01084	3.6018	4.12509	3.97643	2.78964	2.76311	3.30078	2.7271	3.76652	3.46305	3.47763	3.61853	3.94383	3.70075	2.90987	3.33768	3.01339	2.70875
P22059	Oxysterol-binding protein 1 OS=Homo sapiens OX=9606 GN=OSBP PE=1 SV=1	OSBP	1.04536	1.25991	1.45447	1.32687	1.23273	1.30356	1.26031	1.36741	1.21495	1.26868	1.3143	1.07833	1.47222	1.1743	1.23964	1.43691	1.43613	1.20525	1.35954	1.20831	1.32414	1.23889	1.15086	1.5091
Q9NR09	Baculoviral IAP repeat-containing protein 6 OS=Homo sapiens OX=9606 GN=BIRC6 PE=1 SV=2	BIRC6	0.744875	0.853596	0.47972	0.632058	0.595743	0.80271	0.358995	0.673974	0.683445	0.73298	0.521847	0.909864	0.399815	0.636858	0.436797	0.554166	0.599324	0.474053	0.625288	0.825523	0.469227	0.654461	0.658716	0.7428
P19823	Inter-alpha-trypsin inhibitor heavy chain H2 OS=Homo sapiens OX=9606 GN=ITIH2 PE=1 SV=2	ITIH2	3.46472	3.09612	3.20211	3.06704	4.01529	3.23439	2.89685	3.0983	3.13367	3.51602	2.60472	2.81952	3.52028	3.25984	3.72817	3.8029	2.6973	3.72946	3.17432	3.1587	3.1454	4.45134	2.7995	3.08043
O95470	Sphingosine-1-phosphate lyase 1 OS=Homo sapiens OX=9606 GN=SGPL1 PE=1 SV=3	SGPL1	2.95965	2.94202	3.28942	3.01631	2.9744	3.05587	3.4447	2.9972	3.13563	3.62616	3.17906	3.05101	2.67586	3.04045	3.05953	2.83804	3.81068	2.81036	2.90506	3.32477	2.82587	2.88697	3.20217	3.13103
Q9UJZ1	Stomatin-like protein 2, mitochondrial OS=Homo sapiens OX=9606 GN=STOML2 PE=1 SV=1	STOML2	2.2219	2.09463	1.86705	2.16641	1.8121	1.99954	1.85675	1.43164	1.73445	1.97157	2.12395	2.17007	1.74506	1.98204	1.64352	2.11242	2.0241	1.99816	1.83107	1.86311	1.91063	2.22896	1.95293	1.54213
Q99497	Parkinson disease protein 7 OS=Homo sapiens OX=9606 GN=PARK7 PE=1 SV=2	PARK7	3.01389	3.36931	3.06057	3.56081	3.09689	2.87538	3.19238	3.31285	2.98334	3.03001	3.21422	3.28601	3.34604	3.06107	3.18509	3.26923	3.26784	3.26898	3.16878	3.03915	3.16946	2.99792	3.28547	3.3214
A0A6Q8PHA5	Histidine--tRNA ligase, cytoplasmic OS=Homo sapiens OX=9606 GN=HARS1 PE=1 SV=1	HARS1	3.04871	2.97888	2.75372	3.14032	2.83893	3.16936	2.81617	3.06822	2.95641	3.1105	2.88584	2.97015	2.959	2.72672	2.92822	2.85353	2.86198	3.05149	3.0723	2.97544	2.74413	2.91361	3.01965	2.99612
P26373	60S ribosomal protein L13 OS=Homo sapiens OX=9606 GN=RPL13 PE=1 SV=4	RPL13	4.52899	4.72912	4.45669	4.58387	4.33553	5.03777	4.48895	4.39202	4.7183	4.9641	4.49305	4.90497	4.30445	4.32595	4.4522	4.35377	4.90971	4.52338	4.66531	4.55192	4.50815	4.15911	4.69926	4.48635
Q86W92-2	Isoform 2 of Liprin-beta-1 OS=Homo sapiens OX=9606 GN=PPFIBP1	PPFIBP1	1.25474	1.2712	1.41454	1.50346	1.57589	1.31342	1.62704	1.35208	1.2176	1.25898	1.47166	1.28243	1.75202	1.43467	1.51107	1.62309	1.13623	1.52479	1.62827	1.43828	1.37881	1.35668	1.37502	1.62462
P09972	Fructose-bisphosphate aldolase C OS=Homo sapiens OX=9606 GN=ALDOC PE=1 SV=2	ALDOC	3.20533	3.16897	3.2368	3.11208	3.33604	3.25369	3.02538	3.20693	3.10652	3.01969	2.94042	3.2167	3.33689	3.21386	3.14074	3.40181	3.05909	3.14888	3.28312	3.24464	3.11957	3.23219	3.32247	3.10939
A0A140T8Y4	HLA class I histocompatibility antigen, A alpha chain OS=Homo sapiens OX=9606 GN=HLA-A PE=1 SV=1	HLA-A	1.19317	1.35383	1.04692	1.30336	1.25418	1.21219	1.0998	1.54866	1.18425	1.60369	0.970549	0.945683	1.61446	0.950093	1.16927	1.65903	1.28713	1.10435	1.55609	1.1383	1.03561	1.18777	1.06919	1.14354
P26599	Polypyrimidine tract-binding protein 1 OS=Homo sapiens OX=9606 GN=PTBP1 PE=1 SV=1	PTBP1	3.59848	3.36367	3.29581	3.62099	3.4315	3.255	3.52736	3.51044	3.5218	3.53727	3.68025	3.49875	3.31888	3.6283	3.23294	3.25595	3.19984	3.37932	3.46697	3.45731	3.53183	3.36576	3.61805	3.48656
C9J2Y9	DNA-directed RNA polymerase subunit beta OS=Homo sapiens OX=9606 GN=POLR2B PE=1 SV=2	POLR2B	2.2482	2.63571	2.29056	2.46622	2.18361	2.51502	2.39344	2.40368	2.43992	2.47163	2.50037	2.43519	2.28289	2.5866	2.36859	2.03138	2.32066	2.38671	2.39131	2.32423	2.68794	2.09367	2.588	2.48506
Q9UHB6	LIM domain and actin-binding protein 1 OS=Homo sapiens OX=9606 GN=LIMA1 PE=1 SV=1	LIMA1	1.4008	1.58531	1.61723	1.52561	2.19132	1.65347	2.28747	1.81601	1.69938	1.52543	1.99335	1.5068	1.99784	1.68348	1.73068	1.88205	1.50518	1.86715	2.18308	1.78733	1.73621	1.55468	1.59575	1.77316
P10253	Lysosomal alpha-glucosidase OS=Homo sapiens OX=9606 GN=GAA PE=1 SV=4	GAA	2.11852	2.53911	2.18307	1.82437	2.28616	2.24659	1.77831	2.54452	2.08014	2.10054	2.49788	2.03756	2.03856	2.13594	2.29895	2.11912	2.50699	2.49985	2.09073	2.31701	1.92247	2.15095	2.19558	1.84747
Q9H0D6	5'-3' exoribonuclease 2 OS=Homo sapiens OX=9606 GN=XRN2 PE=1 SV=1	XRN2	1.45491	1.38303	1.26949	1.71661	1.39395	1.47107	1.40305	1.52556	1.34827	1.39512	1.76409	1.49373	1.42055	1.49321	1.12109	1.22167	1.14983	1.68229	1.22069	1.25391	1.55419	1.51705	1.50938	1.40636
Q5T5C7	Seryl-tRNA synthetase OS=Homo sapiens OX=9606 GN=SARS1 PE=1 SV=1	SARS1	2.79403	3.09052	3.1493	3.10313	3.02844	2.97974	2.85646	2.63827	2.97938	3.11046	3.04998	3.07009	2.90004	2.8713	2.87058	2.8052	2.99066	2.86488	2.96103	3.02061	2.85258	3.1428	2.92071	2.81477
Q9BUJ2	Heterogeneous nuclear ribonucleoprotein U-like protein 1 OS=Homo sapiens OX=9606 GN=HNRNPUL1 PE=1 SV=2	HNRNPUL1	1.93001	2.33317	2.0254	2.21309	1.99286	2.1813	2.00072	2.22098	1.99204	1.95061	2.46787	2.11068	2.18997	2.19082	2.06047	2.24639	2.04003	2.08936	2.05925	2.06994	2.23952	2.02296	2.08028	2.23775
P17096	High mobility group protein HMG-I/HMG-Y OS=Homo sapiens OX=9606 GN=HMGA1 PE=1 SV=3	HMGA1	2.84262	3.35236	2.79023	3.07654	2.55745	3.4734	3.60447	3.35997	2.51288	3.74686	3.39921	3.09464	2.60517	3.2446	2.81586	2.86272	3.29136	3.39169	2.65298	2.72662	3.06446	2.45871	4.12254	2.94052
P11498	Pyruvate carboxylase, mitochondrial OS=Homo sapiens OX=9606 GN=PC PE=1 SV=2	PC	1.30504	1.54455	1.80974	2.32453	1.40465	1.4753	1.29388	1.62412	1.63087	1.45059	1.53251	1.55198	1.43873	1.41433	1.6893	1.44013	1.60231	1.43995	1.44734	1.44145	1.79925	1.63503	1.3786	1.458
O75396	Vesicle-trafficking protein SEC22b OS=Homo sapiens OX=9606 GN=SEC22B PE=1 SV=5	SEC22B	2.84347	3.03823	2.84064	2.99656	2.979	3.08855	2.87631	2.79829	2.99269	2.96498	2.91616	2.77523	3.02028	2.93544	3.01654	3.02703	2.95677	2.99559	3.04542	2.96975	2.91968	3.03331	2.87859	2.93393
R4GNH3	26S proteasome regulatory subunit 6A OS=Homo sapiens OX=9606 GN=PSMC3 PE=1 SV=1	PSMC3	3.01797	3.2062	2.83489	3.06534	3.06522	3.03175	2.76121	2.79252	3.19124	3.09584	2.86073	2.95759	2.95126	2.99774	2.84851	2.82173	2.93448	2.91426	2.9865	2.93906	2.89939	3.19299	3.0166	2.89642
Q8TEQ6	Gem-associated protein 5 OS=Homo sapiens OX=9606 GN=GEMIN5 PE=1 SV=3	GEMIN5	1.81509	1.70515	1.71041	1.58178	1.53289	1.78037	1.53727	1.51259	1.65992	1.65813	1.57141	1.8406	1.52313	1.59251	1.54926	1.52358	1.48363	1.56526	1.53914	1.57685	1.71098	1.7048	1.68353	1.71692
Q9H307	Pinin OS=Homo sapiens OX=9606 GN=PNN PE=1 SV=5	PNN	2.52101	2.94968	2.1835	2.46872	2.34692	2.66698	2.69053	2.72806	2.53609	2.55078	2.85484	2.70231	2.47929	2.75548	2.45776	2.42119	2.53915	2.7058	2.54382	2.46368	3.03269	1.77684	2.8934	2.56386
P17655	Calpain-2 catalytic subunit OS=Homo sapiens OX=9606 GN=CAPN2 PE=1 SV=6	CAPN2	3.12687	2.52072	2.97988	2.96451	2.90224	2.61862	2.84802	3.06366	2.74157	2.92292	2.71509	2.71652	3.22842	2.61687	2.94831	3.01149	3.39212	2.97839	2.78152	2.7604	2.63866	2.69519	2.65455	3.10215
Q9HDC9	Adipocyte plasma membrane-associated protein OS=Homo sapiens OX=9606 GN=APMAP PE=1 SV=2	APMAP	3.5412	3.76071	3.47417	3.64165	3.70707	3.60657	3.31426	3.43907	3.57881	3.52776	3.70873	3.43339	3.57486	3.59575	3.72424	3.55895	3.51256	3.61489	3.57874	3.44409	3.70597	3.77776	3.3057	3.55792
P62191	26S proteasome regulatory subunit 4 OS=Homo sapiens OX=9606 GN=PSMC1 PE=1 SV=1	PSMC1	2.97249	3.11768	2.85343	2.9757	2.99886	2.99087	2.88544	2.96486	3.07874	3.03026	2.80667	2.85316	3.07636	2.86668	2.99678	2.92866	2.88689	2.8926	2.9915	2.9189	2.96786	3.17344	3.13594	2.88528
O60231	Pre-mRNA-splicing factor ATP-dependent RNA helicase DHX16 OS=Homo sapiens OX=9606 GN=DHX16 PE=1 SV=2	DHX16	1.38323	1.47117	1.06576	1.14003	1.20328	1.5828	1.32419	1.61461	1.49132	1.70145	1.38904	1.39644	1.14378	1.28723	1.22073	0.957328	1.38544	1.33994	1.25916	1.24079	1.46531	1.02461	1.656	1.2202
Q5JTV8	Torsin-1A-interacting protein 1 OS=Homo sapiens OX=9606 GN=TOR1AIP1 PE=1 SV=2	TOR1AIP1	2.85603	2.60152	2.42404	2.68114	2.66604	2.47595	2.72615	2.95221	2.40865	2.58024	2.59017	2.21609	3.16241	2.43483	2.99099	3.11848	2.60574	2.9165	2.70489	2.54242	2.55106	2.56072	2.5498	2.80583
Q96A65	Exocyst complex component 4 OS=Homo sapiens OX=9606 GN=EXOC4 PE=1 SV=1	EXOC4	1.78371	1.99077	1.77928	1.61732	1.72006	1.73791	1.53423	1.74902	1.70629	1.64135	1.66489	1.78302	1.74365	1.66368	1.72983	1.67199	1.79091	1.56688	1.70304	1.80635	1.71903	1.75277	1.71132	1.70443
P54819	Adenylate kinase 2, mitochondrial OS=Homo sapiens OX=9606 GN=AK2 PE=1 SV=2	AK2	3.31907	3.4334	3.25335	3.42414	3.25611	3.30117	3.01931	3.54879	3.13867	3.39493	3.26727	3.70103	3.14491	3.07486	3.06183	3.20297	3.42559	3.40343	3.04144	3.18451	3.16222	3.1185	3.626	3.38667
M0R0P8	Unconventional myosin-IXb OS=Homo sapiens OX=9606 GN=MYO9B PE=1 SV=1	MYO9B	1.59921	1.97785	1.56619	1.41454	1.83779	1.60263	1.66592	1.74076	1.70516	1.71787	1.52998	1.42613	1.66235	2.03664	1.89224	1.72217	1.63214	1.80628	1.89754	1.78709	1.71559	1.51608	1.56901	1.43367
P27338	Amine oxidase [flavin-containing] B OS=Homo sapiens OX=9606 GN=MAOB PE=1 SV=3	MAOB	2.85938	3.04357	2.70187	3.16324	3.46598	3.43396	3.17162	2.9055	2.78315	3.11919	2.54073	3.55746	3.65864	2.65052	3.50995	3.55162	2.77366	3.20545	3.28948	2.9928	3.31745	3.05589	3.12177	3.50865
Q9H4A4	Aminopeptidase B OS=Homo sapiens OX=9606 GN=RNPEP PE=1 SV=2	RNPEP	2.34359	2.38746	2.53618	2.48809	2.36827	2.54405	2.35635	2.41962	2.39945	2.25041	2.10044	2.50378	2.68822	2.40791	2.45305	2.50583	2.26272	2.38448	2.27617	2.31453	2.41295	2.59643	2.54651	2.63612
O15357	Phosphatidylinositol 3,4,5-trisphosphate 5-phosphatase 2 OS=Homo sapiens OX=9606 GN=INPPL1 PE=1 SV=2	INPPL1	1.36753	1.86789	1.80615	2.39854	1.42144	1.53223	1.60813	1.40834	1.74323	1.79469	1.44469	2.00194	1.46135	1.53157	1.64545	1.34163	1.74835	1.51852	1.54382	1.7406	1.56562	1.53486	1.78778	1.63965
O95786	Antiviral innate immune response receptor RIG-I OS=Homo sapiens OX=9606 GN=DDX58 PE=1 SV=2	DDX58	2.30865	2.70789	1.93104	2.40662	2.08409	2.4374	2.21783	2.3475	2.53286	2.33221	1.97445	2.32419	2.33118	1.91507	2.07141	2.33814	2.3742	2.55016	2.02218	2.55349	1.92587	2.26957	2.23341	2.106
P00734	Prothrombin OS=Homo sapiens OX=9606 GN=F2 PE=1 SV=2	F2	2.94334	2.6239	2.70022	2.51499	2.93741	2.5578	2.42862	2.44653	2.46263	2.63788	2.36	2.57047	2.7991	3.14441	2.56035	2.98263	2.19106	2.68191	2.61701	2.57426	2.99893	3.53923	2.43609	2.47937
P62081	40S ribosomal protein S7 OS=Homo sapiens OX=9606 GN=RPS7 PE=1 SV=1	RPS7	3.70724	3.76754	3.73866	3.75666	3.48029	4.01102	3.6199	3.64537	3.87804	4.05742	3.63744	3.83365	3.53103	3.52435	3.61764	3.45549	3.96383	3.69634	3.7085	3.64222	3.55189	3.69536	3.69688	3.57847
O60568	Multifunctional procollagen lysine hydroxylase and glycosyltransferase LH3 OS=Homo sapiens OX=9606 GN=PLOD3 PE=1 SV=1	PLOD3	2.66354	2.60211	2.4296	2.64746	2.69393	2.66766	2.46572	2.26172	2.6361	2.43912	2.70438	2.39327	2.37768	2.83593	2.49371	2.55142	2.57013	2.48034	2.7384	2.6452	2.36586	2.80938	2.31592	2.46634
P13804	Electron transfer flavoprotein subunit alpha, mitochondrial OS=Homo sapiens OX=9606 GN=ETFA PE=1 SV=1	ETFA	3.02136	2.98809	3.18508	3.07847	2.87378	3.27484	2.93224	3.34504	3.17222	2.93421	2.97754	3.63317	3.04267	2.84893	2.88455	2.97352	2.88672	2.93577	2.96074	3.12331	3.14205	3.25512	3.0762	2.94455
Q96I99	Succinate--CoA ligase [GDP-forming] subunit beta, mitochondrial OS=Homo sapiens OX=9606 GN=SUCLG2 PE=1 SV=2	SUCLG2	2.86326	2.4614	3.09693	2.92104	2.31086	2.71565	2.58665	2.89887	2.59524	2.56382	2.77453	2.87959	2.50967	2.31679	2.46322	2.59659	2.61057	2.21955	2.56664	2.65079	2.85221	2.78	2.94956	2.51719
Q15046	Lysine--tRNA ligase OS=Homo sapiens OX=9606 GN=KARS1 PE=1 SV=3	KARS1	2.21488	2.3901	2.28695	2.406	2.32076	2.26081	2.04591	2.02461	2.11066	2.29933	2.20898	2.09172	2.38381	1.93903	2.2356	2.21553	1.97403	2.14871	2.21724	2.14573	2.20866	2.34659	2.12885	2.23335
Q16822	Phosphoenolpyruvate carboxykinase [GTP], mitochondrial OS=Homo sapiens OX=9606 GN=PCK2 PE=1 SV=4	PCK2	2.05265	2.19982	2.15663	2.20863	2.39683	2.06542	2.06627	2.29172	2.14879	2.72969	1.93034	2.13877	1.86695	2.11095	1.96817	1.94078	1.99166	2.54185	2.14757	2.26243	1.85929	2.20852	2.15175	1.88973
Q9UPU5	Ubiquitin carboxyl-terminal hydrolase 24 OS=Homo sapiens OX=9606 GN=USP24 PE=1 SV=3	USP24	1.5559	1.79625	1.54424	1.54207	1.52622	1.89866	1.59921	1.47919	1.7884	1.73093	1.4062	1.83078	1.48492	1.4713	1.60838	1.45545	1.54193	1.38969	1.56756	1.69561	1.56256	1.79439	1.60001	1.40133
Q16643	Drebrin OS=Homo sapiens OX=9606 GN=DBN1 PE=1 SV=4	DBN1	1.12309	1.39808	1.28753	1.668	1.33184	0.970028	1.4076	0.620557	1.11866	0.8746	1.69955	0.768644	1.18699	1.47768	0.931148	1.36306	1.07539	1.30887	1.45403	1.15225	0.90633	1.00539	1.04706	1.65172
Q13085	Acetyl-CoA carboxylase 1 OS=Homo sapiens OX=9606 GN=ACACA PE=1 SV=2	ACACA	1.63343	1.74777	1.53347	1.70413	1.79667	1.72952	1.64324	1.77914	1.81421	1.75237	1.5025	1.8543	1.52918	1.73738	1.69093	1.49511	1.59487	1.54442	1.87184	1.6608	1.7263	1.71936	1.70742	1.66081
P13674-2	Isoform 2 of Prolyl 4-hydroxylase subunit alpha-1 OS=Homo sapiens OX=9606 GN=P4HA1	P4HA1	2.08034	1.94494	2.37018	1.9602	2.63794	2.17251	1.94787	1.55349	1.88591	1.74492	2.33213	1.95831	1.92204	3.15096	1.94708	2.08876	2.50625	1.75852	2.47597	2.3074	2.07983	1.82858	2.02585	1.95456
P10155	60 kDa SS-A/Ro ribonucleoprotein OS=Homo sapiens OX=9606 GN=RO60 PE=1 SV=2	RO60	2.32382	2.44326	2.36932	2.40436	2.21811	2.35811	2.75142	2.42138	2.3264	2.43199	2.33427	2.37073	2.64572	2.12223	2.71032	2.21142	2.24456	2.3976	2.39364	2.36736	2.58092	2.1208	2.66742	2.55573
P54578	Ubiquitin carboxyl-terminal hydrolase 14 OS=Homo sapiens OX=9606 GN=USP14 PE=1 SV=3	USP14	2.54125	2.55764	2.69138	2.50915	2.62072	2.37128	2.42518	2.11768	2.44677	2.41149	2.36853	2.22619	2.63607	2.50196	2.41881	2.4917	2.48435	2.30537	2.39071	2.24926	2.72094	2.93018	2.68948	2.22395
Q14166	Tubulin--tyrosine ligase-like protein 12 OS=Homo sapiens OX=9606 GN=TTLL12 PE=1 SV=2	TTLL12	2.69112	2.43588	2.71905	2.54983	2.41064	2.60818	2.31802	2.16402	2.72832	2.5913	2.05962	2.56107	2.5028	2.437	2.36634	2.3118	2.31148	2.35507	2.30571	2.39236	2.60597	2.68668	2.30714	2.53344
Q9UIJ7	GTP:AMP phosphotransferase AK3, mitochondrial OS=Homo sapiens OX=9606 GN=AK3 PE=1 SV=4	AK3	3.88394	3.38203	3.14497	2.80382	2.94599	3.69919	3.2149	2.99321	2.98177	3.52716	2.96079	3.59528	3.2357	2.9048	3.36081	3.11859	3.02384	3.48626	3.00799	2.99143	3.16059	3.84364	3.10693	3.1108
Q8TDD1	ATP-dependent RNA helicase DDX54 OS=Homo sapiens OX=9606 GN=DDX54 PE=1 SV=2	DDX54	1.9306	1.97156	1.66567	1.77979	1.66461	2.14371	1.70446	1.59661	1.76108	1.61688	2.25892	1.93859	1.6148	1.99023	1.6517	1.88034	1.83874	2.12249	1.55433	1.89679	1.79542	1.60674	2.15072	1.65902
O94905	Erlin-2 OS=Homo sapiens OX=9606 GN=ERLIN2 PE=1 SV=1	ERLIN2	3.20628	3.05378	2.89984	3.58363	3.16027	3.15558	2.97462	3.04717	2.98735	3.01962	3.30582	3.01444	3.52932	2.98298	3.39044	3.28551	3.25993	3.2775	3.15213	3.20817	3.03684	3.2356	2.91054	3.27186
P62979	Ubiquitin-40S ribosomal protein S27a OS=Homo sapiens OX=9606 GN=RPS27A PE=1 SV=2	RPS27A	5.9897	5.87666	5.79809	5.88714	5.80759	5.93062	5.96702	6.27682	5.80877	6.24775	5.59319	5.72469	6.30573	5.49536	6.21231	6.0431	5.92382	5.96259	6.0125	5.93243	5.90758	5.48161	5.99439	6.00161
P30084	Enoyl-CoA hydratase, mitochondrial OS=Homo sapiens OX=9606 GN=ECHS1 PE=1 SV=4	ECHS1	3.62302	3.36602	3.72447	3.64862	3.19872	3.52096	4.11639	3.69092	3.35611	3.50792	3.56627	3.95278	3.32892	3.86355	3.26897	3.41454	3.5089	3.42314	3.3538	3.27888	3.42987	3.54916	3.83224	3.55928
P37837	Transaldolase OS=Homo sapiens OX=9606 GN=TALDO1 PE=1 SV=2	TALDO1	3.85242	3.32945	3.54372	3.58417	3.61529	3.62161	3.56172	3.91973	3.62229	3.36772	3.46845	3.65831	3.93266	3.5149	3.82471	3.6289	3.63355	3.75013	3.42817	3.69497	3.40592	3.44594	3.68717	3.94013
Q15833	Syntaxin-binding protein 2 OS=Homo sapiens OX=9606 GN=STXBP2 PE=1 SV=2	STXBP2	1.45625	1.74199	1.36105	1.19952	1.62183	1.42433	1.50177	1.28494	1.55595	1.39423	1.28308	1.63547	1.3031	1.32191	1.53521	1.50329	1.35918	1.60945	1.52183	1.4172	1.29541	1.40228	1.26931	1.35869
Q16181	Septin-7 OS=Homo sapiens OX=9606 GN=SEPTIN7 PE=1 SV=2	SEPTIN7	2.65666	2.59556	2.94939	2.78321	3.17133	2.55796	2.88606	2.82931	2.57657	2.92128	2.74691	2.27597	3.40864	2.55804	3.30587	3.14578	2.66809	2.99035	3.18388	2.91288	2.85853	2.68717	2.45479	3.00378
Q16647	Prostacyclin synthase OS=Homo sapiens OX=9606 GN=PTGIS PE=1 SV=1	PTGIS	1.95385	1.84218	2.16874	1.86247	2.49044	1.90286	1.70953	1.87079	1.8096	2.0274	1.88865	1.84803	2.37835	1.84734	2.06115	2.15606	1.77992	1.95123	2.67116	2.17988	1.9133	2.16481	1.78862	1.84554
Q9NZN3	EH domain-containing protein 3 OS=Homo sapiens OX=9606 GN=EHD3 PE=1 SV=2	EHD3	-0.186374	-0.147308	-0.137504	-0.220168	0.0488655	-0.0762416	-0.320645	-0.434628	-0.182434	-0.294505	-0.147415	-0.203592	0.177214	-0.284988	-0.0727572	-0.216071	-0.329895	-0.048737	-0.0223083	-0.129303	-0.296851	0.0568055	-0.211593	-0.160694
O94776	Metastasis-associated protein MTA2 OS=Homo sapiens OX=9606 GN=MTA2 PE=1 SV=1	MTA2	2.67957	2.67755	2.40254	2.47692	2.36184	2.46078	2.8526	2.69675	2.6495	2.71949	2.79414	2.57423	2.31009	2.9873	2.27585	2.24767	2.52465	2.36934	2.6057	2.5953	2.75361	2.08819	2.79121	2.59295
Q9UKV8	Protein argonaute-2 OS=Homo sapiens OX=9606 GN=AGO2 PE=1 SV=3	AGO2	1.73977	1.6561	1.58786	1.68038	1.51564	1.73871	1.69969	1.66186	1.51427	1.56511	1.64968	1.81265	1.81286	1.76901	1.63934	1.51727	1.82364	1.48096	1.51155	1.74323	1.58716	1.78989	1.77273	1.63084
P80723	Brain acid soluble protein 1 OS=Homo sapiens OX=9606 GN=BASP1 PE=1 SV=2	BASP1	0.0340588	0.0263078	1.01438	1.46032	1.35551	0.434372	0.481745	0.635909	0.441492	0.339335	0.433307	-0.330668	1.98482	0.872192	1.11377	1.58983	0.795061	0.876304	0.761023	1.18401	0.578912	0.473213	0.206538	1.56042
P62424	60S ribosomal protein L7a OS=Homo sapiens OX=9606 GN=RPL7A PE=1 SV=2	RPL7A	3.87951	3.9006	3.86923	3.96232	3.76572	4.19602	3.88085	3.89364	4.04444	4.17317	3.80866	4.1439	3.77916	3.73261	3.9234	3.62848	4.12438	3.67103	4.0328	3.90741	3.82763	3.69958	3.99229	3.8828
Q16851	UTP--glucose-1-phosphate uridylyltransferase OS=Homo sapiens OX=9606 GN=UGP2 PE=1 SV=5	UGP2	3.24017	3.1617	3.16233	3.21675	3.32914	3.11661	3.14091	3.52564	3.2176	3.14577	3.00265	3.0242	3.31751	3.08715	3.33657	3.29812	3.21556	3.24394	3.17729	3.26689	3.09796	3.06047	3.46267	3.23369
Q9BTC0	Death-inducer obliterator 1 OS=Homo sapiens OX=9606 GN=DIDO1 PE=1 SV=5	DIDO1	0.680401	0.873815	0.619521	0.685282	0.8401	0.748285	0.891161	0.890449	0.625084	0.652988	0.742599	0.61636	0.814443	0.961264	0.721555	0.91722	0.575353	0.711001	0.795881	0.722974	1.00986	0.494905	0.83228	0.963827
Q07960	Rho GTPase-activating protein 1 OS=Homo sapiens OX=9606 GN=ARHGAP1 PE=1 SV=1	ARHGAP1	2.704	2.57433	2.86367	2.74307	2.8938	2.59929	2.61106	2.83815	2.70594	2.52422	2.50265	2.50334	3.18373	2.32516	3.04044	2.94647	2.80598	2.80988	3.07187	2.7864	2.70237	2.51541	2.49637	2.85077
P49321	Nuclear autoantigenic sperm protein OS=Homo sapiens OX=9606 GN=NASP PE=1 SV=2	NASP	2.43831	2.58	2.15723	2.54433	2.45909	2.41917	2.8649	2.91093	2.91116	2.61751	2.67564	2.38302	2.36966	3.08158	1.98243	2.59511	2.2785	2.50528	2.72132	2.46531	2.5815	2.3127	2.79855	2.31612
Q9UQ35	Serine/arginine repetitive matrix protein 2 OS=Homo sapiens OX=9606 GN=SRRM2 PE=1 SV=2	SRRM2	1.58108	1.56181	1.1186	1.17544	1.24983	1.43288	1.42551	1.37331	1.35184	1.25277	1.4262	1.14627	1.4374	1.44849	1.31154	1.49042	1.18495	1.32182	1.42275	1.33608	1.44923	1.13291	1.46881	1.3867
A0A804HL01	Alpha-adducin OS=Homo sapiens OX=9606 GN=ADD1 PE=4 SV=1	ADD1	1.12501	1.25893	1.5225	1.51638	1.42719	1.25977	1.33603	1.53426	1.25004	1.10307	1.63267	1.09581	1.85596	1.24413	1.52516	1.68532	1.08745	1.39354	1.39767	1.18805	1.19634	1.88624	1.2239	1.62799
E9PDF6	Unconventional myosin-Ib OS=Homo sapiens OX=9606 GN=MYO1B PE=1 SV=1	MYO1B	1.66372	1.61175	1.94708	1.58519	1.94671	1.54789	1.78725	1.46555	1.86509	1.61532	1.94731	2.21296	1.91725	1.54586	1.7133	1.48891	1.46243	1.64602	2.2752	2.09607	1.39992	1.79295	1.39519	1.82019
A0A7P0T9I9	Nicotinamide phosphoribosyltransferase OS=Homo sapiens OX=9606 GN=NAMPT PE=1 SV=1	NAMPT	3.03399	2.84569	2.99641	2.76826	2.89806	2.8675	2.84075	2.98072	3.1249	2.9136	2.74993	2.7837	2.72922	2.88082	2.67296	2.6916	2.74603	2.76635	3.01761	3.07303	2.85307	3.02934	2.57644	2.7102
Q5JTV8-3	Isoform 3 of Torsin-1A-interacting protein 1 OS=Homo sapiens OX=9606 GN=TOR1AIP1	TOR1AIP1	-1.85323	-1.89197	-1.9601	-2.27251	-1.80366	-2.09939	-1.65977	-2.16843	-2.05649	-1.9565	-2.36718	-2.48283	-2.16633	-1.72731	-1.40052	-1.47712	-1.99679	-2.07685	-2.1341	-1.87661	-1.87454	-2.07703	-1.89566	-1.76865
D9J307	HLA class I antigen OS=Homo sapiens OX=9606 GN=HLA-B PE=1 SV=1	HLA-B	-1.47749	-1.63462	-1.31476	-1.1826	-1.26576	-1.28849	-0.96027	-1.49488	-0.151262	-0.498426	-2.1747	-2.0213	-1.24921	-1.90826	-1.02609	-0.419615	0.0214635	-1.85222	-1.96733	-0.720203	-2.18123	-1.62899	-0.976141	-1.04292
O14936	Peripheral plasma membrane protein CASK OS=Homo sapiens OX=9606 GN=CASK PE=1 SV=3	CASK	1.89316	1.77415	2.12113	1.82537	1.92008	1.91358	1.92635	1.94656	1.75582	1.8173	1.88651	1.95367	2.14603	1.93798	1.80398	2.02614	1.71362	1.99775	1.90919	1.90601	2.12785	2.14179	1.74638	1.85443
Q13045-2	Isoform 2 of Protein flightless-1 homolog OS=Homo sapiens OX=9606 GN=FLII	FLII	1.86434	1.89487	1.81998	1.91404	1.84159	1.90339	1.61492	1.76377	1.94132	1.87662	1.53051	1.9243	1.83163	1.50778	1.84722	1.78978	1.71079	1.85804	1.75454	1.86492	1.7151	2.04608	1.61982	1.75272
P13674	Prolyl 4-hydroxylase subunit alpha-1 OS=Homo sapiens OX=9606 GN=P4HA1 PE=1 SV=2	P4HA1	-2.12791	-2.25749	-2.25669	-2.26516	-1.90627	-2.38333	-2.34705	-2.17313	-2.35231	-2.5073	-2.21719	-2.37706	-1.91776	-2.07831	-2.12676	-1.66382	-2.14123	-2.17691	-2.14775	-2.16501	-2.09411	-2.11471	-2.10251	-2.3459
O00534	von Willebrand factor A domain-containing protein 5A OS=Homo sapiens OX=9606 GN=VWA5A PE=1 SV=2	VWA5A	1.24268	1.22662	0.918918	1.81153	1.01085	0.964529	1.18689	1.25757	1.18755	0.99098	0.974782	0.873272	1.26947	0.824917	1.26859	1.00222	1.244	1.21737	1.19237	1.35626	0.874329	1.05908	1.40799	1.02829
O75436	Vacuolar protein sorting-associated protein 26A OS=Homo sapiens OX=9606 GN=VPS26A PE=1 SV=2	VPS26A	2.33453	2.38544	2.37387	2.23427	2.42006	2.49304	2.41281	2.53096	2.16163	2.25687	2.27266	2.42751	2.52945	2.22249	2.52367	2.71593	2.57373	2.31597	2.40143	2.44872	2.39628	2.40512	2.20958	2.37819
M0QZR4	Rho guanine nucleotide exchange factor 1 OS=Homo sapiens OX=9606 GN=ARHGEF1 PE=1 SV=1	ARHGEF1	1.49592	1.667	1.54138	1.35332	1.80219	1.59241	1.36534	1.61925	1.72036	1.70778	1.56525	1.20232	1.58569	1.34874	1.85293	1.83715	1.64664	1.72189	1.71584	1.56749	1.59164	1.60762	1.42013	1.40445
Q16363	Laminin subunit alpha-4 OS=Homo sapiens OX=9606 GN=LAMA4 PE=1 SV=4	LAMA4	2.32161	1.86999	2.18598	1.98037	2.69141	2.08375	1.95495	1.92456	1.93172	2.17967	1.87614	1.78554	2.75668	1.80858	2.41046	2.72037	1.80134	2.13515	2.86756	2.4056	1.88899	2.267	1.91954	2.04193
Q06323	Proteasome activator complex subunit 1 OS=Homo sapiens OX=9606 GN=PSME1 PE=1 SV=1	PSME1	2.99614	3.19987	2.79641	3.11247	2.97208	2.78135	2.87266	3.2913	3.16276	3.5672	2.43965	3.13792	2.87756	2.73303	2.79836	3.06169	2.99485	3.36435	2.74522	2.98196	2.65265	3.17002	2.97338	2.7641
Q14847	LIM and SH3 domain protein 1 OS=Homo sapiens OX=9606 GN=LASP1 PE=1 SV=2	LASP1	2.28276	2.33729	2.48604	2.1308	2.87636	2.40302	2.65371	3.3749	2.4217	2.33063	2.38581	1.76224	3.4309	2.1453	2.82049	3.42205	2.3063	2.64436	3.06495	2.52582	2.4429	1.86762	2.46832	2.93312
Q14676	Mediator of DNA damage checkpoint protein 1 OS=Homo sapiens OX=9606 GN=MDC1 PE=1 SV=3	MDC1	0.510214	0.472998	0.117545	0.386876	0.345503	0.421994	0.325781	0.515546	0.586165	0.411647	0.474284	0.36488	0.312606	0.397586	0.114617	0.441022	0.364636	0.247107	0.428596	0.510304	0.318333	0.306322	0.525806	0.500731
F5H365	Protein transport protein SEC23 OS=Homo sapiens OX=9606 GN=SEC23A PE=1 SV=1	SEC23A	2.42791	2.36416	2.62501	2.37804	2.81318	2.4876	2.34565	2.16269	2.55459	2.40625	2.33415	2.17449	2.56839	2.5593	2.56411	2.6502	2.55141	2.36384	2.80395	2.61918	2.40386	2.4907	2.22159	2.4118
P13797	Plastin-3 OS=Homo sapiens OX=9606 GN=PLS3 PE=1 SV=4	PLS3	2.8366	2.23499	2.95482	2.36598	3.40034	2.45102	2.68688	2.75606	2.79503	2.5648	2.7411	2.24166	3.02134	2.31172	2.96227	2.94499	2.64306	2.52373	3.39543	2.93521	2.58796	2.44597	2.33433	2.59329
Q14571	Inositol 1,4,5-trisphosphate receptor type 2 OS=Homo sapiens OX=9606 GN=ITPR2 PE=1 SV=2	ITPR2	1.93818	1.71891	1.59485	1.73427	1.70108	1.79797	1.80239	1.55339	1.79785	1.74278	1.80811	1.64643	1.72228	1.44755	1.80204	1.59035	1.55696	1.95109	1.95868	1.70718	1.5109	1.82465	1.70013	1.5529
P00390	Glutathione reductase, mitochondrial OS=Homo sapiens OX=9606 GN=GSR PE=1 SV=2	GSR	2.23097	1.94588	1.9013	2.42557	2.09825	2.13579	2.11528	2.17999	1.80508	1.82541	2.12648	1.82756	2.62793	1.92478	2.41766	2.61356	1.88006	2.71779	2.05706	2.05204	2.15503	2.1743	2.09801	2.2237
P20020	Plasma membrane calcium-transporting ATPase 1 OS=Homo sapiens OX=9606 GN=ATP2B1 PE=1 SV=4	ATP2B1	1.64529	1.91516	1.57594	1.59421	1.61204	2.24283	1.75808	1.72677	1.68279	1.5247	1.9082	1.91907	1.83717	1.70224	1.61678	1.99414	1.69423	1.74763	1.78094	1.69416	1.94262	1.61	1.98672	1.69562
E9PKG1	Protein arginine N-methyltransferase 1 OS=Homo sapiens OX=9606 GN=PRMT1 PE=1 SV=1	PRMT1	2.74948	2.76822	2.80177	2.98822	2.79035	2.65313	2.77363	2.7816	2.89587	2.69961	2.7444	2.9406	2.628	2.80697	2.63639	2.75063	2.52368	2.74438	2.6816	2.73992	3.22824	2.76447	2.83568	2.75935
Q96AQ6	Pre-B-cell leukemia transcription factor-interacting protein 1 OS=Homo sapiens OX=9606 GN=PBXIP1 PE=1 SV=1	PBXIP1	1.82555	1.72963	2.06804	1.82517	2.08166	1.82291	1.70927	1.78751	2.00951	1.61297	2.23636	1.6693	1.92508	1.88722	2.08159	1.86422	2.11349	1.96306	1.81966	1.70493	1.64645	2.11656	1.71212	1.87065
Q93077	Histone H2A type 1-C OS=Homo sapiens OX=9606 GN=H2AC6 PE=1 SV=3	H2AC6	3.90616	4.11545	3.90767	3.9157	3.79205	4.08711	4.04924	4.04665	3.92383	4.11359	4.17339	3.89123	4.12812	4.08543	4.02527	3.77316	3.74482	3.96926	4.08636	3.95701	4.02967	3.93524	3.9802	4.05291
Q8N3V7-2	Isoform 2 of Synaptopodin OS=Homo sapiens OX=9606 GN=SYNPO	SYNPO	1.41099	1.19307	1.02533	1.26539	1.44862	1.31865	1.38094	1.12874	0.953939	1.20599	1.07975	1.02192	1.68718	1.39831	1.47388	1.61186	0.938061	1.48448	1.39405	1.31896	1.59307	1.05968	1.10703	1.76905
P98175-5	Isoform 5 of RNA-binding protein 10 OS=Homo sapiens OX=9606 GN=RBM10	RBM10	1.44362	1.51084	1.23389	1.53368	1.38061	1.49708	1.51628	1.55798	1.39689	1.43021	1.61592	1.43382	1.49139	1.71249	1.25269	1.41267	1.31471	1.57247	1.43994	1.34453	1.69986	1.19595	1.56275	1.49217
Q9UMS4	Pre-mRNA-processing factor 19 OS=Homo sapiens OX=9606 GN=PRPF19 PE=1 SV=1	PRPF19	3.43731	3.5267	3.32175	3.43336	3.41398	3.49931	3.54244	3.43039	3.38736	3.44006	3.6056	3.42546	3.46857	3.57478	3.27897	3.44681	3.26294	3.49908	3.45051	3.37772	3.39058	3.44856	3.60844	3.40764
Q9BZE4	GTP-binding protein 4 OS=Homo sapiens OX=9606 GN=GTPBP4 PE=1 SV=3	GTPBP4	2.47041	2.30553	2.01322	2.30683	2.07656	2.32264	2.17382	2.19841	2.29085	2.40722	2.41258	2.33187	2.02321	2.35687	2.01926	1.97801	2.10711	2.25111	2.25521	2.14845	2.33301	2.16365	2.37812	2.2636
P49448	Glutamate dehydrogenase 2, mitochondrial OS=Homo sapiens OX=9606 GN=GLUD2 PE=1 SV=2	GLUD2	-2.71462	-2.69814	-2.33238	-3.26026	-3.28364	-2.50418	-2.80006	-2.42783	-2.89271	-2.93272	-2.80622	-2.78562	-2.70597	-2.59963	-3.0334	-3.07139	-2.81597	-2.84515	-2.88615	-2.64565	-2.79097	-2.6708	-2.51504	-2.8207
Q13162	Peroxiredoxin-4 OS=Homo sapiens OX=9606 GN=PRDX4 PE=1 SV=1	PRDX4	2.52188	2.4097	2.5687	3.01563	2.59909	2.56965	2.47296	2.49107	2.49609	2.82085	2.30191	2.57723	2.51271	2.45496	2.57663	2.81855	2.59732	2.48348	2.82116	2.58418	2.67638	2.43829	2.42586	2.462
A0A096LPI6	Utp12 domain-containing protein (Fragment) OS=Homo sapiens OX=9606 PE=4 SV=2	GATD3B	1.77115	1.48385	2.00118	1.66063	1.50057	1.79879	1.32692	1.87361	1.35948	1.33929	1.86956	1.56692	1.71502	1.63707	1.63093	1.95282	1.66258	1.56076	1.44572	1.54861	2.27542	1.31523	2.12627	1.6692
Q7L1Q6	Basic leucine zipper and W2 domain-containing protein 1 OS=Homo sapiens OX=9606 GN=BZW1 PE=1 SV=1	BZW1	3.09261	2.94007	3.50503	3.04583	3.38418	3.34097	3.14892	3.0042	3.28825	3.23783	3.19704	3.20218	3.02561	3.45912	2.96046	3.09157	3.00489	2.9944	3.39005	3.28962	3.48478	3.04747	3.07243	3.24368
C9JH19	Cathepsin D OS=Homo sapiens OX=9606 GN=CTSD PE=1 SV=2	CTSD	4.22395	3.89841	3.9926	4.10862	4.14984	4.45127	4.0552	4.1309	4.17153	3.96366	3.80984	4.04439	4.06335	3.86154	4.6092	4.74486	4.77565	4.47494	4.04127	4.12814	3.81499	4.15863	3.9746	3.95872
Q96L91	E1A-binding protein p400 OS=Homo sapiens OX=9606 GN=EP400 PE=1 SV=4	EP400	0.377589	0.52288	0.237428	0.439752	0.318824	0.413311	0.573643	0.422015	0.291519	0.315334	0.546242	0.30691	0.496903	0.500796	0.290014	0.40652	0.316733	0.284181	0.43078	0.4951	0.441619	0.331581	0.486735	0.403396
O14983	Sarcoplasmic/endoplasmic reticulum calcium ATPase 1 OS=Homo sapiens OX=9606 GN=ATP2A1 PE=1 SV=1	ATP2A1	-3.64604	-3.84608	-3.43896	-3.76968	-3.8467	-3.8006	-3.76084	-3.84866	-3.5128	-3.33287	-3.98288	-3.92255	-3.92652	-3.79965	-3.7792	-3.86451	-3.93723	-3.70106	-3.25952	-3.54932	-3.87872	-3.22894	-4.05614	-4.13729
Q6DD88	Atlastin-3 OS=Homo sapiens OX=9606 GN=ATL3 PE=1 SV=1	ATL3	2.40719	2.43607	2.44536	2.64744	2.54073	2.51397	2.46155	2.56053	2.71462	2.59218	2.24709	2.40611	2.60453	2.24006	2.53073	2.47634	2.51566	2.40039	2.75754	2.60356	2.35551	2.55643	2.28196	2.51444
B1AXG1	Non-specific serine/threonine protein kinase OS=Homo sapiens OX=9606 GN=RPS6KA3 PE=1 SV=2	RPS6KA3	2.10903	1.62506	1.89922	1.7662	1.84328	1.82824	1.71852	1.69924	2.07159	1.83658	1.48812	1.91064	1.69444	1.81012	1.89025	1.66876	1.77385	1.82025	1.86161	1.97366	1.73767	1.90803	1.83523	1.66575
P63244	Receptor of activated protein C kinase 1 OS=Homo sapiens OX=9606 GN=RACK1 PE=1 SV=3	RACK1	4.3428	4.4094	4.25034	4.44845	4.28924	4.48461	4.1515	4.11843	4.41626	4.44518	4.32564	4.47187	4.15619	4.30486	4.0591	4.24102	4.38278	4.12174	4.35773	4.27973	4.1193	4.56761	4.26406	4.17809
A0A6Q8PGN3	Inverted formin-2 OS=Homo sapiens OX=9606 GN=INF2 PE=1 SV=1	INF2	1.6182	1.24421	1.49536	1.46033	1.61516	1.68032	1.65193	1.39863	1.53132	1.46466	1.46822	1.7101	1.60188	1.80944	1.43075	1.64438	1.53237	1.45662	1.48216	1.97617	1.41303	1.54581	1.38066	1.63584
Q6IBS0	Twinfilin-2 OS=Homo sapiens OX=9606 GN=TWF2 PE=1 SV=2	TWF2	2.61819	2.36282	2.40637	2.3512	2.43779	2.50996	2.42885	2.56132	2.57413	2.56791	2.40232	2.13375	2.56202	2.24357	2.57627	2.49516	2.45956	2.65161	2.50564	2.49087	2.34706	2.44651	2.26703	2.44183
P57740	Nuclear pore complex protein Nup107 OS=Homo sapiens OX=9606 GN=NUP107 PE=1 SV=1	NUP107	1.82557	1.76374	1.62184	1.59773	1.44505	1.62357	1.68519	1.51427	1.61759	1.57429	1.81198	1.73317	1.61406	1.81527	1.43732	1.58713	1.66786	1.60667	1.47317	1.6326	1.68473	1.66483	1.71955	1.55066
O75400	Pre-mRNA-processing factor 40 homolog A OS=Homo sapiens OX=9606 GN=PRPF40A PE=1 SV=2	PRPF40A	2.78326	2.62156	2.64977	2.74034	2.46151	2.78167	2.78867	2.93024	2.65049	2.66486	2.87457	2.64691	2.53113	2.84463	2.45313	2.50011	2.56177	2.70585	2.67923	2.61405	2.81274	2.40614	2.94958	2.54274
P23381	Tryptophan--tRNA ligase, cytoplasmic OS=Homo sapiens OX=9606 GN=WARS1 PE=1 SV=2	WARS1	1.62821	1.99035	1.72222	1.86657	2.48619	1.84929	1.95936	2.2591	2.35975	2.4791	1.60878	1.61863	1.76018	1.74851	1.90964	1.91001	1.86385	2.24554	2.12549	2.0546	1.5194	1.98252	1.78596	1.74337
A0A5F9ZGZ1	Ankyrin-2 OS=Homo sapiens OX=9606 GN=ANK2 PE=1 SV=1	ANK2	0.0687019	0.777901	0.102676	0.0155861	0.730083	0.287634	0.119975	-0.22155	-0.262634	0.00321533	0.456104	-0.27766	0.912571	0.5536	0.455167	0.801697	-0.171302	0.396681	0.167733	0.191776	0.406941	0.315852	0.187847	0.862958
P26639	Threonine--tRNA ligase 1, cytoplasmic OS=Homo sapiens OX=9606 GN=TARS1 PE=1 SV=3	TARS1	2.60371	2.67887	2.82145	2.90673	2.52019	2.63357	2.59249	2.37007	2.551	2.81195	2.74812	2.63354	2.34431	2.48495	2.27078	2.54575	2.26976	2.47425	2.88314	2.57215	2.45139	2.53744	2.46161	2.80595
Q9Y5X3	Sorting nexin-5 OS=Homo sapiens OX=9606 GN=SNX5 PE=1 SV=1	SNX5	1.92501	1.88944	1.98873	2.00807	2.14324	2.03739	2.06067	2.28858	1.81142	2.09104	2.01898	1.93995	2.3971	1.68423	2.43046	2.23803	2.11997	2.40038	2.07958	1.93462	1.88795	2.01615	2.08909	2.15955
Q3ZCM7	Tubulin beta-8 chain OS=Homo sapiens OX=9606 GN=TUBB8 PE=1 SV=2	TUBB8	-4.3066	-4.62399	-4.35035	-4.35362	-4.24049	-4.18794	-4.53753	-4.83287	-4.21696	-4.32408	-4.39961	-4.26766	-4.41333	-4.35154	-4.25024	-4.2737	-4.53829	-4.26344	-4.43765	-4.26658	-4.47903	-3.83578	-4.35517	-4.98708
P61204	ADP-ribosylation factor 3 OS=Homo sapiens OX=9606 GN=ARF3 PE=1 SV=2	ARF3	3.31513	3.2557	3.31373	3.43235	3.40564	3.36604	3.20976	3.3172	3.38491	3.30274	3.31514	3.2584	3.24641	3.36203	3.13594	3.37088	3.34626	3.38504	3.16978	3.21347	3.03253	3.70449	3.18305	3.25156
P22570	NADPH:adrenodoxin oxidoreductase, mitochondrial OS=Homo sapiens OX=9606 GN=FDXR PE=1 SV=3	FDXR	2.91864	2.709	2.80769	2.71339	2.7523	2.76846	2.79527	3.32499	2.31857	2.60221	2.67727	2.98775	2.98595	3.10761	2.92333	2.87782	2.58043	2.94435	2.47027	2.57484	3.21634	3.26474	3.16302	2.49585
P11172	Uridine 5'-monophosphate synthase OS=Homo sapiens OX=9606 GN=UMPS PE=1 SV=1	UMPS	2.81173	3.09863	2.72103	2.76085	2.72061	2.86427	2.6945	2.71204	3.04978	2.93618	2.71945	2.91344	2.62113	2.78039	2.61942	2.497	2.6562	2.70612	2.61177	2.7663	2.86831	2.91392	2.97323	2.67243
P01876	Immunoglobulin heavy constant alpha 1 OS=Homo sapiens OX=9606 GN=IGHA1 PE=1 SV=2	IGHA1	3.60924	3.42703	3.71851	3.50173	4.07606	4.26987	3.49374	3.59204	3.7683	3.89797	3.39036	3.4824	3.66597	3.79039	3.75192	4.05265	3.45587	4.39999	3.76791	3.55631	3.46858	4.55444	3.47017	3.22352
Q14258	E3 ubiquitin/ISG15 ligase TRIM25 OS=Homo sapiens OX=9606 GN=TRIM25 PE=1 SV=2	TRIM25	2.79535	3.06762	2.82656	2.87766	2.85619	3.11618	2.78901	3.06928	3.02036	3.10375	2.80474	2.99181	2.9034	2.73238	2.86819	2.75886	2.98008	2.86714	2.93611	2.89446	2.87427	2.83334	2.93684	2.89548
P07305	Histone H1.0 OS=Homo sapiens OX=9606 GN=H1-0 PE=1 SV=3	H1-0	3.5059	3.97262	3.68921	4.28412	3.57786	3.86269	3.76005	4.55783	3.76304	3.6278	4.20865	3.3035	4.52327	3.46949	4.7865	4.04323	4.06431	4.29948	3.76001	3.95621	3.77643	3.39504	3.55484	4.71198
Q96G03	Phosphoglucomutase-2 OS=Homo sapiens OX=9606 GN=PGM2 PE=1 SV=4	PGM2	2.87546	2.66664	2.89821	3.10699	2.76952	2.47362	2.73067	2.99909	2.77087	2.65091	2.89972	2.57776	3.03948	2.56821	2.99276	2.90064	2.8366	2.79566	2.89236	2.65187	2.75655	2.63194	2.91052	2.87973
Q8WXF1	Paraspeckle component 1 OS=Homo sapiens OX=9606 GN=PSPC1 PE=1 SV=1	PSPC1	2.85635	3.45625	2.84824	3.02914	2.69436	2.99511	2.87216	3.08656	3.11505	2.86083	3.08709	3.0617	2.8829	2.60732	2.80349	2.85152	2.94004	2.88497	2.84398	3.02805	2.99431	2.64864	3.01755	3.14538
A0A499FJY3	RNA-binding protein 15 OS=Homo sapiens OX=9606 GN=RBM15 PE=1 SV=1	RBM15	1.51199	1.90232	1.5487	1.76337	1.4545	1.83347	1.86947	1.59675	1.70363	1.77961	1.71569	1.88697	1.52933	1.75174	1.69498	1.26846	1.58019	1.58946	1.49781	1.65796	1.89514	1.60003	2.02285	1.47391
P29508	Serpin B3 OS=Homo sapiens OX=9606 GN=SERPINB3 PE=1 SV=2	SERPINB3	2.68008	2.48845	1.78662	2.11413	2.15309	2.26985	2.4861	2.01144	1.89219	1.97395	2.2493	2.51342	2.40626	1.76581	3.1316	2.32649	1.87415	2.02498	2.37503	2.10812	1.67455	2.6482	2.24643	2.11928
Q9P0K7	Ankycorbin OS=Homo sapiens OX=9606 GN=RAI14 PE=1 SV=2	RAI14	1.21233	1.05866	1.10835	1.45039	1.51404	1.20225	1.40163	0.956777	0.971087	1.09439	1.1774	1.07021	1.623	1.377	1.27443	1.61036	1.15058	1.38813	1.51633	1.39194	1.29858	1.07405	1.08192	1.41982
Q13616	Cullin-1 OS=Homo sapiens OX=9606 GN=CUL1 PE=1 SV=2	CUL1	1.86448	1.91892	1.90607	1.77275	1.72544	1.86448	2.08938	1.85093	2.02334	1.96056	1.78412	1.9163	1.78748	1.77237	1.84535	1.67036	1.72665	2.00917	1.74454	1.85343	1.92306	1.91332	1.97359	1.8136
P30622	CAP-Gly domain-containing linker protein 1 OS=Homo sapiens OX=9606 GN=CLIP1 PE=1 SV=2	CLIP1	1.0833	0.930388	0.971069	0.967506	1.46166	1.11462	1.50223	1.16837	1.03823	1.03521	1.39856	0.889809	1.19418	1.253	1.12516	1.33167	1.05645	1.25514	1.35242	1.4496	1.07895	0.899458	1.18169	1.17364
A0A2R8Y811	40S ribosomal protein S14 (Fragment) OS=Homo sapiens OX=9606 GN=RPS14 PE=1 SV=1	RPS14	3.91403	4.05441	3.97269	3.92703	3.84166	4.21577	3.92202	3.92115	3.86423	4.08748	3.83824	3.99264	3.98356	3.77606	3.95793	4.16662	4.10473	3.98069	4.04899	3.87817	3.88364	3.86554	3.96932	3.8938
P37802	Transgelin-2 OS=Homo sapiens OX=9606 GN=TAGLN2 PE=1 SV=3	TAGLN2	4.32602	4.07157	3.86466	4.10278	4.08765	3.95666	3.92236	3.99741	4.17803	4.11766	3.80757	4.10941	4.02234	3.93548	3.96365	3.81976	3.85197	3.97149	4.23299	4.03533	3.779	4.10803	4.0013	3.95507
A3KMH1	von Willebrand factor A domain-containing protein 8 OS=Homo sapiens OX=9606 GN=VWA8 PE=1 SV=2	VWA8	1.14669	0.80347	1.51181	1.14214	0.970076	1.0303	0.765988	1.09851	1.10405	1.17126	0.858595	1.54783	0.75416	0.952824	0.945641	0.873797	1.21284	0.571677	0.851469	1.17967	1.05888	1.14394	1.31211	0.924179
P49790	Nuclear pore complex protein Nup153 OS=Homo sapiens OX=9606 GN=NUP153 PE=1 SV=2	NUP153	2.17745	2.11124	1.62592	1.97504	1.89025	1.9087	2.30082	2.11384	2.01809	2.27581	2.12999	2.26637	1.90126	2.0605	1.79268	1.77729	1.93635	1.80061	2.0393	2.03321	2.15588	1.61373	2.38482	2.07064
O43395	U4/U6 small nuclear ribonucleoprotein Prp3 OS=Homo sapiens OX=9606 GN=PRPF3 PE=1 SV=2	PRPF3	1.40208	1.57837	1.20709	1.39714	1.43427	1.4975	1.58351	1.61412	1.40745	1.61794	1.5718	1.52828	1.40403	1.5772	1.4615	1.25362	1.3466	1.52919	1.36041	1.42681	1.78254	1.0762	1.83021	1.41994
P35555	Fibrillin-1 OS=Homo sapiens OX=9606 GN=FBN1 PE=1 SV=4	FBN1	1.88157	1.74177	2.11607	1.58705	2.87253	1.74896	1.78036	2.22944	1.72318	1.75696	1.61745	1.37939	3.17515	1.79098	1.99675	3.90431	1.20931	2.46854	2.16594	2.26064	1.69602	2.58515	1.18518	2.67359
P61163	Alpha-centractin OS=Homo sapiens OX=9606 GN=ACTR1A PE=1 SV=1	ACTR1A	2.55142	2.47403	2.87162	2.57611	2.73108	2.69949	2.82268	2.64243	2.63888	2.60698	2.74114	2.43254	2.80065	2.61602	2.80901	2.74123	2.61551	2.70559	2.89343	2.67759	2.61605	2.71857	2.57526	2.63491
P30044	Peroxiredoxin-5, mitochondrial OS=Homo sapiens OX=9606 GN=PRDX5 PE=1 SV=4	PRDX5	3.70529	3.77994	3.83377	3.70561	3.58876	3.89961	3.90512	3.60591	3.71069	3.74559	3.72148	4.22411	3.59127	3.56723	3.51881	3.60779	4.01565	3.63959	3.52499	3.71924	3.44007	3.83578	3.61462	3.80551
P08621	U1 small nuclear ribonucleoprotein 70 kDa OS=Homo sapiens OX=9606 GN=SNRNP70 PE=1 SV=2	SNRNP70	2.81293	3.27499	2.92538	3.02431	2.68534	3.29791	3.24108	3.27196	3.08683	3.0532	3.13273	3.15007	2.95314	3.03199	3.0136	2.77344	2.91394	3.05061	3.02495	2.86828	3.42188	2.54998	3.24431	3.01714
O95613	Pericentrin OS=Homo sapiens OX=9606 GN=PCNT PE=1 SV=4	PCNT	0.022878	-0.0573402	-0.294965	0.271492	-0.0793059	0.0158821	-0.238515	-0.00987461	-0.0443214	-0.131848	-0.0224707	-0.00721098	-0.000152362	-0.1071	-0.155959	-0.167767	-0.222189	0.184422	-0.19423	-0.251445	0.186044	-0.262531	0.342579	-0.0322328
Q9NUQ8	ATP-binding cassette sub-family F member 3 OS=Homo sapiens OX=9606 GN=ABCF3 PE=1 SV=2	ABCF3	1.98657	2.30629	2.03741	2.224	2.00675	2.21191	2.29048	2.30614	2.23738	2.22204	2.0727	2.41154	2.02242	2.30479	2.00182	1.91614	2.364	2.09212	2.00129	2.07295	2.24484	2.28633	2.38969	1.88675
Q9Y520	Protein PRRC2C OS=Homo sapiens OX=9606 GN=PRRC2C PE=1 SV=4	PRRC2C	1.88208	1.83578	1.58609	1.5929	1.84491	1.70343	1.91768	1.96749	1.79863	1.96101	1.88303	1.77954	1.80603	1.80868	1.67653	1.83113	1.74592	1.89654	1.92128	1.7991	1.77658	1.33293	1.88454	1.84652
O75150	E3 ubiquitin-protein ligase BRE1B OS=Homo sapiens OX=9606 GN=RNF40 PE=1 SV=5	RNF40	1.43328	1.62485	1.45741	1.51679	1.48137	1.62227	1.52851	1.76586	1.49283	1.63655	1.60416	1.50943	1.45911	1.70761	1.35272	1.41147	1.49752	1.515	1.50176	1.50249	1.79963	1.41282	1.66765	1.52397
P20340-2	Isoform 2 of Ras-related protein Rab-6A OS=Homo sapiens OX=9606 GN=RAB6A	RAB6A	2.53864	2.66564	2.6579	3.25446	2.82411	2.64646	2.974	2.55355	2.69694	2.84998	2.58417	2.99112	2.67645	2.58536	2.63698	2.62176	2.7319	2.80191	2.68028	2.74606	2.56258	2.80468	2.75212	2.61163
Q16204	Coiled-coil domain-containing protein 6 OS=Homo sapiens OX=9606 GN=CCDC6 PE=1 SV=2	CCDC6	2.05422	2.13278	2.59221	2.19072	1.91545	2.11018	2.08021	2.55875	2.0956	2.41991	2.45967	2.24753	1.9445	2.28471	1.96027	2.1064	2.53557	2.29939	2.02327	1.97742	2.23326	1.88605	2.33587	2.48511
Q9BYK8	Helicase with zinc finger domain 2 OS=Homo sapiens OX=9606 GN=HELZ2 PE=1 SV=6	HELZ2	-0.0598673	0.399668	-0.0368313	0.100909	0.229862	-0.0245177	0.00275515	0.0924948	0.647075	0.474132	-0.135907	0.106043	-0.332831	-0.0749101	-0.211329	-0.132525	-0.14224	-0.122286	-0.0644342	0.455827	-0.154692	0.107554	-0.0651712	0.0102791
Q13283	Ras GTPase-activating protein-binding protein 1 OS=Homo sapiens OX=9606 GN=G3BP1 PE=1 SV=1	G3BP1	2.7113	2.71459	2.40144	2.53461	2.63705	2.67643	2.62104	2.59344	2.64029	2.64875	2.58479	2.72898	2.5243	2.54539	2.50245	2.45043	2.49177	2.36134	2.68886	2.66935	2.58259	2.50805	2.89066	2.60713
P22735	Protein-glutamine gamma-glutamyltransferase K OS=Homo sapiens OX=9606 GN=TGM1 PE=1 SV=4	TGM1	1.78339	2.00748	2.98718	1.48461	1.17451	1.86471	1.65193	1.37312	2.37797	1.21004	1.08722	2.09007	1.86681	1.0525	2.2418	1.82494	2.39335	1.39007	1.4815	1.49365	1.72316	1.31416	2.2728	2.40554
Q68CZ2	Tensin-3 OS=Homo sapiens OX=9606 GN=TNS3 PE=1 SV=2	TNS3	0.842339	0.600067	0.786513	0.569581	0.82401	0.415676	0.936631	0.625453	0.445453	0.709648	0.506312	0.709773	1.12556	0.556229	0.506173	1.09899	0.590396	0.650281	0.70832	0.792906	0.812504	0.684099	0.441592	0.82574
P01889	HLA class I histocompatibility antigen, B alpha chain OS=Homo sapiens OX=9606 GN=HLA-B PE=1 SV=3	HLA-B	3.24968	2.94688	2.50344	2.47907	2.76026	2.70756	2.44066	4.1985	3.23733	3.68958	2.57252	2.08078	2.84739	2.23951	2.66962	3.5437	2.77122	3.2759	2.89788	2.93558	2.45083	3.60748	2.30028	2.18025
Q8NC56	LEM domain-containing protein 2 OS=Homo sapiens OX=9606 GN=LEMD2 PE=1 SV=1	LEMD2	2.54518	2.5553	2.43862	2.32819	2.49496	2.67984	2.37391	2.67085	2.21708	2.45996	2.56126	2.40195	2.9751	2.38071	2.70778	2.64925	3.01701	2.60053	2.39436	2.43002	2.44166	2.37704	2.52833	2.58451
Q9UBF2	Coatomer subunit gamma-2 OS=Homo sapiens OX=9606 GN=COPG2 PE=1 SV=1	COPG2	2.00084	1.8964	1.90775	1.85546	1.74095	1.9525	2.05171	1.96177	2.06806	1.8726	1.99865	1.81036	1.69544	2.286	1.79207	1.51853	2.10291	1.8696	1.73391	1.87806	1.77841	1.90135	1.85243	1.97785
Q00325	Phosphate carrier protein, mitochondrial OS=Homo sapiens OX=9606 GN=SLC25A3 PE=1 SV=2	SLC25A3	3.73399	4.19241	4.10808	3.76365	3.65548	4.45066	4.42013	4.20444	4.03844	3.97052	3.88861	4.72329	3.8086	3.83263	3.95225	3.75381	4.04801	3.71968	3.86233	3.85499	4.18581	3.79398	4.77659	3.94379
P07942	Laminin subunit beta-1 OS=Homo sapiens OX=9606 GN=LAMB1 PE=1 SV=2	LAMB1	1.6448	1.19867	1.81671	1.19591	2.59066	1.41775	1.23175	1.02675	1.26869	1.29595	1.56247	1.16129	2.08547	1.43067	1.29358	2.54585	1.08366	1.75654	2.06248	1.64419	1.25907	1.87561	1.31725	1.22964
Q9Y2L1	Exosome complex exonuclease RRP44 OS=Homo sapiens OX=9606 GN=DIS3 PE=1 SV=2	DIS3	1.63523	1.59054	1.58649	1.64277	1.44354	1.44434	1.67392	1.41119	1.60109	1.3516	1.52541	1.32423	1.64755	1.83038	1.34376	1.55502	1.38589	1.47976	1.58921	1.43019	1.58489	1.6355	1.61388	1.55317
Q96P70	Importin-9 OS=Homo sapiens OX=9606 GN=IPO9 PE=1 SV=3	IPO9	2.16092	2.297	2.26515	2.30377	2.26103	2.15414	2.52316	2.18427	2.42302	2.24697	2.33236	2.49131	2.07115	2.40653	2.12138	1.91356	2.03009	1.88327	2.12705	2.32593	2.17581	2.77238	2.28218	2.20479
P12277	Creatine kinase B-type OS=Homo sapiens OX=9606 GN=CKB PE=1 SV=1	CKB	2.18941	2.4463	2.1606	2.61533	2.45013	2.89782	2.35526	2.01619	2.32882	2.34512	2.21731	2.64754	2.42571	3.24672	2.39418	2.42736	2.22689	2.40577	2.61437	2.51137	2.29462	2.61917	2.4967	2.15352
P31040	Succinate dehydrogenase [ubiquinone] flavoprotein subunit, mitochondrial OS=Homo sapiens OX=9606 GN=SDHA PE=1 SV=2	SDHA	2.75503	2.90005	2.85846	3.14027	2.41067	2.53758	2.68598	3.32748	2.78748	2.84693	2.63241	3.41619	2.57515	2.73944	2.70388	2.69911	2.72435	2.75519	2.56921	2.49828	2.94531	2.81541	2.85039	3.23819
A0A6Q8PHK0	E3 ubiquitin-protein ligase TRIP12 OS=Homo sapiens OX=9606 GN=TRIP12 PE=1 SV=1	TRIP12	0.956034	1.3124	0.892103	0.982311	1.20559	1.2435	0.581464	1.23042	1.1789	1.13388	1.19379	0.945839	0.919199	1.25698	0.915543	0.805608	0.925714	1.04854	1.13733	1.16847	1.00178	0.887577	1.17096	1.11228
O14818	Proteasome subunit alpha type-7 OS=Homo sapiens OX=9606 GN=PSMA7 PE=1 SV=1	PSMA7	3.11269	3.24894	3.02125	3.03402	3.02804	3.03602	3.04028	3.02087	3.07934	3.22279	2.9222	3.03541	3.10915	2.99953	2.97359	3.0726	3.09721	3.12363	3.10275	3.17876	2.98938	3.00164	3.06371	2.94675
P46783	40S ribosomal protein S10 OS=Homo sapiens OX=9606 GN=RPS10 PE=1 SV=1	RPS10	4.09667	4.10979	3.84719	4.05377	3.87529	4.25466	4.07031	4.08152	4.07151	4.40762	3.97252	4.09174	3.99318	3.81863	4.04921	3.87699	4.21345	3.98373	4.0596	3.93968	4.02342	3.78846	4.11605	4.0519
P12235	ADP/ATP translocase 1 OS=Homo sapiens OX=9606 GN=SLC25A4 PE=1 SV=4	SLC25A4	1.37836	1.45806	1.54722	1.79474	1.3449	1.72387	1.60909	1.62813	1.53967	1.49293	1.56588	2.01022	1.35763	1.41258	1.66187	1.15353	1.79681	1.24658	1.59908	1.76102	1.37739	1.33541	1.73519	1.49865
P41250-2	Isoform 2 of Glycine--tRNA ligase OS=Homo sapiens OX=9606 GN=GARS1	GARS1	2.40705	2.60611	2.41674	2.53567	2.9285	2.29672	2.44708	1.97566	2.53905	2.74928	2.56761	2.47338	2.19633	2.48716	2.16174	2.09756	2.39424	2.27255	2.74638	2.51095	2.29513	2.50056	2.17346	2.31962
O75390	Citrate synthase, mitochondrial OS=Homo sapiens OX=9606 GN=CS PE=1 SV=2	CS	3.09389	3.3797	3.21006	3.35522	3.47801	3.44011	3.54785	3.6409	3.61165	3.41749	3.48927	3.54145	3.04006	3.40723	3.13585	3.07911	3.16807	3.34582	3.50586	3.23752	3.43912	3.35382	3.59563	3.21773
H0Y3P2	Eukaryotic translation initiation factor 4 gamma 2 OS=Homo sapiens OX=9606 GN=EIF4G2 PE=1 SV=1	EIF4G2	1.74229	1.69646	1.86955	1.68453	1.9342	1.88492	1.71613	1.60474	1.83478	1.71634	1.8886	1.74724	1.81842	2.1527	1.62773	1.73118	1.66843	1.80487	1.97256	1.8126	1.62978	1.65623	1.73877	1.81123
O00515	Ladinin-1 OS=Homo sapiens OX=9606 GN=LAD1 PE=1 SV=2	LAD1	0.679072	1.10819	0.525574	0.897764	1.1964	1.00474	1.56177	1.03852	0.893043	0.999473	1.23646	1.338	0.600137	1.25334	0.514675	0.77691	0.641204	1.06946	0.68201	1.04961	1.15956	0.656602	1.02967	0.880287
Q12788	Transducin beta-like protein 3 OS=Homo sapiens OX=9606 GN=TBL3 PE=1 SV=2	TBL3	1.30356	1.46736	1.18879	1.34508	1.11316	1.3632	1.03035	1.10416	1.20085	1.16041	1.32395	1.47758	1.07589	1.29711	1.00629	1.15682	1.1338	1.14085	1.13501	1.23658	1.24371	1.27344	1.37973	1.14739
P23526	Adenosylhomocysteinase OS=Homo sapiens OX=9606 GN=AHCY PE=1 SV=4	AHCY	4.18914	4.61293	3.94895	4.16179	3.80134	3.99931	4.03658	3.84734	3.84425	4.09236	3.98908	4.20222	3.90403	4.24995	3.88037	3.89591	3.98449	3.87689	4.01113	3.83501	4.218	4.03493	4.14109	4.06391
Q9Y6N5	Sulfide:quinone oxidoreductase, mitochondrial OS=Homo sapiens OX=9606 GN=SQOR PE=1 SV=1	SQOR	2.87865	2.26012	2.28114	2.25995	2.51241	2.86808	2.33631	3.07253	3.03149	2.91338	2.14745	2.17389	2.54366	2.08839	2.79093	2.60585	2.85519	2.57023	2.66236	2.82708	2.1557	2.7674	2.4129	2.18257
Q12768	WASH complex subunit 5 OS=Homo sapiens OX=9606 GN=WASHC5 PE=1 SV=1	WASHC5	1.69254	1.75329	1.61027	1.48703	1.88359	1.60671	1.56574	1.74208	1.64954	1.57077	1.51959	1.39175	1.87913	1.57414	1.91324	1.777	1.80144	1.82191	1.74609	1.62092	1.70061	1.58357	1.60259	1.60466
O95747	Serine/threonine-protein kinase OSR1 OS=Homo sapiens OX=9606 GN=OXSR1 PE=1 SV=1	OXSR1	1.69687	1.84281	1.4649	1.56437	1.50054	1.62189	1.40612	1.59304	1.56695	1.49206	1.62713	1.7685	1.74067	1.39469	1.38785	1.53842	1.52613	1.45448	1.6124	1.67745	1.50004	2.03001	1.31377	1.55398
O76070	Gamma-synuclein OS=Homo sapiens OX=9606 GN=SNCG PE=1 SV=2	SNCG	3.14503	2.67286	1.46697	1.40249	1.5443	2.34765	2.3969	1.90389	1.5555	1.79968	1.6852	2.28952	2.22617	1.42041	2.21255	2.8847	2.09918	2.0265	1.69216	1.6243	2.02519	1.57052	2.53448	2.53396
Q08J23	RNA cytosine C(5)-methyltransferase NSUN2 OS=Homo sapiens OX=9606 GN=NSUN2 PE=1 SV=2	NSUN2	1.44816	1.62013	1.45254	1.57778	1.13157	1.51596	1.29378	1.32272	1.75224	1.44823	1.62678	1.6045	1.10767	1.4213	0.927822	1.22871	0.916529	1.26367	1.27189	1.32255	1.62224	1.3475	1.70456	1.71521
P04004	Vitronectin OS=Homo sapiens OX=9606 GN=VTN PE=1 SV=1	VTN	4.24665	4.0545	3.84408	3.69151	4.42215	4.03908	3.68167	3.70021	3.72619	3.8131	3.60579	3.8207	4.10311	4.93431	3.97848	4.56044	3.55934	4.19467	3.83295	3.80523	4.61492	4.48963	3.76334	3.75959
Q8NBS9	Thioredoxin domain-containing protein 5 OS=Homo sapiens OX=9606 GN=TXNDC5 PE=1 SV=2	TXNDC5	2.6204	3.00511	2.93541	2.94679	3.50588	3.09259	2.80849	2.7063	3.15448	3.56027	2.86682	2.42917	2.99166	2.76472	2.95602	3.29631	2.99907	3.18607	3.60228	3.0318	2.84765	2.79021	2.48031	2.85604
O75534	Cold shock domain-containing protein E1 OS=Homo sapiens OX=9606 GN=CSDE1 PE=1 SV=2	CSDE1	2.65469	2.93098	2.90037	2.89405	2.70867	3.09681	2.8743	2.62146	3.07032	2.90348	2.85995	2.93622	2.66762	2.89616	2.68764	2.57078	2.78615	2.72468	2.99923	2.74866	2.92528	2.76183	3.13231	2.56178
P14317	Hematopoietic lineage cell-specific protein OS=Homo sapiens OX=9606 GN=HCLS1 PE=1 SV=3	HCLS1	1.30563	1.04006	1.55037	0.953064	1.52722	0.970516	1.70747	1.95246	1.54224	1.6841	0.891128	0.654435	1.65079	0.77113	2.02154	2.0826	1.34975	2.03963	2.21979	1.36197	1.15919	0.806148	0.975962	1.16714
E9PCY7	Heterogeneous nuclear ribonucleoprotein H OS=Homo sapiens OX=9606 GN=HNRNPH1 PE=1 SV=1	HNRNPH1	1.80679	2.11123	1.90545	2.11592	1.9139	1.89655	1.98515	1.99666	1.79233	1.73251	2.34454	1.71304	2.10937	2.40371	1.87914	2.24282	1.63303	2.25643	1.98802	1.84616	2.02746	2.09373	2.12593	1.85226
Q7Z460-4	Isoform 4 of CLIP-associating protein 1 OS=Homo sapiens OX=9606 GN=CLASP1	CLASP1	1.32979	1.41607	1.25385	1.41307	1.57861	1.47238	1.38184	1.13403	1.34652	1.3942	1.44393	1.29975	1.33424	1.43594	1.35228	1.46783	1.22487	1.24174	1.51118	1.32896	1.27958	1.22997	1.40577	1.41959
P46777	60S ribosomal protein L5 OS=Homo sapiens OX=9606 GN=RPL5 PE=1 SV=3	RPL5	3.54327	3.55414	3.81499	3.65479	3.49049	3.88361	3.73088	3.8106	3.46619	3.67737	3.67929	3.52442	3.82462	3.4938	3.7969	4.01205	3.81622	3.72826	3.77573	3.52137	3.7065	3.55628	3.69934	3.68972
Q13421-2	Isoform 3 of Mesothelin OS=Homo sapiens OX=9606 GN=MSLN	MSLN	2.51814	1.99899	1.71077	1.99303	1.52379	2.15735	1.62982	1.56361	1.87981	1.74411	1.92002	2.4067	1.60227	1.85729	1.53646	1.65233	2.04636	1.87052	1.49957	1.60936	2.03317	1.8353	1.93192	1.83741
P43686	26S proteasome regulatory subunit 6B OS=Homo sapiens OX=9606 GN=PSMC4 PE=1 SV=2	PSMC4	3.21709	3.32888	3.15801	3.20999	3.23585	3.247	3.10106	3.17683	3.27496	3.29093	3.09596	3.07772	3.27332	3.14458	3.18385	3.12814	3.17249	3.16787	3.24091	3.18794	3.1891	3.31469	3.19957	3.19378
A0A286YFJ8	Immunoglobulin heavy constant gamma 4 (Fragment) OS=Homo sapiens OX=9606 GN=IGHG4 PE=1 SV=1	IGHG4	1.58886	1.53682	2.04708	1.68824	2.12739	1.60378	1.75521	1.8728	1.5372	2.22149	1.37591	1.4657	2.31856	1.55734	1.77641	2.42682	1.61256	2.12686	1.76317	1.93175	1.75659	2.22385	1.28004	1.35288
O60306	RNA helicase aquarius OS=Homo sapiens OX=9606 GN=AQR PE=1 SV=4	AQR	1.27562	1.43031	1.41846	1.30508	1.36116	1.35153	1.48803	1.3496	1.42548	1.45901	1.44454	1.3802	1.23682	1.52748	1.31411	1.20046	1.22645	1.43305	1.3766	1.3413	1.42882	1.45071	1.45955	1.26261
P61604	10 kDa heat shock protein, mitochondrial OS=Homo sapiens OX=9606 GN=HSPE1 PE=1 SV=2	HSPE1	5.10643	5.2366	5.51585	4.74255	4.30912	4.76893	5.28882	4.99547	5.00451	5.20866	4.88556	5.60098	4.2884	4.74334	4.6296	4.42194	4.73331	4.44283	4.52684	5.22586	5.33844	4.43295	5.58297	4.92582
Q460N5	Protein mono-ADP-ribosyltransferase PARP14 OS=Homo sapiens OX=9606 GN=PARP14 PE=1 SV=3	PARP14	1.30089	1.80863	1.25423	1.57841	1.46525	1.5287	1.37256	1.64751	2.10722	1.76101	1.09417	1.31469	1.3358	1.05696	1.62694	1.40531	1.40739	1.79859	1.43419	1.69875	1.23732	1.42354	1.50229	1.23593
Q15717	ELAV-like protein 1 OS=Homo sapiens OX=9606 GN=ELAVL1 PE=1 SV=2	ELAVL1	3.24488	3.63913	3.14606	3.27886	3.31427	3.41574	3.40181	3.15959	3.31689	3.23398	3.40387	3.39987	3.28923	3.35786	3.18718	3.29387	3.1229	3.26602	3.34673	3.38256	3.41647	3.24369	3.33424	3.27361
Q08380	Galectin-3-binding protein OS=Homo sapiens OX=9606 GN=LGALS3BP PE=1 SV=1	LGALS3BP	3.02281	3.32107	2.78238	2.97224	3.18599	3.16304	2.75614	3.13971	2.93631	3.32217	3.3124	3.15963	2.91635	3.01611	2.75411	3.12047	3.18225	3.04244	3.0377	3.16844	2.86198	3.25449	3.04498	2.806
A0A0G2JJD3	Alpha/beta hydrolase domain-containing protein 16A OS=Homo sapiens OX=9606 GN=ABHD16A PE=1 SV=1	ABHD16A	1.70306	1.38681	1.36871	1.48299	1.39022	1.74567	1.52148	1.62739	1.52856	1.6287	1.45301	1.84211	1.29357	1.27878	1.52261	1.51629	1.69015	1.63106	1.32743	1.54826	1.29095	1.5764	1.44948	1.3963
B3KS98	Eukaryotic translation initiation factor 3 subunit H OS=Homo sapiens OX=9606 GN=EIF3H PE=1 SV=1	EIF3H	2.34034	2.46521	2.51298	2.49574	2.3088	2.2919	2.60466	2.55064	2.36918	2.50958	2.51581	2.16426	2.44382	2.43553	2.43296	2.60673	2.56129	2.3378	2.51654	2.24536	2.38304	2.24403	2.45336	2.73048
P38117	Electron transfer flavoprotein subunit beta OS=Homo sapiens OX=9606 GN=ETFB PE=1 SV=3	ETFB	3.74998	3.70744	4.02024	3.80888	3.57505	4.07615	3.71905	4.28106	4.00783	3.76176	3.66094	4.40583	3.7124	3.58446	3.7114	3.69822	3.78683	3.65146	3.78071	3.90651	4.03581	3.83405	3.94238	3.67852
O95793	Double-stranded RNA-binding protein Staufen homolog 1 OS=Homo sapiens OX=9606 GN=STAU1 PE=1 SV=2	STAU1	2.17801	2.00377	2.66582	2.31617	1.92957	2.06063	2.20898	2.24412	2.2032	2.43567	2.22273	2.27401	1.86768	2.37174	2.11887	1.63976	2.20562	1.96341	2.3647	2.13485	2.45225	1.57835	2.38473	2.31791
P04439-2	Isoform 2 of HLA class I histocompatibility antigen, A alpha chain OS=Homo sapiens OX=9606 GN=HLA-A	HLA-A	1.76776	1.60135	1.31731	1.25047	1.43122	1.49854	1.56972	1.85263	2.13355	2.27006	1.14225	1.33024	1.36189	1.06182	1.40299	1.64401	1.96226	1.77101	1.47863	1.71178	1.18638	1.64177	1.11005	1.15542
Q9BQS8	FYVE and coiled-coil domain-containing protein 1 OS=Homo sapiens OX=9606 GN=FYCO1 PE=1 SV=3	FYCO1	0.188286	0.0567538	-0.101353	-0.039399	0.394946	0.238912	-0.135286	0.272773	0.00123142	-0.0174743	0.00538412	-0.0421681	0.538384	0.0591321	0.204816	0.273898	0.049776	0.0725427	0.0291602	0.132437	0.0274803	0.293935	-0.0336368	0.107465
P46781	40S ribosomal protein S9 OS=Homo sapiens OX=9606 GN=RPS9 PE=1 SV=3	RPS9	4.98721	5.0406	4.95195	4.99413	4.65197	5.25942	4.90773	4.88441	5.13852	5.35271	4.77995	5.16507	4.65207	4.68397	4.88779	4.63855	5.29176	4.86934	4.91056	4.81187	4.82743	4.86582	4.95968	4.76771
P30520	Adenylosuccinate synthetase isozyme 2 OS=Homo sapiens OX=9606 GN=ADSS2 PE=1 SV=3	ADSS2	1.90993	1.95965	2.0732	2.26874	1.87806	2.03938	2.17053	2.34963	2.08486	1.9144	2.20823	2.22387	1.79387	2.00211	1.86579	1.73136	1.96169	1.64028	1.99624	1.9967	2.18022	1.88814	2.23885	1.93481
Q13011	Delta(3,5)-Delta(2,4)-dienoyl-CoA isomerase, mitochondrial OS=Homo sapiens OX=9606 GN=ECH1 PE=1 SV=2	ECH1	2.66566	2.37598	2.05178	2.55238	2.55516	2.03271	2.10711	2.82506	2.45962	2.26805	2.23725	2.91667	2.26919	2.3245	2.28174	2.19682	2.30493	2.18511	2.28687	2.47346	2.46107	2.13376	2.33109	2.56587
Q96AC1	Fermitin family homolog 2 OS=Homo sapiens OX=9606 GN=FERMT2 PE=1 SV=1	FERMT2	2.02799	2.08541	2.37989	2.12345	2.44204	2.20785	2.12578	1.95092	2.00121	2.03397	1.96704	2.17826	2.74135	1.98235	2.60389	2.4025	1.96743	2.19064	2.85059	2.49158	2.14615	2.20748	1.92385	2.2787
A0A087X2I1	26S proteasome regulatory subunit 10B OS=Homo sapiens OX=9606 GN=PSMC6 PE=1 SV=1	PSMC6	2.44844	2.6432	2.3971	2.51424	2.56906	2.49367	2.34159	2.32913	2.53311	2.51801	2.45654	2.28911	2.52654	2.55806	2.34109	2.53962	2.41589	2.38682	2.47662	2.4479	2.4231	2.72507	2.42319	2.49319
O14617	AP-3 complex subunit delta-1 OS=Homo sapiens OX=9606 GN=AP3D1 PE=1 SV=1	AP3D1	2.00492	1.72292	2.0893	1.8631	1.96882	1.86935	1.81697	2.07271	1.92115	1.89762	1.87987	1.62795	2.13181	1.79538	2.08692	1.9369	1.81908	1.91261	2.09765	2.00249	1.89488	1.99583	1.76752	1.99767
Q5VTR2	E3 ubiquitin-protein ligase BRE1A OS=Homo sapiens OX=9606 GN=RNF20 PE=1 SV=2	RNF20	0.628332	0.694625	0.677404	0.766026	0.573842	0.594432	0.851759	1.0296	0.630928	0.677617	1.06248	0.606574	0.817533	0.876769	0.668367	0.833391	0.576116	0.824458	0.760005	0.656132	0.760721	0.724402	0.727755	0.770858
P31946	14-3-3 protein beta/alpha OS=Homo sapiens OX=9606 GN=YWHAB PE=1 SV=3	YWHAB	-0.381919	-0.491415	-0.0466591	-0.291581	-0.263224	-0.395772	-0.445464	-0.557201	-0.640531	-0.700885	-0.105563	-0.531653	-0.0981137	-0.394101	-0.30906	0.203389	-0.714833	-0.454601	0.000394953	-0.436471	-0.307775	-0.368553	-0.423755	-0.096861
P11766	Alcohol dehydrogenase class-3 OS=Homo sapiens OX=9606 GN=ADH5 PE=1 SV=4	ADH5	3.33549	3.44346	3.4424	3.50644	3.58816	3.89366	3.39173	3.51455	3.30872	3.40384	3.29283	3.42201	4.05822	3.41548	3.91352	3.64731	3.4249	3.38939	3.56428	3.61268	3.36662	3.68936	3.55027	3.78557
Q9Y4F1	FERM, ARHGEF and pleckstrin domain-containing protein 1 OS=Homo sapiens OX=9606 GN=FARP1 PE=1 SV=1	FARP1	1.8201	1.8407	2.19861	1.8598	1.87192	2.03903	2.40772	1.88372	1.86447	1.86778	1.9023	1.8624	2.31642	2.117	2.10133	1.90828	1.91429	1.94041	1.91396	2.00632	2.09724	1.97941	1.91684	2.23636
Q5JTZ9	Alanine--tRNA ligase, mitochondrial OS=Homo sapiens OX=9606 GN=AARS2 PE=1 SV=1	AARS2	1.69674	1.62479	1.77781	1.54886	1.66046	1.70275	1.46491	1.85786	1.55279	1.53219	1.70043	1.90582	1.6594	1.68761	1.44868	1.79208	1.72584	1.63697	1.53948	1.6271	1.62911	1.79977	1.72283	1.53969
P27361	Mitogen-activated protein kinase 3 OS=Homo sapiens OX=9606 GN=MAPK3 PE=1 SV=4	MAPK3	2.92935	2.61623	2.73186	2.54941	2.50495	2.92382	2.46269	2.46991	2.49709	2.44998	2.53259	2.64204	2.83155	2.55751	2.75595	2.80151	2.82769	2.58883	2.60344	2.57429	2.48085	2.7263	2.55604	2.61008
P36957	Dihydrolipoyllysine-residue succinyltransferase component of 2-oxoglutarate dehydrogenase complex, mitochondrial OS=Homo sapiens OX=9606 GN=DLST PE=1 SV=4	DLST	2.5563	2.34109	2.8044	2.6012	2.64309	2.8748	2.95385	3.15628	2.66702	2.87731	2.56956	3.20926	2.57726	2.58551	2.63199	2.51644	2.78427	2.78377	2.57857	2.79754	2.6161	2.94032	2.53885	2.56036
Q53EL6	Programmed cell death protein 4 OS=Homo sapiens OX=9606 GN=PDCD4 PE=1 SV=2	PDCD4	2.5413	2.67979	2.19199	2.18828	2.26251	2.78566	3.09655	2.50753	2.16429	2.44863	2.56234	2.5546	2.63434	2.43349	2.44394	2.61948	2.49815	2.41986	2.21036	2.15233	2.29548	2.62301	2.48885	2.69434
Q8IXQ6	Protein mono-ADP-ribosyltransferase PARP9 OS=Homo sapiens OX=9606 GN=PARP9 PE=1 SV=2	PARP9	2.01599	2.25396	1.84743	2.18527	1.99813	2.05474	2.12561	2.04413	2.46983	2.44381	1.6697	1.95299	2.02719	1.52649	2.2079	2.00093	2.18014	2.35204	2.00755	2.32939	1.75532	2.02653	2.17483	1.86819
Q9H1E3	Nuclear ubiquitous casein and cyclin-dependent kinase substrate 1 OS=Homo sapiens OX=9606 GN=NUCKS1 PE=1 SV=1	NUCKS1	1.95297	2.15904	2.1674	2.49807	1.79008	2.64165	3.01647	2.41173	2.01187	1.95722	2.71187	2.57657	2.63147	2.20206	2.60667	2.17547	2.37981	2.28619	2.16517	2.24103	2.65518	1.57513	2.89055	2.56478
P13861	cAMP-dependent protein kinase type II-alpha regulatory subunit OS=Homo sapiens OX=9606 GN=PRKAR2A PE=1 SV=2	PRKAR2A	2.96096	2.79183	2.77577	2.75189	2.73127	2.81023	2.4655	2.78678	2.67508	2.69301	2.57283	2.76886	3.06352	2.62013	2.9119	2.74929	2.82357	2.75464	2.72518	2.6977	2.73827	2.81229	2.61699	2.86032
O95347	Structural maintenance of chromosomes protein 2 OS=Homo sapiens OX=9606 GN=SMC2 PE=1 SV=2	SMC2	1.48438	1.50161	1.24807	1.48266	1.26029	1.38878	1.61098	1.7304	1.66425	1.63476	1.3693	1.58293	1.20075	1.73853	1.10312	1.26203	1.23628	1.44897	1.49496	1.38203	1.57212	1.41489	1.44425	1.25139
P27694	Replication protein A 70 kDa DNA-binding subunit OS=Homo sapiens OX=9606 GN=RPA1 PE=1 SV=2	RPA1	2.88659	3.11904	2.85475	2.95625	3.01739	2.83371	2.84528	3.19123	2.88777	2.90045	2.92956	2.88531	3.07075	2.98713	2.96825	3.01257	2.75104	2.96823	2.88565	2.82787	3.19611	2.86914	3.09951	3.12327
P30086	Phosphatidylethanolamine-binding protein 1 OS=Homo sapiens OX=9606 GN=PEBP1 PE=1 SV=3	PEBP1	3.89549	4.02209	3.98455	3.97991	3.88507	4.10863	4.2631	4.21716	3.64483	3.79453	4.12396	3.94027	4.5662	3.86207	4.26479	4.30035	4.12583	4.2401	3.89988	3.88978	4.10898	3.69171	3.91569	4.32767
P01859	Immunoglobulin heavy constant gamma 2 OS=Homo sapiens OX=9606 GN=IGHG2 PE=1 SV=2	IGHG2	3.68058	3.67612	3.73744	3.75766	4.42806	3.82125	3.72149	3.75236	3.74314	4.03409	3.40726	3.70235	3.9616	3.99856	4.16109	3.86272	3.54619	3.74964	3.69447	4.23117	3.60588	4.9598	3.53339	3.64601
P51149	Ras-related protein Rab-7a OS=Homo sapiens OX=9606 GN=RAB7A PE=1 SV=1	RAB7A	4.01067	4.23265	4.10514	4.05671	4.16844	4.24195	4.04126	4.07362	4.26173	4.16374	3.99948	4.16037	4.11004	3.97613	4.26116	4.02426	4.14615	4.16242	4.06545	4.16432	4.03359	4.19423	4.16773	4.00526
Q96A08	Histone H2B type 1-A OS=Homo sapiens OX=9606 GN=H2BC1 PE=1 SV=3	H2BC1	0.492578	0.524221	1.23903	0.727317	0.336796	0.326142	1.1091	1.36261	0.696645	0.923085	0.422494	0.570061	0.700915	0.33217	1.56849	0.284487	0.539077	0.217556	0.909265	0.550253	1.22797	0.140498	0.787212	1.46067
P49589-3	Isoform 3 of Cysteine--tRNA ligase, cytoplasmic OS=Homo sapiens OX=9606 GN=CARS1	CARS1	2.05276	2.0359	2.29814	2.00399	2.27886	1.95961	1.7553	1.88983	2.10773	2.28069	2.085	1.83707	1.91272	2.04324	2.01713	1.88295	2.15559	2.06923	2.06334	2.15997	1.93329	1.95865	1.92524	2.04762
Q12959	Disks large homolog 1 OS=Homo sapiens OX=9606 GN=DLG1 PE=1 SV=2	DLG1	1.42034	1.72169	2.04262	1.33152	1.59068	1.66235	2.26686	1.75012	1.45095	1.45094	1.86562	1.89028	1.59749	1.80597	1.5064	1.64208	1.61553	1.9143	1.52497	1.57894	1.87245	1.34611	1.90115	1.795
Q9Y305	Acyl-coenzyme A thioesterase 9, mitochondrial OS=Homo sapiens OX=9606 GN=ACOT9 PE=1 SV=2	ACOT9	2.64212	2.42766	2.60738	2.63277	2.5817	2.65508	2.68858	2.72006	2.75707	2.68425	2.39641	2.84271	2.46361	2.40684	2.71776	2.32584	2.40237	2.55604	2.64444	2.75637	2.52752	2.81897	2.64955	2.31356
Q9BVJ6	U3 small nucleolar RNA-associated protein 14 homolog A OS=Homo sapiens OX=9606 GN=UTP14A PE=1 SV=1	UTP14A	1.31229	1.3991	0.964325	1.23873	1.09417	1.237	1.13296	1.22595	1.29927	1.1861	1.26565	1.38295	1.14351	1.2385	1.0233	1.05108	1.03635	1.233	1.12021	1.20399	1.25749	0.94809	1.44302	1.29617
P48637	Glutathione synthetase OS=Homo sapiens OX=9606 GN=GSS PE=1 SV=1	GSS	3.17342	3.36056	3.10625	3.12488	2.95511	2.90583	2.90456	2.82699	2.94528	3.04606	2.86287	2.9199	3.10191	2.92469	2.90376	3.05061	3.12368	3.25168	2.88046	2.96956	2.81879	2.97289	3.25661	2.87998
P26196	Probable ATP-dependent RNA helicase DDX6 OS=Homo sapiens OX=9606 GN=DDX6 PE=1 SV=2	DDX6	2.38201	2.24353	2.39441	2.66571	2.28579	2.33623	2.37086	2.33381	2.37117	2.33511	2.4671	2.26192	2.37082	2.69945	2.28341	2.37678	2.27828	2.47841	2.32768	2.29846	2.43936	2.28361	2.44869	2.49529
P31944	Caspase-14 OS=Homo sapiens OX=9606 GN=CASP14 PE=1 SV=2	CASP14	1.92949	1.80958	1.58653	1.57219	1.7392	1.70593	1.89775	1.42594	1.60374	1.6541	1.46716	1.91831	1.64266	1.48553	2.08657	1.80529	1.61583	1.40335	1.77728	1.73139	1.41539	1.77154	1.97507	1.66312
O15031	Plexin-B2 OS=Homo sapiens OX=9606 GN=PLXNB2 PE=1 SV=3	PLXNB2	1.43832	1.32091	1.43696	1.57386	1.41373	1.41388	1.49981	1.60969	1.1987	1.25573	1.19241	1.27474	1.76833	1.39908	1.5118	1.77865	1.26928	1.52758	1.56383	1.40795	1.59019	1.31823	1.34477	1.55093
Q6YN16	Hydroxysteroid dehydrogenase-like protein 2 OS=Homo sapiens OX=9606 GN=HSDL2 PE=1 SV=1	HSDL2	1.80068	1.39451	1.90755	1.62917	1.3693	1.5174	1.96917	2.4526	1.49714	1.48432	1.31377	2.43271	1.93553	1.28011	1.8397	1.8723	1.78669	1.63927	1.44314	1.75355	1.53307	2.25955	1.59595	1.83615
E7EVJ5	Cytoplasmic FMR1-interacting protein OS=Homo sapiens OX=9606 GN=CYFIP2 PE=1 SV=1	CYFIP2	-0.577103	-0.683598	-0.54938	-0.823229	-0.950339	-0.884703	-0.537265	-1.0618	-0.695427	-0.847953	-0.724175	-0.613188	-0.975649	-0.741802	-0.938835	-0.908522	-0.855164	-0.452217	-0.882942	-1.15722	-0.849282	-0.863668	-0.783383	-0.858665
O15439	ATP-binding cassette sub-family C member 4 OS=Homo sapiens OX=9606 GN=ABCC4 PE=1 SV=3	ABCC4	1.96527	1.20584	0.843538	1.07489	1.11149	1.72913	0.932326	0.913332	1.43368	1.24511	1.11997	1.07017	1.0093	1.14082	1.02334	0.935818	1.22516	1.22767	0.933054	1.20769	1.25171	1.44235	0.918601	0.982722
P09455	Retinol-binding protein 1 OS=Homo sapiens OX=9606 GN=RBP1 PE=1 SV=2	RBP1	-0.128076	-0.175654	-0.315285	-0.0558829	0.731558	0.371982	0.841977	-0.0662131	-0.119099	-0.133983	-0.0376418	-0.0853326	0.894676	0.331954	1.03496	0.240035	-0.0818327	0.28382	0.0916675	0.181008	0.0476196	0.240897	-0.141543	1.26589
P18124	60S ribosomal protein L7 OS=Homo sapiens OX=9606 GN=RPL7 PE=1 SV=1	RPL7	3.6786	3.6937	3.72284	3.77205	3.5448	3.9903	3.70087	3.67775	3.78893	3.94752	3.64619	3.85876	3.59084	3.46056	3.73985	3.55997	3.94794	3.46905	3.79663	3.68315	3.70565	3.53798	3.81515	3.70795
P51884	Lumican OS=Homo sapiens OX=9606 GN=LUM PE=1 SV=2	LUM	3.27875	3.13588	3.99039	3.10543	4.07987	3.15555	3.49063	3.63359	3.25791	3.27055	3.0059	3.12332	4.14714	3.22311	3.75966	5.27238	3.18017	4.25056	3.83122	3.34127	3.12363	3.99332	2.97459	3.72677
Q8WX93	Palladin OS=Homo sapiens OX=9606 GN=PALLD PE=1 SV=3	PALLD	1.69505	1.6719	2.89446	1.79708	2.84562	2.03748	1.86577	1.84161	2.01224	2.01459	2.02624	1.70144	2.37661	1.85044	2.24463	2.27815	1.60903	1.77965	3.01648	2.5328	2.07102	1.95687	1.61679	2.12085
Q12873	Chromodomain-helicase-DNA-binding protein 3 OS=Homo sapiens OX=9606 GN=CHD3 PE=1 SV=3	CHD3	-0.275364	0.136658	-0.191739	-0.166847	-0.263011	-0.180568	-0.0817806	-0.138511	-0.0374518	0.184913	0.141366	-0.00802784	-0.164998	-0.00821282	-0.135883	-0.519026	-0.0787512	-0.0117962	-0.332323	-0.0950189	0.176328	-0.545505	0.0637071	-0.0629014
A0A0A0MQT0	Retinol binding protein 1, cellular OS=Homo sapiens OX=9606 GN=RBP1 PE=1 SV=1	RBP1	3.5224	3.69499	3.34837	3.5867	4.00884	4.02755	3.86977	3.4115	3.47161	3.48195	3.6246	3.41804	4.25234	3.9131	4.05442	4.06889	3.37586	4.05643	3.61357	3.58329	3.48381	4.15892	3.47301	4.13274
Q16836	Hydroxyacyl-coenzyme A dehydrogenase, mitochondrial OS=Homo sapiens OX=9606 GN=HADH PE=1 SV=3	HADH	3.48006	3.42501	3.52014	3.51339	3.08181	4.34232	3.59406	4.42229	3.5986	3.38752	3.40462	4.3271	3.34161	3.3998	3.43602	3.49076	4.05526	3.37633	3.32244	3.63275	3.37741	3.69236	3.77508	3.29001
P40222	Alpha-taxilin OS=Homo sapiens OX=9606 GN=TXLNA PE=1 SV=3	TXLNA	0.711343	0.846953	0.715802	0.949393	1.32647	0.500673	0.72706	1.17511	0.59959	0.871023	0.936252	0.458854	0.954983	0.895662	0.738791	1.33558	0.699068	1.27568	0.976251	0.561818	0.791001	0.794556	0.815648	0.93704
Q9UHG3	Prenylcysteine oxidase 1 OS=Homo sapiens OX=9606 GN=PCYOX1 PE=1 SV=3	PCYOX1	2.93885	2.57364	2.91639	3.1036	2.86826	2.69881	2.89031	3.04393	2.71935	2.80903	2.89201	2.72059	3.12911	2.8963	3.06601	2.91752	3.03941	2.9301	3.00087	2.79036	2.77653	2.77454	2.70418	3.16583
Q02252	Methylmalonate-semialdehyde dehydrogenase [acylating], mitochondrial OS=Homo sapiens OX=9606 GN=ALDH6A1 PE=1 SV=2	ALDH6A1	2.81002	2.95699	2.93144	2.83999	2.71286	3.50259	3.06799	3.24822	2.80919	2.82315	2.91643	3.12379	3.21744	2.84036	3.08928	3.10396	3.0337	2.82666	2.88482	2.88768	3.15968	3.04022	3.0113	3.22175
Q96I24	Far upstream element-binding protein 3 OS=Homo sapiens OX=9606 GN=FUBP3 PE=1 SV=2	FUBP3	2.50562	2.58473	2.48512	2.39002	2.59898	2.42288	2.42216	2.70875	2.46947	2.59355	2.63316	2.42388	2.49196	2.6673	2.4149	2.57896	2.50857	2.47773	2.53839	2.52728	2.66897	2.40509	2.66475	2.47536
Q92922	SWI/SNF complex subunit SMARCC1 OS=Homo sapiens OX=9606 GN=SMARCC1 PE=1 SV=3	SMARCC1	0.778117	0.700632	0.384408	0.436237	0.342787	0.618092	0.313506	0.264077	0.607242	0.313134	0.632565	0.516334	0.413876	1.1193	0.27296	0.19865	0.226228	0.278495	0.394051	0.510774	0.728134	0.5387	0.53635	0.484072
A0A494BZV2	Myosin phosphatase Rho-interacting protein OS=Homo sapiens OX=9606 GN=MPRIP PE=1 SV=1	MPRIP	0.905037	0.904146	0.73526	0.668056	1.02429	1.00145	0.80117	0.781979	0.633076	0.729343	0.7213	0.68169	1.21183	0.918346	0.866788	1.28826	0.789865	1.00629	0.974021	0.863769	1.01597	0.711574	0.698961	0.91329
Q96GQ7	Probable ATP-dependent RNA helicase DDX27 OS=Homo sapiens OX=9606 GN=DDX27 PE=1 SV=2	DDX27	3.13603	3.14411	2.87506	2.81267	2.55687	2.925	2.55008	2.7348	2.87181	2.98781	3.11004	3.30255	2.4965	3.00683	2.60869	2.58722	2.7963	2.85884	2.70034	2.77135	3.18849	2.47577	3.07933	2.97114
P36915	Guanine nucleotide-binding protein-like 1 OS=Homo sapiens OX=9606 GN=GNL1 PE=1 SV=2	GNL1	1.58692	1.66517	1.56462	1.36771	1.53922	1.88445	1.87416	1.96665	1.61115	1.64385	1.78557	1.76149	1.70617	1.44078	1.65955	1.50667	1.95932	1.63263	1.49665	1.46823	1.64181	1.6542	1.63469	1.7446
O00267	Transcription elongation factor SPT5 OS=Homo sapiens OX=9606 GN=SUPT5H PE=1 SV=1	SUPT5H	1.77095	1.93876	1.4436	1.72255	1.61857	1.55531	1.88184	1.99025	1.79518	1.69484	1.88502	1.74132	1.73456	1.74136	1.74542	1.63257	1.59329	1.79586	1.70371	1.76892	1.83125	1.62332	1.68576	1.8337
O43399	Tumor protein D54 OS=Homo sapiens OX=9606 GN=TPD52L2 PE=1 SV=2	TPD52L2	2.97574	2.52153	2.91215	2.26683	2.54623	2.51599	2.55588	2.4434	2.58103	2.7603	2.55054	2.3808	2.58556	2.49083	2.4142	2.79062	2.67084	2.62158	2.48047	2.57104	2.66387	2.19921	2.27657	3.10668
Q6UWY5	Olfactomedin-like protein 1 OS=Homo sapiens OX=9606 GN=OLFML1 PE=1 SV=2	OLFML1	1.78174	1.78312	1.61521	1.91717	2.63857	1.89915	1.9217	2.04757	1.67507	1.88243	1.57936	1.7289	3.13081	1.84676	2.59578	2.95319	1.35285	2.19261	2.25643	1.91959	2.32237	2.33914	1.47653	3.0274
P30740	Leukocyte elastase inhibitor OS=Homo sapiens OX=9606 GN=SERPINB1 PE=1 SV=1	SERPINB1	2.87989	3.29234	3.08453	3.03157	3.30379	2.75212	2.95783	3.44516	3.39534	3.23426	2.73628	2.73694	3.34626	2.55947	3.28598	3.26942	3.40761	3.22319	3.01129	3.15294	2.84894	2.90908	3.20362	3.0355
P48449	Lanosterol synthase OS=Homo sapiens OX=9606 GN=LSS PE=1 SV=1	LSS	1.57687	1.24459	1.30233	1.87705	1.56507	1.59035	1.02887	1.19424	1.29638	1.12784	1.21505	1.37209	1.50809	1.41111	1.54147	1.61008	1.38649	1.4837	1.51121	1.38508	1.75889	1.42808	1.1335	1.36818
A0A7I2V2D2	Plasma protease C1 inhibitor OS=Homo sapiens OX=9606 GN=SERPING1 PE=1 SV=1	SERPING1	2.85521	3.1671	2.72279	2.85549	3.12983	2.95701	2.79627	2.76914	2.84712	2.82518	2.64884	2.65732	2.95367	3.04428	3.0102	3.206	2.7614	3.02915	2.93907	2.91231	2.69993	3.76852	2.7762	2.53555
P52948	Nuclear pore complex protein Nup98-Nup96 OS=Homo sapiens OX=9606 GN=NUP98 PE=1 SV=4	NUP98	2.28473	2.32902	1.96519	2.02347	2.04774	2.14222	2.04483	2.07884	2.02498	2.1121	2.31791	2.13954	2.16273	2.23125	1.96904	2.11441	2.18937	2.25448	1.96805	2.01279	2.16459	2.01562	2.17959	2.07936
C9JQS9	Propionyl-CoA carboxylase beta chain, mitochondrial OS=Homo sapiens OX=9606 GN=PCCB PE=1 SV=1	PCCB	1.42742	1.34856	1.76417	1.50031	1.21905	1.37944	1.42533	1.36532	1.36197	1.20836	1.45967	1.56112	1.35763	1.33649	1.33445	1.66384	1.40951	1.31124	1.26902	1.39654	1.50677	1.68025	1.40293	1.36467
O00764	Pyridoxal kinase OS=Homo sapiens OX=9606 GN=PDXK PE=1 SV=1	PDXK	2.23927	2.0127	2.35187	2.20155	2.55588	2.35587	2.07094	2.27162	2.18081	2.21521	2.30453	2.08527	2.38076	2.0565	2.34717	2.50274	2.28688	2.44635	2.09261	2.09731	2.32368	2.31819	2.12223	2.26474
B5MDF5	GTP-binding nuclear protein Ran OS=Homo sapiens OX=9606 GN=RAN PE=1 SV=1	RAN	3.73148	4.04659	3.72685	3.72442	3.73719	4.02891	3.78729	3.78811	3.7323	3.86754	3.80466	4.01059	3.74665	4.06145	3.65616	3.66245	3.65942	3.73226	3.66969	3.94579	3.9654	4.03078	3.96835	3.61123
Q9Y3B7	39S ribosomal protein L11, mitochondrial OS=Homo sapiens OX=9606 GN=MRPL11 PE=1 SV=1	MRPL11	1.8685	1.91102	1.99322	1.87692	1.62593	2.0264	1.81901	1.95109	2.02359	2.05301	1.68968	2.26485	1.62944	1.91636	1.69875	1.57237	1.98505	1.69853	1.90734	1.93575	2.13494	1.81689	1.80485	1.69878
Q9NXF1	Testis-expressed protein 10 OS=Homo sapiens OX=9606 GN=TEX10 PE=1 SV=2	TEX10	2.15505	2.38194	2.08238	2.16849	1.89972	2.13756	2.03614	2.22171	2.12746	2.09334	2.27779	2.21996	1.93084	2.16416	1.88645	1.93247	2.09713	1.90772	2.12807	2.19442	2.27645	2.06603	2.15519	2.02372
P36955	Pigment epithelium-derived factor OS=Homo sapiens OX=9606 GN=SERPINF1 PE=1 SV=4	SERPINF1	2.62842	2.52595	2.9761	2.48711	3.16621	2.57774	2.69887	2.54375	2.60712	2.60377	2.25941	2.44018	3.05736	2.66244	2.93074	3.72026	2.5032	3.0572	3.10854	2.75893	2.54343	3.0565	2.26417	2.70102
P08754	Guanine nucleotide-binding protein G(i) subunit alpha-3 OS=Homo sapiens OX=9606 GN=GNAI3 PE=1 SV=3	GNAI3	1.3174	1.52518	1.29746	1.5037	1.4806	1.59389	1.35336	1.17022	1.42374	1.4493	1.23966	1.80323	1.39854	1.23152	1.36882	1.25154	1.33667	1.43282	1.35638	1.40207	1.56169	1.33413	1.45335	1.41858
Q5T4U5	Medium-chain specific acyl-CoA dehydrogenase, mitochondrial OS=Homo sapiens OX=9606 GN=ACADM PE=1 SV=1	ACADM	2.69447	2.5959	2.90787	3.17852	2.35086	2.6332	2.71733	2.67048	2.57377	2.5142	2.60492	3.21721	2.56553	2.36997	2.73433	2.71202	2.47416	2.74175	2.54585	2.54291	2.40852	3.24756	2.52062	2.4248
Q6P179	Endoplasmic reticulum aminopeptidase 2 OS=Homo sapiens OX=9606 GN=ERAP2 PE=1 SV=2	ERAP2	1.2606	1.69473	1.30329	1.71009	1.34618	1.40183	0.955889	2.06741	1.67563	1.50007	1.83695	1.45431	1.82404	1.33756	1.02214	1.13426	1.51221	1.20854	1.8075	1.26552	1.07005	1.3963	1.888	0.962638
P62906	60S ribosomal protein L10a OS=Homo sapiens OX=9606 GN=RPL10A PE=1 SV=2	RPL10A	4.15064	4.0683	4.24827	4.25882	3.92769	4.37985	4.149	4.17012	4.30013	4.50187	4.06102	4.28525	4.0561	3.87759	4.26747	3.80904	4.44721	3.89951	4.2073	4.07347	4.19463	3.99985	4.30181	4.09006
J3KRX5	60S ribosomal protein L17 (Fragment) OS=Homo sapiens OX=9606 GN=RPL17 PE=1 SV=1	RPL17	3.14041	3.11051	3.12968	3.18791	2.9012	3.31115	3.13788	3.0387	3.0594	3.29387	3.23779	3.15129	2.98139	2.95518	3.01878	2.96307	3.25436	2.89705	3.23592	3.06397	3.02164	2.7961	3.09834	3.16405
Q9Y2W2	WW domain-binding protein 11 OS=Homo sapiens OX=9606 GN=WBP11 PE=1 SV=1	WBP11	1.03177	1.19616	0.840427	1.07352	0.916024	1.00245	1.34738	1.21646	0.839717	1.08312	1.47774	0.789604	1.06444	1.01904	1.10487	1.22072	0.829083	1.09783	1.10642	0.940722	1.36624	0.824002	1.20386	1.10138
Q14966	Zinc finger protein 638 OS=Homo sapiens OX=9606 GN=ZNF638 PE=1 SV=2	ZNF638	1.3152	1.33089	0.893161	1.10313	1.07408	1.32093	1.3284	1.58322	1.21654	1.2703	1.65326	1.28985	1.04613	1.58442	0.937974	0.874212	1.19691	1.32282	1.19918	1.12007	1.41469	0.987577	1.61758	1.15906
O60826	Coiled-coil domain-containing protein 22 OS=Homo sapiens OX=9606 GN=CCDC22 PE=1 SV=1	CCDC22	1.25024	1.28957	1.25469	1.2701	1.38858	1.30929	1.15174	1.20708	1.2914	1.24026	1.16516	1.22668	1.15793	1.10904	1.30704	1.22433	1.23741	1.29707	1.24865	1.27638	1.16212	1.34803	1.17725	1.15983
Q9H2G2-2	Isoform 2 of STE20-like serine/threonine-protein kinase OS=Homo sapiens OX=9606 GN=SLK	SLK	1.59704	1.5098	1.92357	1.42848	2.12033	1.64666	1.85779	1.76883	1.50848	1.71423	1.6297	1.53731	1.97811	1.60959	1.89611	1.82499	1.789	1.66566	1.96972	1.68653	1.68265	1.64583	1.42635	2.04521
Q00059	Transcription factor A, mitochondrial OS=Homo sapiens OX=9606 GN=TFAM PE=1 SV=1	TFAM	3.37981	3.30935	3.96195	2.90714	2.77874	3.5171	3.41535	3.69886	3.00081	3.48572	3.39228	3.86235	3.11061	3.01013	3.33653	3.12252	3.6653	2.97992	3.08246	3.16211	3.52947	2.95392	3.49705	3.40587
Q96KP1	Exocyst complex component 2 OS=Homo sapiens OX=9606 GN=EXOC2 PE=1 SV=1	EXOC2	1.5375	1.62547	1.61217	1.40938	1.48696	1.54746	1.4118	1.44602	1.47165	1.42133	1.58861	1.46051	1.51797	1.5361	1.4332	1.59471	1.53201	1.62973	1.52491	1.48416	1.40777	1.54998	1.43804	1.50391
A1L0T0	2-hydroxyacyl-CoA lyase 2 OS=Homo sapiens OX=9606 GN=ILVBL PE=1 SV=2	ILVBL	1.0858	1.13848	0.941355	1.22914	1.05508	1.21222	0.816173	1.2867	0.961636	1.08124	0.946454	1.02073	1.06512	1.27859	1.03277	1.23132	1.24183	1.09709	0.978505	1.16836	0.962375	1.13625	1.09485	1.00959
Q16853	Membrane primary amine oxidase OS=Homo sapiens OX=9606 GN=AOC3 PE=1 SV=3	AOC3	1.53853	1.68667	2.49882	1.40115	2.56389	1.6649	1.40941	1.35917	1.61952	1.68488	1.50197	1.59181	2.62144	1.4886	2.16044	1.93824	1.44222	1.68283	2.67357	2.26813	1.5439	1.82495	1.48993	1.75858
Q6P2E9	Enhancer of mRNA-decapping protein 4 OS=Homo sapiens OX=9606 GN=EDC4 PE=1 SV=1	EDC4	1.83612	2.10299	2.02276	1.99765	1.77933	2.00063	1.65156	1.52358	1.97968	1.94848	1.82194	1.89933	1.82182	1.78416	1.84351	1.69452	2.06959	1.66745	1.86526	1.84621	1.97321	1.75879	1.92204	1.81432
Q13151	Heterogeneous nuclear ribonucleoprotein A0 OS=Homo sapiens OX=9606 GN=HNRNPA0 PE=1 SV=1	HNRNPA0	3.77143	3.96661	3.17162	3.55935	3.39704	3.61853	3.86757	3.80095	3.42743	3.61613	3.85888	3.86912	3.80496	3.60694	3.66995	3.59882	3.27782	3.56698	3.67294	3.61698	3.81276	3.5752	4.06257	3.71772
P16949	Stathmin OS=Homo sapiens OX=9606 GN=STMN1 PE=1 SV=3	STMN1	2.35995	2.65554	1.93861	2.37877	2.48622	2.01187	2.94499	2.22073	2.30458	2.45053	2.47797	2.41018	2.40774	2.9482	2.05287	2.03703	1.99187	2.40009	2.23283	2.01115	2.65283	1.99479	2.23321	2.58555
A0A3B3ISQ4	Epidermal growth factor receptor kinase substrate 8-like protein 2 OS=Homo sapiens OX=9606 GN=EPS8L2 PE=1 SV=1	EPS8L2	1.6181	1.36332	1.58021	1.69704	1.94246	1.93251	1.63858	1.59354	1.57857	1.53546	1.55723	1.9868	1.49187	1.78897	1.53872	1.72958	1.77798	1.57706	1.42094	1.77279	1.67741	1.57551	1.55682	1.83023
Q86YP4	Transcriptional repressor p66-alpha OS=Homo sapiens OX=9606 GN=GATAD2A PE=1 SV=1	GATAD2A	0.605042	1.2912	0.0703654	0.657476	0.663752	1.02862	1.1031	0.999858	0.859898	0.941005	0.895061	0.911694	0.478799	1.55106	0.35043	0.295196	0.556476	0.573922	0.729818	0.82389	1.15355	0.183476	1.16291	0.800104
Q6PCB0	von Willebrand factor A domain-containing protein 1 OS=Homo sapiens OX=9606 GN=VWA1 PE=1 SV=1	VWA1	0.944485	0.784098	0.705831	0.822865	1.22903	0.954139	0.778328	0.708173	0.552972	0.860463	1.06835	0.544002	1.09912	0.907848	0.724825	1.42426	0.484704	0.961547	1.53955	1.01761	0.855548	1.02994	0.575455	0.745302
Q92614	Unconventional myosin-XVIIIa OS=Homo sapiens OX=9606 GN=MYO18A PE=1 SV=3	MYO18A	0.485685	0.0644645	0.088249	-0.0241418	0.170073	0.0702445	0.0194005	0.399817	0.170326	0.0722728	0.17544	-0.0187796	0.195962	0.0657674	0.133273	0.142239	0.106729	0.228374	0.456595	0.430943	-0.103283	0.339877	-0.218445	0.0307529
Q92973	Transportin-1 OS=Homo sapiens OX=9606 GN=TNPO1 PE=1 SV=2	TNPO1	1.98844	1.99758	1.95985	1.96182	2.07525	1.86979	1.83647	2.09419	1.91336	1.96836	2.01975	2.07602	1.96197	2.11956	1.81384	2.18679	1.78072	1.95189	2.07074	1.92427	1.95068	2.13908	2.00544	1.96902
P61160	Actin-related protein 2 OS=Homo sapiens OX=9606 GN=ACTR2 PE=1 SV=1	ACTR2	3.1063	3.03133	3.16337	3.08718	3.22467	3.14216	2.93648	3.12187	3.09355	3.07574	2.95407	3.00523	3.18211	2.92351	3.13005	3.42699	3.04962	3.14256	3.25077	3.19774	2.89234	3.32329	2.919	3.07469
Q9UBT2	SUMO-activating enzyme subunit 2 OS=Homo sapiens OX=9606 GN=UBA2 PE=1 SV=2	UBA2	1.97764	1.91839	1.77718	1.91907	1.74503	1.694	2.0163	1.73986	1.80118	1.87696	2.16587	1.57784	1.8433	2.04703	1.67274	1.8669	1.59553	1.85193	1.68513	1.7875	2.15614	1.82428	2.03149	1.86397
Q2TB90	Hexokinase HKDC1 OS=Homo sapiens OX=9606 GN=HKDC1 PE=1 SV=3	HKDC1	0.849429	0.681698	1.52519	0.996582	2.00731	1.36064	1.06609	0.617327	0.888869	1.28214	1.31949	1.08285	0.931289	1.07594	0.735758	0.901963	0.873911	1.41242	0.66876	1.10417	2.14789	0.943556	1.04028	1.19584
P01834	Immunoglobulin kappa constant OS=Homo sapiens OX=9606 GN=IGKC PE=1 SV=2	IGKC	4.42754	4.29813	4.40278	4.30024	4.80402	4.55023	4.36596	4.37415	4.37968	4.87094	3.94809	4.22142	4.57567	4.32755	4.65257	4.69656	4.08806	4.58241	4.71698	4.55553	4.14139	5.0408	4.13373	4.29061
P14136	Glial fibrillary acidic protein OS=Homo sapiens OX=9606 GN=GFAP PE=1 SV=1	GFAP	0.137284	0.112238	0.227397	0.171234	0.160308	0.25127	0.273699	-0.0233373	0.011674	-0.0676153	2.55852	0.171179	-0.0279369	0.213461	0.326868	0.419928	0.181245	0.0796904	0.273093	0.220378	0.0538944	0.29064	0.106145	-0.17436
O00148	ATP-dependent RNA helicase DDX39A OS=Homo sapiens OX=9606 GN=DDX39A PE=1 SV=2	DDX39A	-0.183744	0.0968124	-0.0303623	-0.267156	-0.0452647	-0.256745	0.0992127	0.244793	0.315125	0.391664	-0.0494594	-0.00257423	-0.452178	0.690563	-0.352712	-0.388467	-0.252071	-0.145718	-0.045382	-0.121201	0.424298	-0.465031	0.439092	-0.170281
E9PHY8	Maestro heat-like repeat-containing protein family member 1 OS=Homo sapiens OX=9606 GN=MROH1 PE=1 SV=1	MROH1	1.56053	1.83031	1.56931	2.57785	1.54986	1.85144	1.49824	1.43027	1.65881	1.79521	1.74547	2.00055	1.52614	1.81308	1.26285	1.34059	2.09781	1.49728	1.34911	1.91769	1.28047	1.91598	1.5988	1.90606
P53999	Activated RNA polymerase II transcriptional coactivator p15 OS=Homo sapiens OX=9606 GN=SUB1 PE=1 SV=3	SUB1	3.5369	3.67626	3.77236	3.66138	3.5331	4.03724	4.32539	3.91738	3.45358	4.06126	3.82479	3.85301	3.79585	3.63312	3.62793	4.00984	3.66261	4.08077	3.85354	3.5545	3.86825	3.55686	3.96526	3.93488
Q13596	Sorting nexin-1 OS=Homo sapiens OX=9606 GN=SNX1 PE=1 SV=3	SNX1	1.89394	1.75597	1.96505	1.91905	2.30553	2.19417	2.06963	2.16782	1.93564	2.14227	1.95912	1.9663	2.08353	1.95235	2.12267	2.06721	2.19554	2.15071	2.08885	2.11717	1.804	1.93473	2.25625	1.98171
P48634	Protein PRRC2A OS=Homo sapiens OX=9606 GN=PRRC2A PE=1 SV=3	PRRC2A	-0.054305	0.0846991	-0.273336	-0.0848595	-0.0575034	-0.0228143	-0.00891134	0.0078109	-0.0751627	-0.162253	0.273792	-0.066253	-0.0130811	0.0361405	-0.102158	0.102807	-0.106695	-0.0654335	0.0328189	-0.149529	0.114934	-0.258288	0.136761	0.0579221
P20592	Interferon-induced GTP-binding protein Mx2 OS=Homo sapiens OX=9606 GN=MX2 PE=1 SV=1	MX2	0.730934	1.28378	0.679617	1.04422	1.1339	0.958513	0.685876	1.68369	0.960569	0.943015	0.7462	0.878087	1.09563	0.833233	0.911723	1.17237	1.02619	1.52192	0.586065	1.38643	0.834395	0.885656	0.721216	0.769579
P47985	Cytochrome b-c1 complex subunit Rieske, mitochondrial OS=Homo sapiens OX=9606 GN=UQCRFS1 PE=1 SV=2	UQCRFS1	2.92511	2.88434	2.68151	2.9742	2.52194	2.90114	2.98122	3.09629	2.89978	2.95648	2.47863	3.41935	2.71765	2.66763	2.67642	2.72308	2.91688	2.79939	2.69569	2.7048	2.91744	2.8601	2.86402	2.79078
P25325	3-mercaptopyruvate sulfurtransferase OS=Homo sapiens OX=9606 GN=MPST PE=1 SV=3	MPST	1.90287	2.06454	1.86426	2.0491	1.94992	1.86221	1.9114	1.72784	1.84869	1.92046	2.05104	1.77642	2.11248	1.80172	1.96595	2.0542	1.97569	1.99882	1.80547	1.80358	1.70551	2.18794	1.67301	2.2129
P29966	Myristoylated alanine-rich C-kinase substrate OS=Homo sapiens OX=9606 GN=MARCKS PE=1 SV=4	MARCKS	0.737166	1.41775	1.33131	0.746406	1.34257	0.627703	0.961917	1.07181	1.00299	0.738497	1.33801	0.262984	1.40634	0.800622	1.41147	1.97882	1.08021	1.40066	1.29321	1.58807	0.712358	0.860096	0.660645	1.2458
P35237	Serpin B6 OS=Homo sapiens OX=9606 GN=SERPINB6 PE=1 SV=3	SERPINB6	2.16407	2.25773	2.13017	2.08429	2.20689	1.92294	1.83391	1.88654	2.06683	1.90247	2.11789	1.97745	2.39556	1.91378	2.33415	2.22647	2.3314	2.26368	2.21225	2.11698	1.82788	2.0857	2.10793	2.12876
P51911	Calponin-1 OS=Homo sapiens OX=9606 GN=CNN1 PE=1 SV=2	CNN1	1.08305	1.19566	2.00185	1.24394	2.68387	1.41294	1.17771	0.908811	0.912307	1.05122	1.70731	0.673698	2.40109	0.962018	2.75592	2.23055	1.13267	1.22635	3.49611	2.27536	1.14362	1.17243	1.19747	1.38175
Q08426	Peroxisomal bifunctional enzyme OS=Homo sapiens OX=9606 GN=EHHADH PE=1 SV=3	EHHADH	1.63216	1.76412	1.39602	1.51311	1.70716	1.63653	1.85831	1.65447	1.6724	1.48442	1.36114	2.51199	1.52161	1.35383	1.35508	1.6394	1.90275	1.37301	1.50228	1.58471	1.77535	1.31319	1.80159	1.56522
P11388	DNA topoisomerase 2-alpha OS=Homo sapiens OX=9606 GN=TOP2A PE=1 SV=3	TOP2A	0.724318	0.780033	0.582447	0.664203	0.57496	0.711959	1.12076	1.03168	1.10217	1.09943	0.789929	0.65197	0.432535	1.62965	0.268951	0.494181	0.929762	0.622635	1.04208	0.571676	1.05674	0.408508	0.968806	0.476701
A0A140T9U0	HLA class I histocompatibility antigen, C alpha chain OS=Homo sapiens OX=9606 GN=HLA-C PE=1 SV=1	HLA-C	-0.298268	-0.196093	-0.416775	-0.351684	-0.480888	-0.162503	-0.0604645	-0.139133	-0.291287	-0.269194	-0.43867	-0.486823	-0.155717	-0.57748	-0.215407	-0.305429	-0.0526119	0.0720299	-0.112474	-0.228662	-0.606682	-0.210321	-0.485074	-0.593674
O43852	Calumenin OS=Homo sapiens OX=9606 GN=CALU PE=1 SV=2	CALU	3.07079	2.83359	3.13914	3.2305	3.20503	2.90998	3.10604	2.70975	2.94577	2.87613	3.10793	2.57096	3.12002	3.0214	3.06033	3.3875	3.12087	3.27857	3.12157	2.90989	3.04952	2.95048	2.66824	2.95639
P26358	DNA (cytosine-5)-methyltransferase 1 OS=Homo sapiens OX=9606 GN=DNMT1 PE=1 SV=2	DNMT1	1.79999	2.46599	1.80053	1.79896	1.79802	1.86208	2.14877	1.70298	2.10432	1.88358	1.7594	1.92628	1.70055	2.11853	1.70675	1.63219	1.69279	1.89529	2.04892	1.89242	1.817	1.63314	2.18857	1.73588
P25685	DnaJ homolog subfamily B member 1 OS=Homo sapiens OX=9606 GN=DNAJB1 PE=1 SV=4	DNAJB1	2.74525	2.98423	2.73436	2.46964	2.39422	2.73288	2.67303	2.59684	2.63458	2.66906	2.46839	2.73672	2.57949	3.07136	2.46796	2.50002	2.48552	2.47241	2.52516	2.42496	2.76979	2.64773	2.63513	2.67584
Q92673	Sortilin-related receptor OS=Homo sapiens OX=9606 GN=SORL1 PE=1 SV=2	SORL1	0.846182	0.801321	0.849357	1.37389	0.642911	1.13662	1.02346	0.956962	0.957924	0.775123	0.765757	1.22873	0.69493	1.03413	0.849717	0.68812	1.1519	1.20327	0.558324	0.958363	0.719107	0.840195	1.44655	0.855517
A0A1B0GW23	N-acyl-L-amino-acid amidohydrolase (Fragment) OS=Homo sapiens OX=9606 GN=ABHD14A-ACY1 PE=3 SV=1	ABHD14A-ACY1	2.14317	1.79137	2.1415	1.99928	1.44436	1.74121	1.79391	1.98667	1.80665	1.81568	1.58633	1.89229	1.85916	1.36343	1.63449	1.96718	1.91374	1.7109	1.51411	1.85346	1.81267	1.74121	1.87313	2.27129
Q6ZMI0	Protein phosphatase 1 regulatory subunit 21 OS=Homo sapiens OX=9606 GN=PPP1R21 PE=1 SV=1	PPP1R21	1.08963	1.09723	1.04568	1.04122	1.11517	1.07654	1.00587	1.03561	1.02364	0.940353	1.11115	1.19494	1.16196	1.01027	1.06211	0.980874	1.02338	1.11678	1.13768	1.06533	1.10453	0.877666	1.12105	1.03256
J3KR97	Tubulin-specific chaperone D OS=Homo sapiens OX=9606 GN=TBCD PE=1 SV=1	TBCD	2.29409	2.55747	2.27583	2.01945	2.33269	2.22155	2.03747	2.02442	2.49512	2.38567	1.91645	2.43974	2.10087	2.49954	2.06942	1.91398	2.46067	1.91137	2.37763	2.15881	2.48492	2.24727	2.07925	2.04017
P35442	Thrombospondin-2 OS=Homo sapiens OX=9606 GN=THBS2 PE=1 SV=2	THBS2	1.3291	1.20614	2.92731	1.133	2.44442	1.68323	1.36905	1.25692	1.90312	1.49772	1.21439	1.08298	1.73038	1.26698	1.77268	3.787	1.52085	1.69278	2.67525	2.39097	1.21716	1.52677	1.09207	1.45766
K7EK35	Signal transducer and activator of transcription OS=Homo sapiens OX=9606 GN=STAT5A PE=1 SV=1	STAT5A	1.69447	1.88577	1.82705	1.47332	2.10623	1.77932	1.63934	2.26382	1.88523	1.92718	1.60575	1.37515	2.33376	1.5647	2.26173	1.93117	1.9501	1.86856	1.96958	1.78006	1.53813	1.93291	1.72986	1.99736
Q10713	Mitochondrial-processing peptidase subunit alpha OS=Homo sapiens OX=9606 GN=PMPCA PE=1 SV=2	PMPCA	1.39763	1.47711	1.53299	1.33764	1.37512	1.2822	1.10913	1.30378	1.12056	1.26979	1.20933	1.43727	1.23793	1.53135	1.22267	1.59845	1.27298	1.07574	1.35481	1.31419	1.28667	1.47004	1.41661	1.25005
Q15631	Translin OS=Homo sapiens OX=9606 GN=TSN PE=1 SV=1	TSN	2.71627	2.87312	3.11104	3.06498	2.85623	2.94318	3.12388	2.58197	2.84226	3.06328	2.97986	2.68581	2.88109	2.81632	2.83467	2.79841	3.00169	2.88329	2.70014	2.74878	2.7405	2.95051	2.85321	2.94678
Q9UJ70	N-acetyl-D-glucosamine kinase OS=Homo sapiens OX=9606 GN=NAGK PE=1 SV=4	NAGK	2.04334	2.02605	2.01283	2.06915	2.07469	1.94034	1.91059	2.17325	2.14498	1.88761	1.86456	1.60985	2.10015	1.73883	2.31496	2.47798	2.05295	2.08997	2.22533	2.20174	1.77049	2.07795	1.81982	1.92373
Q96KR1	Zinc finger RNA-binding protein OS=Homo sapiens OX=9606 GN=ZFR PE=1 SV=2	ZFR	1.05604	1.19593	1.04534	1.19358	0.827674	1.12767	1.37045	1.3043	0.967608	1.08635	1.39593	1.14217	1.1184	1.02612	1.21902	1.15097	1.21698	0.98678	1.17368	1.01103	1.32239	0.910158	1.23904	1.32523
Q96CW1	AP-2 complex subunit mu OS=Homo sapiens OX=9606 GN=AP2M1 PE=1 SV=2	AP2M1	2.46437	2.44343	2.73933	2.7977	2.8746	2.71149	2.52329	2.68426	2.80546	2.7123	2.38834	2.81651	2.72233	2.49262	2.88852	2.59836	2.61735	2.70284	2.85917	2.77616	2.59875	2.79449	2.44208	2.74234
Q07666	KH domain-containing, RNA-binding, signal transduction-associated protein 1 OS=Homo sapiens OX=9606 GN=KHDRBS1 PE=1 SV=1	KHDRBS1	1.89422	2.21434	1.77427	1.96753	1.95719	2.15493	2.17461	2.19404	1.87988	2.08001	2.47752	2.03303	2.05948	2.28944	1.88402	1.7306	2.07858	1.97211	2.02793	1.82405	2.27308	1.55726	2.44179	2.14602
Q9UBQ7	Glyoxylate reductase/hydroxypyruvate reductase OS=Homo sapiens OX=9606 GN=GRHPR PE=1 SV=1	GRHPR	2.73961	2.77879	2.49109	2.9486	2.47819	2.74206	2.60718	2.45964	2.53127	2.68238	2.48361	2.96087	2.64436	2.40783	2.59285	2.64279	2.72149	2.45947	2.52799	2.7065	2.54909	2.85953	2.68889	2.40899
P46087	Probable 28S rRNA (cytosine(4447)-C(5))-methyltransferase OS=Homo sapiens OX=9606 GN=NOP2 PE=1 SV=2	NOP2	-1.58593	-0.772848	-2.83324	-1.50696	-2.11551	-1.65175	-1.79292	-1.63194	-1.72391	-1.37272	-1.37553	-1.32578	-2.23502	-1.82701	-2.15013	-2.15884	-1.74882	-2.12311	-1.82636	-1.48475	-1.27622	-2.5868	-1.32297	-2.01416
Q92797	Symplekin OS=Homo sapiens OX=9606 GN=SYMPK PE=1 SV=2	SYMPK	1.37895	1.36467	1.14694	1.19615	1.35699	1.25126	1.34809	1.32952	1.40856	1.39804	1.36917	1.3527	1.10544	1.36896	1.11328	0.908827	1.18051	1.27801	1.21443	1.2054	1.18849	1.2448	1.39284	1.16739
O15067	Phosphoribosylformylglycinamidine synthase OS=Homo sapiens OX=9606 GN=PFAS PE=1 SV=4	PFAS	1.32658	1.431	1.33878	1.2414	1.51185	1.28474	1.21159	1.40613	1.31508	1.33099	1.4721	1.20796	1.44955	1.37821	1.21384	1.44118	1.23653	1.34941	1.31228	1.29468	1.40856	1.38965	1.27866	1.3171
Q13177	Serine/threonine-protein kinase PAK 2 OS=Homo sapiens OX=9606 GN=PAK2 PE=1 SV=3	PAK2	2.12009	2.15983	2.16359	2.05344	2.20736	2.07442	2.47408	2.1411	2.24391	2.32129	2.08792	2.31111	2.04697	2.17731	2.09094	1.89264	2.28228	1.98328	2.19303	2.30309	2.0897	1.99068	2.2567	2.23037
A0A804HKQ1	E3 ubiquitin-protein ligase MYCBP2 OS=Homo sapiens OX=9606 GN=MYCBP2 PE=4 SV=1	MYCBP2	1.27415	1.17987	0.970085	1.63491	0.918448	0.922002	0.896481	1.31269	1.12232	1.17365	0.978631	1.33131	1.13019	1.09048	1.117	1.02535	1.17056	1.08269	1.08239	1.11361	1.06522	1.13863	1.0609	1.14667
P17612	cAMP-dependent protein kinase catalytic subunit alpha OS=Homo sapiens OX=9606 GN=PRKACA PE=1 SV=2	PRKACA	2.84314	2.8366	2.59807	2.68716	2.88338	2.57168	2.65511	2.80018	2.54996	2.80136	2.29306	2.4541	3.28033	2.60572	3.40893	2.78441	2.60184	3.04712	2.58723	2.51021	2.78935	2.83328	2.62157	3.11719
P51572	B-cell receptor-associated protein 31 OS=Homo sapiens OX=9606 GN=BCAP31 PE=1 SV=3	BCAP31	3.34532	2.99347	3.62877	4.02269	2.76953	3.20618	3.59245	3.52462	3.7873	3.41662	3.15268	2.89939	3.16918	2.60691	4.25053	3.42302	3.60015	3.36661	3.2912	3.20446	3.30316	2.85033	3.48062	3.82557
Q9Y263	Phospholipase A-2-activating protein OS=Homo sapiens OX=9606 GN=PLAA PE=1 SV=2	PLAA	1.37272	1.34088	1.02164	1.64623	1.19255	0.915696	1.3829	1.35748	1.28752	1.1099	1.37455	1.27769	1.17363	1.32169	1.04477	1.28321	1.2216	1.21848	1.25283	1.24408	1.36029	1.36745	1.22871	1.07607
P42285	Exosome RNA helicase MTR4 OS=Homo sapiens OX=9606 GN=MTREX PE=1 SV=3	MTREX	1.88263	2.00715	1.82643	1.75853	1.97696	2.04163	1.92912	2.2568	1.87473	1.96457	2.10803	2.15853	1.87473	2.16355	1.71443	1.89078	1.92949	1.93246	2.00411	2.10413	2.02332	1.71084	2.27284	1.82769
J3QRV5	LLGL scribble cell polarity complex component 2 OS=Homo sapiens OX=9606 GN=LLGL2 PE=1 SV=1	LLGL2	0.720759	0.860527	0.975334	0.917411	0.93967	0.846291	1.02464	1.04627	0.67814	1.11679	0.783187	1.54876	0.638988	1.06875	0.669209	0.815018	0.927966	0.872432	0.710678	0.954907	1.27783	0.762828	0.948333	0.784415
P61981	14-3-3 protein gamma OS=Homo sapiens OX=9606 GN=YWHAG PE=1 SV=2	YWHAG	3.14967	2.91511	3.27421	2.96908	2.80021	2.87253	2.8757	2.86709	2.83994	2.89502	2.84962	2.91215	3.00449	2.7315	2.95987	3.09605	3.11756	3.18606	2.88458	2.79546	2.84605	2.69595	2.77493	3.04845
P27348	14-3-3 protein theta OS=Homo sapiens OX=9606 GN=YWHAQ PE=1 SV=1	YWHAQ	0.138029	-0.0632785	0.421848	0.134169	-0.0965469	-0.320324	-0.188214	-0.0449155	-0.530191	-0.530198	0.109904	-0.17629	0.140012	-0.0754573	-0.288325	0.392044	-0.480932	-0.241214	0.120324	-0.0914112	-0.430568	0.0342371	-0.223902	0.15389
P62277	40S ribosomal protein S13 OS=Homo sapiens OX=9606 GN=RPS13 PE=1 SV=2	RPS13	3.99078	4.07648	4.34304	4.11079	3.81226	4.36418	4.15791	4.30029	4.11638	4.34865	3.963	4.06919	4.19476	3.72681	4.3315	4.01309	4.38045	4.04303	4.17735	3.96038	4.13877	3.84201	4.13061	4.12941
Q08188	Protein-glutamine gamma-glutamyltransferase E OS=Homo sapiens OX=9606 GN=TGM3 PE=1 SV=4	TGM3	1.48005	1.30238	0.649939	0.615934	0.701066	1.24031	0.967485	0.26049	0.624254	0.576587	0.514567	1.21077	1.15517	0.591064	1.47411	1.04713	0.641466	0.735699	1.10653	0.858568	0.557771	0.867955	1.22165	0.775263
P61106	Ras-related protein Rab-14 OS=Homo sapiens OX=9606 GN=RAB14 PE=1 SV=4	RAB14	2.88326	2.79358	2.93708	2.71333	2.93171	2.84812	3.03402	3.21578	2.86686	2.88039	2.76718	3.11725	3.01562	2.58991	2.97056	2.92994	3.39509	2.9921	2.78421	2.93429	2.89066	2.97072	2.60274	2.7826
Q5SRE5	Nucleoporin NUP188 OS=Homo sapiens OX=9606 GN=NUP188 PE=1 SV=1	NUP188	1.47988	1.44915	1.44452	1.32147	1.36385	1.33142	1.37238	1.36685	1.3421	1.40084	1.52622	1.39082	1.25934	1.57026	1.19987	1.26086	1.53673	1.23745	1.34026	1.33044	1.39878	1.29526	1.35837	1.40533
Q15365	Poly(rC)-binding protein 1 OS=Homo sapiens OX=9606 GN=PCBP1 PE=1 SV=2	PCBP1	2.58128	2.37819	2.25426	2.32151	2.45587	2.36647	2.38125	2.54463	2.34955	2.46939	2.61708	2.50119	2.28962	2.62902	2.12989	2.37909	2.26566	2.24822	2.43838	2.42975	2.28778	2.58235	2.51896	2.32979
Q9UEY8	Gamma-adducin OS=Homo sapiens OX=9606 GN=ADD3 PE=1 SV=1	ADD3	1.99146	2.19066	2.15323	2.19334	2.19342	2.19696	2.0977	2.18156	1.95757	1.93424	2.29091	1.85421	2.55802	2.05986	2.41643	2.48224	2.03098	2.26462	2.15876	1.99054	2.0865	2.03323	2.02905	2.4833
O15371	Eukaryotic translation initiation factor 3 subunit D OS=Homo sapiens OX=9606 GN=EIF3D PE=1 SV=1	EIF3D	1.9226	2.20413	2.13603	2.08474	1.93733	2.0947	2.08379	2.06078	2.03185	2.06389	2.0704	1.98429	2.03711	2.05545	1.97048	2.10201	2.04869	2.11637	2.02469	1.9295	2.05196	1.98897	2.05686	2.18203
P08559	Pyruvate dehydrogenase E1 component subunit alpha, somatic form, mitochondrial OS=Homo sapiens OX=9606 GN=PDHA1 PE=1 SV=3	PDHA1	2.93679	2.68104	3.07636	2.90001	2.36168	2.85141	2.84064	2.9427	2.85475	2.70669	2.66845	3.42725	2.61112	2.53909	2.44213	2.63327	2.79384	2.47638	2.43109	2.68224	3.05069	3.24508	2.85785	2.45985
P57737-3	Isoform 3 of Coronin-7 OS=Homo sapiens OX=9606 GN=CORO7	CORO7	1.41244	1.30269	1.32322	1.23571	1.42132	1.39914	1.19186	1.23635	1.42868	1.42966	1.27608	1.41659	1.23002	1.28816	1.24879	1.06001	1.3458	1.23446	1.37008	1.43919	1.18849	1.45574	1.30688	1.10224
Q8NFW8	N-acylneuraminate cytidylyltransferase OS=Homo sapiens OX=9606 GN=CMAS PE=1 SV=2	CMAS	2.3261	2.43173	2.21014	2.33996	1.8704	2.32318	2.36903	2.06168	2.03053	1.9978	2.54922	2.1418	2.39548	1.8907	2.32274	2.14162	2.08656	2.33231	2.2018	2.2902	2.13933	2.20716	1.95952	2.21449
Q9NR99	Matrix-remodeling-associated protein 5 OS=Homo sapiens OX=9606 GN=MXRA5 PE=1 SV=3	MXRA5	1.19013	1.16965	2.27334	1.16373	1.89006	1.25832	1.06306	0.995864	1.36635	1.31685	1.355	0.947647	1.46895	1.522	1.24172	1.871	1.16103	1.28563	2.31912	1.65036	1.3991	1.16644	1.0625	1.28659
P15170-3	Isoform 3 of Eukaryotic peptide chain release factor GTP-binding subunit ERF3A OS=Homo sapiens OX=9606 GN=GSPT1	GSPT1	2.91551	2.55405	2.42618	2.8087	2.77485	2.69861	2.72147	2.69274	2.81819	2.60935	2.53409	2.78072	2.56	2.80751	2.59771	2.50358	2.742	2.47329	2.69997	2.71162	2.67617	2.68003	2.91319	2.48315
A0A087WT59	Transthyretin OS=Homo sapiens OX=9606 GN=TTR PE=1 SV=2	TTR	2.7931	2.71567	2.52255	2.68739	2.70105	2.73156	2.50806	2.8754	2.65553	2.79782	2.23696	2.66373	2.75063	2.4676	3.05883	3.42188	2.45979	3.23956	2.46001	2.62346	2.77042	2.93414	2.47926	2.79642
Q6JQN1	Acyl-CoA dehydrogenase family member 10 OS=Homo sapiens OX=9606 GN=ACAD10 PE=1 SV=1	ACAD10	1.14068	1.53142	1.69336	1.19061	1.27997	1.51855	1.78792	1.13377	1.33285	1.36886	1.16307	2.32036	0.990689	1.58072	1.04738	0.965908	1.30901	1.28697	1.19281	1.5399	1.41696	1.11846	1.94377	1.13101
Q9Y3F4	Serine-threonine kinase receptor-associated protein OS=Homo sapiens OX=9606 GN=STRAP PE=1 SV=1	STRAP	1.76737	1.77667	1.89237	1.94514	1.82175	1.84063	1.9348	1.76745	1.91268	1.76905	2.01674	1.88108	1.79258	1.7468	1.73009	1.72435	1.73224	1.84961	1.95115	1.89702	1.90715	1.85816	1.74617	1.71881
A0A0D9SF60	Plakophilin-4 OS=Homo sapiens OX=9606 GN=PKP4 PE=1 SV=1	PKP4	1.0374	1.09723	0.695372	0.910149	0.730162	1.4477	1.03772	1.19848	0.726027	1.38242	1.06463	1.19567	0.982116	0.944989	0.802077	1.00567	0.969795	1.03661	0.86587	0.904207	0.885572	1.16444	0.95863	1.09217
P46977	Dolichyl-diphosphooligosaccharide--protein glycosyltransferase subunit STT3A OS=Homo sapiens OX=9606 GN=STT3A PE=1 SV=2	STT3A	3.96922	3.87726	3.83948	4.23799	3.83835	3.89067	3.8641	3.85784	3.93916	4.29678	3.83157	3.73045	3.97911	3.54981	3.86962	4.16399	3.8552	4.03507	4.18722	3.80103	3.77052	3.85214	3.8475	3.89369
A0A2R8Y6Y7	Succinate--CoA ligase [ADP-forming] subunit beta, mitochondrial OS=Homo sapiens OX=9606 GN=SUCLA2 PE=1 SV=1	SUCLA2	2.96135	2.44388	3.47392	2.62085	2.43328	2.59465	2.39841	2.7638	2.62487	2.44948	2.47341	3.65471	2.47222	2.78039	2.76703	2.40827	3.19609	2.3308	2.34156	2.80114	2.82295	2.73211	2.78412	2.67176
P0CG38	POTE ankyrin domain family member I OS=Homo sapiens OX=9606 GN=POTEI PE=3 SV=1	POTEI	0.181472	0.162868	0.495612	0.340701	0.580869	0.15958	0.140158	-0.0373765	0.64232	0.309226	-0.0937683	0.296737	0.18446	0.0476265	0.285101	0.114095	0.132285	0.132062	0.456121	0.507857	0.157417	0.212105	0.0891716	0.174961
A0A7P0TBE2	Acetyltransferase component of pyruvate dehydrogenase complex OS=Homo sapiens OX=9606 GN=DLAT PE=1 SV=1	DLAT	3.08301	2.90994	3.08293	3.47936	2.84064	3.06309	3.06854	2.95662	3.05324	3.18201	2.91929	3.51574	2.7717	2.87764	2.81696	2.85763	2.94805	2.88585	2.95073	3.18318	2.92788	3.24591	3.21337	2.78971
Q13561	Dynactin subunit 2 OS=Homo sapiens OX=9606 GN=DCTN2 PE=1 SV=4	DCTN2	2.33443	2.34036	2.2497	2.38076	2.43372	2.41957	2.35854	2.29288	2.32587	2.27984	2.42123	2.15751	2.40622	2.24771	2.5727	2.30411	2.4008	2.30367	2.48994	2.40857	2.29682	2.27655	2.28256	2.40774
Q7Z3B4	Nucleoporin p54 OS=Homo sapiens OX=9606 GN=NUP54 PE=1 SV=2	NUP54	1.72083	1.59828	1.57148	1.62636	1.52194	1.51765	1.54384	1.54655	1.63394	1.6351	1.72673	1.66756	1.49901	1.67286	1.50197	1.37589	1.64131	1.53616	1.5418	1.65315	1.55255	1.65465	1.57272	1.52128
Q9UNH7	Sorting nexin-6 OS=Homo sapiens OX=9606 GN=SNX6 PE=1 SV=1	SNX6	2.29951	2.19269	2.29625	2.34625	2.4426	2.10084	2.54569	2.3437	2.24805	2.33644	2.15075	2.24862	2.47688	1.98989	2.49431	2.4098	2.34389	2.60116	2.41793	2.34392	2.1296	2.20483	2.30308	2.15046
P09104	Gamma-enolase OS=Homo sapiens OX=9606 GN=ENO2 PE=1 SV=3	ENO2	0.315361	0.124128	0.386198	0.288583	0.532993	0.295654	0.154918	-0.0247571	0.110081	-0.0143314	0.436413	0.0884963	0.307404	0.322328	0.327093	0.3521	0.342626	0.182766	0.302087	0.307806	0.15752	0.299771	-0.000386476	0.0971933
Q9Y617	Phosphoserine aminotransferase OS=Homo sapiens OX=9606 GN=PSAT1 PE=1 SV=2	PSAT1	1.45907	2.47167	2.47234	2.33758	2.10932	2.31541	2.80181	1.68538	2.14682	2.47117	2.51112	2.06053	1.63461	2.40932	1.70594	1.58995	1.93699	1.76743	1.9234	2.1547	2.53444	2.16042	1.9324	1.95506
H0YC42	Uncharacterized protein OS=Homo sapiens OX=9606 PE=1 SV=2	TPD52	0.965341	0.899085	0.656226	1.10733	0.725823	0.578303	1.16729	0.809618	0.683272	1.35048	0.968206	1.0848	0.309817	0.800272	0.298529	0.906734	1.25054	0.782059	0.545526	0.718449	0.306583	0.989708	0.817739	1.13293
H0Y993	DEK oncogene (DNA binding), isoform CRA_b OS=Homo sapiens OX=9606 GN=DEK PE=1 SV=2	DEK	2.8658	3.07626	2.98421	2.81642	2.58048	3.03312	3.58564	3.10235	2.92857	3.13055	3.24493	3.09176	2.9642	3.16555	2.83853	2.77596	2.96526	2.76233	2.88479	2.91344	3.21066	2.63053	3.27789	3.03668
Q96N67	Dedicator of cytokinesis protein 7 OS=Homo sapiens OX=9606 GN=DOCK7 PE=1 SV=4	DOCK7	1.51531	1.39623	1.66778	1.52354	1.33269	1.63091	1.56388	1.45498	1.59331	1.51925	1.41679	1.69166	1.46134	1.27369	1.57211	1.39673	1.52607	1.54625	1.52128	1.56548	1.51956	1.42045	1.45514	1.4729
Q9NVP1	ATP-dependent RNA helicase DDX18 OS=Homo sapiens OX=9606 GN=DDX18 PE=1 SV=2	DDX18	1.79915	2.04028	2.22613	1.97648	1.37608	2.00226	2.03838	1.86159	2.01981	2.15535	2.15309	1.88969	1.72158	1.96346	1.84223	1.65311	1.73152	1.93302	1.80145	1.89813	1.86996	1.68064	2.1602	2.18789
P36542	ATP synthase subunit gamma, mitochondrial OS=Homo sapiens OX=9606 GN=ATP5F1C PE=1 SV=1	ATP5F1C	3.17093	2.92541	3.40381	3.37675	2.77243	3.20841	3.36965	3.31034	3.12765	3.20238	2.74956	3.67095	3.00503	3.19889	3.08577	2.99469	3.10186	3.17303	2.98462	3.06881	3.16447	3.34578	3.29563	3.10495
Q96SI9	Spermatid perinuclear RNA-binding protein OS=Homo sapiens OX=9606 GN=STRBP PE=1 SV=1	STRBP	0.43975	0.46779	0.320641	0.58366	0.365954	0.384878	1.0215	0.868067	0.765588	0.683361	0.879638	1.07056	0.0359502	0.937184	0.196334	-0.0420528	0.473416	0.388574	0.617325	0.59368	0.811865	0.364101	0.544117	0.427167
P00505	Aspartate aminotransferase, mitochondrial OS=Homo sapiens OX=9606 GN=GOT2 PE=1 SV=3	GOT2	3.29109	3.66805	3.89844	3.63303	3.14194	3.37903	3.36519	3.43307	3.40396	3.44515	3.82303	3.77215	3.33292	3.20585	3.30446	3.17554	3.82412	3.39347	3.43844	3.32836	3.57349	3.00685	3.44929	3.27141
P29144	Tripeptidyl-peptidase 2 OS=Homo sapiens OX=9606 GN=TPP2 PE=1 SV=4	TPP2	1.64746	1.31074	1.49957	1.58693	1.35338	1.31575	1.38927	1.21386	1.51023	1.3116	1.336	1.36273	1.29828	1.56095	1.23043	1.26055	1.36659	1.22132	1.3642	1.36668	1.35641	1.89711	1.28856	1.41182
P39019	40S ribosomal protein S19 OS=Homo sapiens OX=9606 GN=RPS19 PE=1 SV=2	RPS19	4.2513	4.28045	4.30158	4.27634	3.93304	4.64545	4.23041	4.29473	4.43025	4.73579	4.16755	4.44819	4.01373	3.95233	4.29621	3.81141	4.56958	4.04968	4.40104	4.21387	4.2642	3.58261	4.40074	4.23406
B7Z7P8	Eukaryotic peptide chain release factor subunit 1 OS=Homo sapiens OX=9606 GN=ETF1 PE=1 SV=1	ETF1	1.84054	1.64026	1.47609	1.56346	1.57757	1.62029	1.65289	1.63177	1.76255	1.7216	1.55338	1.8941	1.40254	1.61868	1.45789	1.30488	1.57433	1.59086	1.73119	1.74401	1.36938	1.83867	1.60103	1.4567
Q15366	Poly(rC)-binding protein 2 OS=Homo sapiens OX=9606 GN=PCBP2 PE=1 SV=1	PCBP2	3.66427	3.75323	3.41062	3.59984	3.71807	3.75851	3.56211	3.65723	3.69705	3.6671	3.92128	3.69246	3.46333	3.95787	3.33375	3.53958	3.45053	3.57266	3.62816	3.52901	3.63136	3.75758	3.78138	3.53866
P35637	RNA-binding protein FUS OS=Homo sapiens OX=9606 GN=FUS PE=1 SV=1	FUS	2.2317	2.59317	2.10211	2.20773	2.17685	2.50755	2.72043	2.67258	2.28343	2.36226	2.44642	2.40959	2.39723	2.63746	2.26399	2.39802	2.09548	2.06098	2.46651	2.35136	2.93332	2.01208	3.16591	2.55517
D6RF35	Gc-globulin OS=Homo sapiens OX=9606 GN=GC PE=1 SV=1	GC	2.17515	2.09565	2.1235	2.01216	2.55979	2.08446	1.90024	1.9453	2.00692	1.99715	1.53137	2.02791	2.4566	2.20178	2.11093	2.80525	1.71639	2.0541	2.08953	2.22408	1.88714	3.14291	1.93945	1.99466
Q5T8P6	RNA-binding protein 26 OS=Homo sapiens OX=9606 GN=RBM26 PE=1 SV=3	RBM26	1.36662	1.21018	0.969931	1.30882	1.08384	1.17025	1.40402	1.42531	0.96471	1.22725	1.43971	1.2494	1.24986	1.4497	1.12531	1.25197	1.22773	1.25379	1.21016	1.17884	1.39008	0.908496	1.44308	1.28044
Q13618	Cullin-3 OS=Homo sapiens OX=9606 GN=CUL3 PE=1 SV=2	CUL3	1.65491	1.72713	1.64403	1.73573	1.68307	1.8566	1.59504	1.57125	1.6543	1.61915	1.72153	1.74901	1.63422	1.67568	1.61538	1.66309	1.64755	1.77333	1.5935	1.58972	1.53656	1.8197	1.69793	1.61273
P35658	Nuclear pore complex protein Nup214 OS=Homo sapiens OX=9606 GN=NUP214 PE=1 SV=2	NUP214	1.52349	1.53628	1.23883	1.23914	1.32823	1.21779	1.28032	1.50868	1.17762	1.37147	1.51505	1.40923	1.43087	1.55426	1.16791	1.44978	1.451	1.3866	1.28434	1.23546	1.38218	1.29368	1.36995	1.43299
Q9P2B2	Prostaglandin F2 receptor negative regulator OS=Homo sapiens OX=9606 GN=PTGFRN PE=1 SV=2	PTGFRN	1.82406	2.04894	2.07465	1.9808	2.20016	2.08912	2.53799	1.96951	1.803	1.90144	1.7331	1.97755	2.74672	1.79609	2.36679	2.73562	1.8817	2.09771	2.48854	2.10132	2.24864	2.06618	1.81642	2.4832
P53367	Arfaptin-1 OS=Homo sapiens OX=9606 GN=ARFIP1 PE=1 SV=2	ARFIP1	0.990917	1.13225	1.21595	1.18137	1.02476	1.39019	1.09842	1.35076	1.09593	0.968096	0.894263	0.941589	1.46411	1.06735	1.13162	1.70635	1.62228	1.33116	1.37067	1.04247	0.958886	1.12675	1.0465	1.14471
Q13425	Beta-2-syntrophin OS=Homo sapiens OX=9606 GN=SNTB2 PE=1 SV=1	SNTB2	2.08194	2.20854	2.06806	2.15334	2.23682	2.41062	2.22255	2.29844	2.00631	2.08709	1.96326	2.1138	2.64904	1.89141	2.49369	2.64744	2.02976	2.24981	2.3936	2.2681	2.27531	2.22038	1.99734	2.35465
F5GWT4	Non-specific serine/threonine protein kinase OS=Homo sapiens OX=9606 GN=WNK1 PE=1 SV=1	WNK1	1.35324	1.13861	1.05763	1.237	1.23178	1.24261	1.39552	1.28978	1.20905	1.32747	1.50771	1.16533	0.997477	1.16126	1.26522	1.06712	0.994702	1.31843	1.16281	1.27346	1.05438	1.69945	0.906856	1.08154
Q96CN7	Isochorismatase domain-containing protein 1 OS=Homo sapiens OX=9606 GN=ISOC1 PE=1 SV=3	ISOC1	2.99695	3.00006	2.62523	3.30859	2.76928	2.76179	2.87126	2.73287	2.69791	2.74556	2.65277	3.16412	2.99787	2.73841	2.77991	2.80852	2.70094	2.80208	2.71321	2.98131	2.58844	2.89199	2.99226	3.0246
P39656	Dolichyl-diphosphooligosaccharide--protein glycosyltransferase 48 kDa subunit OS=Homo sapiens OX=9606 GN=DDOST PE=1 SV=4	DDOST	3.18167	3.04685	3.0416	3.45354	3.12075	3.00272	3.00675	3.08314	3.13274	3.23142	3.09821	3.02049	3.04621	3.07932	2.91526	3.16256	2.98208	3.08075	3.30087	3.08708	2.88468	3.30827	2.90428	3.08436
Q7Z2W4	Zinc finger CCCH-type antiviral protein 1 OS=Homo sapiens OX=9606 GN=ZC3HAV1 PE=1 SV=3	ZC3HAV1	0.74476	0.683336	0.531864	0.554565	0.83814	0.777586	0.720282	0.80662	0.580836	0.566549	0.668706	0.529453	0.88318	0.442509	0.725905	1.02895	0.643449	0.712469	0.79832	0.740782	0.621803	0.628946	0.721458	0.765028
O75691	Small subunit processome component 20 homolog OS=Homo sapiens OX=9606 GN=UTP20 PE=1 SV=3	UTP20	1.45231	1.40624	1.45463	1.17517	1.02024	1.27616	1.13049	1.14881	1.34722	1.3063	1.34772	1.53369	1.03341	1.38967	1.12974	0.918614	1.20706	1.12122	1.14907	1.29663	1.42214	1.16788	1.51969	1.22011
A0A7I2ST14	N-myc downstream-regulated gene 1 protein (Fragment) OS=Homo sapiens OX=9606 GN=NDRG1 PE=1 SV=1	NDRG1	2.19809	1.54886	1.51152	1.67115	1.72454	1.52888	1.97989	1.99623	1.56095	1.58325	1.6113	1.78613	1.82539	1.9639	1.56865	1.99148	1.51414	1.82462	1.46569	1.6595	1.68058	1.77539	1.65872	1.81519
P60900	Proteasome subunit alpha type-6 OS=Homo sapiens OX=9606 GN=PSMA6 PE=1 SV=1	PSMA6	3.44112	3.51981	3.31022	3.43588	3.41825	3.38957	3.38402	3.37056	3.48424	3.57286	3.18227	3.44085	3.41052	3.26937	3.36428	3.34367	3.40947	3.41824	3.44272	3.42837	3.31812	3.29116	3.385	3.37061
P11413	Glucose-6-phosphate 1-dehydrogenase OS=Homo sapiens OX=9606 GN=G6PD PE=1 SV=4	G6PD	2.72033	2.7445	3.13873	2.92126	2.94187	2.60461	2.59301	3.12052	3.04882	2.69309	2.57779	2.37688	3.0688	2.71208	3.18069	3.02712	2.64453	2.72459	3.07432	2.67415	2.71776	3.16741	2.56887	3.14785
A0A3B3IT01	Aspartate--tRNA ligase, mitochondrial OS=Homo sapiens OX=9606 GN=DARS2 PE=1 SV=1	DARS2	1.89854	1.85862	2.22612	2.18025	1.50825	1.76009	1.87177	1.8824	1.96894	2.15831	1.71716	2.11237	1.42267	2.09955	1.73597	1.47011	1.93791	1.46176	1.75169	1.89925	2.06795	1.59931	2.27197	1.8954
O60287	Nucleolar pre-ribosomal-associated protein 1 OS=Homo sapiens OX=9606 GN=URB1 PE=1 SV=4	URB1	0.676782	0.687321	0.305681	0.440595	0.174589	0.410577	0.404846	0.619428	0.389041	0.536828	0.41923	0.621772	0.385202	0.486376	0.213802	0.248177	0.23254	0.325945	0.306185	0.481633	0.545536	0.5798	0.455386	0.342056
Q9UKM9	RNA-binding protein Raly OS=Homo sapiens OX=9606 GN=RALY PE=1 SV=1	RALY	2.91958	3.14751	2.33083	2.77718	2.4612	2.52111	3.04867	2.87914	2.58737	2.85538	2.82747	2.83117	2.67992	3.14372	2.6028	2.53693	2.45779	3.14478	2.79422	2.56964	2.92463	2.42704	2.86817	2.73631
O60701	UDP-glucose 6-dehydrogenase OS=Homo sapiens OX=9606 GN=UGDH PE=1 SV=1	UGDH	1.94293	1.99117	2.26627	2.3171	2.2132	1.86053	1.8505	2.06686	1.86145	1.75561	1.86887	1.72364	2.26585	2.15049	2.11422	2.57228	1.75698	1.84032	2.24547	1.98532	2.01745	2.19036	2.10586	2.21763
Q16630	Cleavage and polyadenylation specificity factor subunit 6 OS=Homo sapiens OX=9606 GN=CPSF6 PE=1 SV=2	CPSF6	1.21381	1.37441	1.10765	1.26376	1.19844	1.28471	1.31645	1.31057	1.1048	1.02844	1.60847	1.2777	1.31914	1.47585	1.09505	1.46067	0.998542	1.5498	1.23504	1.03637	1.33771	1.13624	1.32587	1.24222
Q15124	Phosphoglucomutase-like protein 5 OS=Homo sapiens OX=9606 GN=PGM5 PE=1 SV=2	PGM5	2.81993	2.36727	2.247	2.57483	2.88448	2.58857	2.48829	2.37622	2.0497	2.58035	2.44449	2.16307	3.4012	2.49481	3.19121	3.0239	2.23964	2.84592	3.64373	2.87118	2.32932	2.64133	2.29142	2.5763
P08240	Signal recognition particle receptor subunit alpha OS=Homo sapiens OX=9606 GN=SRPRA PE=1 SV=2	SRPRA	2.50088	2.26914	2.33271	2.80283	2.50007	2.48578	2.59688	2.38655	2.92749	2.75883	2.31329	2.38502	2.20819	2.26027	2.24693	2.31185	2.33112	2.45179	2.46116	2.45006	2.47976	2.42565	2.73675	2.42329
P62917	60S ribosomal protein L8 OS=Homo sapiens OX=9606 GN=RPL8 PE=1 SV=2	RPL8	3.0241	3.23964	3.12918	3.12147	2.76819	3.43753	3.06244	3.0194	3.23151	3.39585	2.91998	3.37445	2.95265	2.71047	3.18897	2.81895	3.46653	2.94131	3.15105	3.00793	3.15223	2.53068	3.29197	3.02866
Q13619	Cullin-4A OS=Homo sapiens OX=9606 GN=CUL4A PE=1 SV=3	CUL4A	0.686812	0.816733	1.22932	0.855562	0.605763	0.757615	0.939784	0.557176	0.951696	0.808159	0.552976	0.581503	0.595008	0.960219	1.08215	0.96353	0.64894	0.689357	0.641596	0.802308	1.27392	0.784884	0.770586	0.802029
Q02539	Histone H1.1 OS=Homo sapiens OX=9606 GN=H1-1 PE=1 SV=3	H1-1	0.757853	0.755189	0.604231	1.32604	0.739639	0.800152	1.2139	1.20358	0.879222	0.648653	0.316344	1.99631	0.987221	1.95025	0.877163	0.427383	0.606044	0.788539	1.17824	1.03655	0.755697	0.265535	1.04842	1.02209
X5CMH5	Antigen peptide transporter 2 OS=Homo sapiens OX=9606 GN=TAP2 PE=1 SV=1	TAP2	2.6548	3.2787	1.80306	2.24639	2.44773	2.35048	2.28787	2.5908	3.1779	3.25364	2.01747	2.3241	2.17881	1.89682	2.28683	2.18098	2.87918	2.54314	2.52204	2.63108	1.90857	2.39779	2.08406	2.02606
D6RER5	Septin OS=Homo sapiens OX=9606 GN=SEPTIN11 PE=1 SV=1	SEPTIN11	2.04554	1.93452	2.43652	2.25635	2.50552	1.97271	2.13761	2.24377	2.04757	2.24442	2.01766	1.72711	2.75533	1.96547	2.68951	2.57546	2.11763	2.09075	2.63175	2.36745	2.26178	2.08968	1.91949	2.35827
Q9P265	Disco-interacting protein 2 homolog B OS=Homo sapiens OX=9606 GN=DIP2B PE=1 SV=3	DIP2B	1.33546	1.51651	1.26754	1.56794	1.80305	1.56955	1.59652	1.48975	1.52665	1.52609	1.62722	1.35224	1.40623	1.76906	1.52509	1.33723	1.36276	1.42409	1.66183	1.62877	1.57925	1.44378	1.6298	1.52964
Q8WVM7	Cohesin subunit SA-1 OS=Homo sapiens OX=9606 GN=STAG1 PE=1 SV=3	STAG1	1.39588	1.50495	1.45039	1.33495	1.16871	1.5263	1.57825	1.43324	1.40073	1.35818	1.71023	1.28145	1.50555	1.65607	1.35353	1.3095	1.26307	1.53355	1.29225	1.26819	1.35303	1.3552	1.40323	1.51234
Q9Y5K6	CD2-associated protein OS=Homo sapiens OX=9606 GN=CD2AP PE=1 SV=1	CD2AP	1.60109	1.96974	1.65646	1.87315	1.7456	2.02039	2.22379	2.26273	1.64055	2.45431	2.21641	1.9315	1.74991	1.56586	1.55761	1.83377	1.87491	2.03235	1.7372	1.9223	1.74464	1.43464	2.13454	2.13145
Q92538	Golgi-specific brefeldin A-resistance guanine nucleotide exchange factor 1 OS=Homo sapiens OX=9606 GN=GBF1 PE=1 SV=2	GBF1	1.01699	0.973816	1.07373	0.953087	1.22596	1.00086	1.13267	1.0699	1.12145	1.07943	1.08751	0.903649	0.917797	1.13558	0.902572	1.03178	1.0729	1.07938	1.1027	1.07167	0.798375	1.19637	0.849568	1.04248
Q66K14	TBC1 domain family member 9B OS=Homo sapiens OX=9606 GN=TBC1D9B PE=1 SV=3	TBC1D9B	1.29215	1.29608	1.3425	1.47847	1.26549	1.2863	1.20533	1.11071	1.31193	1.30025	1.34328	1.26015	1.24471	1.24604	1.2299	1.11748	1.29691	1.37552	1.17397	1.2936	1.04361	1.51153	1.13716	1.32162
Q2L6G2	HLA class I histocompatibility antigen B alpha chain OS=Homo sapiens OX=9606 GN=HLA-B PE=1 SV=1	HLA-B	1.49517	1.22301	1.07419	2.71149	2.22351	1.17662	2.7617	1.0438	2.39862	3.10843	0.973886	0.894499	1.69812	1.1343	1.77127	2.43372	3.38031	1.33571	0.990726	1.15137	1.30463	1.14031	1.83912	1.88585
O00299	Chloride intracellular channel protein 1 OS=Homo sapiens OX=9606 GN=CLIC1 PE=1 SV=4	CLIC1	3.75324	3.27891	3.19229	3.10831	3.21505	3.51595	3.11075	3.09978	3.6256	3.41466	2.94332	3.82941	3.12449	3.14622	3.10484	3.01673	3.45141	3.23122	3.15001	3.34872	3.08165	3.44482	3.30042	3.22397
Q96AY3	Peptidyl-prolyl cis-trans isomerase FKBP10 OS=Homo sapiens OX=9606 GN=FKBP10 PE=1 SV=1	FKBP10	2.0936	2.34119	2.43337	2.27527	2.52206	2.28966	1.98047	2.07625	2.48664	2.2123	2.56828	1.84915	2.13793	2.28617	2.25616	2.31635	2.46717	2.00619	2.50681	2.32472	2.14824	2.48131	2.26011	2.27552
P05198	Eukaryotic translation initiation factor 2 subunit 1 OS=Homo sapiens OX=9606 GN=EIF2S1 PE=1 SV=3	EIF2S1	2.80034	3.01975	2.97122	2.8029	2.82732	3.17269	2.7358	3.03539	2.94141	3.1048	2.89164	2.93861	2.90511	2.80203	2.83624	2.88439	3.01629	2.95238	2.97325	2.84244	2.83193	2.90434	2.90257	2.86209
E9PC15	Acylglycerol kinase, mitochondrial OS=Homo sapiens OX=9606 GN=AGK PE=1 SV=1	AGK	1.53556	1.66095	1.70535	1.47641	1.59237	1.87975	2.01043	1.93072	1.70243	1.72667	1.94784	1.34521	1.61134	1.8048	1.63926	1.67425	1.50952	1.80709	1.45157	1.81247	1.85685	1.71007	1.97644	1.57957
Q9NWH9	SAFB-like transcription modulator OS=Homo sapiens OX=9606 GN=SLTM PE=1 SV=2	SLTM	1.38349	1.3947	1.1373	1.46042	1.37415	1.47476	1.80216	2.09988	1.40726	1.74493	1.84338	1.85373	1.27452	1.69798	1.25559	1.29105	1.57031	1.28032	1.43737	1.58106	1.86806	0.735053	2.11918	1.54453
P20073	Annexin A7 OS=Homo sapiens OX=9606 GN=ANXA7 PE=1 SV=3	ANXA7	2.30736	2.02823	2.20502	1.83733	2.15489	2.06214	2.03452	2.32865	2.10142	1.99805	2.16155	2.13824	2.38326	1.92718	1.9515	2.45041	2.26559	1.81592	1.98654	2.04786	2.10322	2.45873	2.08633	2.12175
Q4G0J3	La-related protein 7 OS=Homo sapiens OX=9606 GN=LARP7 PE=1 SV=1	LARP7	1.77046	1.90805	1.67834	1.68559	1.51541	2.00324	1.91061	2.24717	1.76295	1.87789	1.73326	1.7324	1.77691	1.88051	1.70699	1.64723	1.75343	2.01693	1.6325	1.59068	1.78407	1.64521	1.82729	2.0053
H7BXR3	Sorbin and SH3 domain-containing protein 2 (Fragment) OS=Homo sapiens OX=9606 GN=SORBS2 PE=1 SV=1	SORBS2	1.35984	1.43624	1.43095	1.62786	2.06513	1.86603	2.14625	1.56637	1.37857	1.44285	1.56635	1.45003	2.31903	1.49173	2.07549	2.07467	1.31157	1.92541	1.7227	1.87525	1.82194	1.59185	1.46838	1.74774
P08603	Complement factor H OS=Homo sapiens OX=9606 GN=CFH PE=1 SV=4	CFH	1.43175	1.46533	1.52386	1.42317	1.98833	1.59215	1.45058	1.34011	1.28762	1.48812	1.11817	1.12847	1.96738	1.71501	1.75973	2.1812	1.14804	1.40139	1.61943	1.54283	1.50338	2.52936	1.281	1.48484
Q4G0N4	NAD kinase 2, mitochondrial OS=Homo sapiens OX=9606 GN=NADK2 PE=1 SV=2	NADK2	1.45973	1.67424	1.67704	1.96766	1.25188	1.38994	1.66	1.47727	1.12911	1.48387	1.77433	1.47975	1.44963	1.54672	1.64873	1.89358	1.39456	1.46768	1.57002	1.27254	2.08385	1.40836	1.56768	1.64769
Q9UKK3	Protein mono-ADP-ribosyltransferase PARP4 OS=Homo sapiens OX=9606 GN=PARP4 PE=1 SV=3	PARP4	1.83157	1.48593	1.47567	1.62047	1.59941	1.53368	1.35282	1.54269	1.66777	1.47179	1.28457	1.77908	1.60451	1.27614	1.48736	1.56941	1.82316	1.4865	1.44746	1.68741	1.2331	1.75213	1.39537	1.48628
P60953	Cell division control protein 42 homolog OS=Homo sapiens OX=9606 GN=CDC42 PE=1 SV=2	CDC42	2.46441	2.24139	2.34927	2.38275	2.35273	2.36196	2.3175	2.71669	2.42517	2.4066	2.27793	2.48258	2.53511	2.25839	2.48949	2.25217	2.38228	2.46682	2.42426	2.34214	2.45303	2.40045	2.28719	2.44218
Q05397	Focal adhesion kinase 1 OS=Homo sapiens OX=9606 GN=PTK2 PE=1 SV=2	PTK2	1.43573	1.43063	1.45821	1.53154	1.36705	1.6257	1.49448	1.63523	1.44278	1.50959	1.54275	1.60824	1.4518	1.50327	1.39733	1.21578	1.52015	1.55958	1.41574	1.6478	1.33939	1.53054	1.58548	1.39116
E9PB61	THO complex subunit 4 OS=Homo sapiens OX=9606 GN=ALYREF PE=1 SV=1	ALYREF	2.27539	2.60362	2.15788	2.21951	2.13607	2.67351	2.41068	2.49215	2.35043	2.4687	2.44157	2.23	2.32544	2.47327	2.31116	2.10337	2.22053	2.37495	2.33196	2.29504	2.53548	2.15215	2.55551	2.23099
O14979	Heterogeneous nuclear ribonucleoprotein D-like OS=Homo sapiens OX=9606 GN=HNRNPDL PE=1 SV=3	HNRNPDL	2.54464	2.93541	2.74257	2.88011	2.70191	2.78642	2.81274	3.17832	2.74744	2.77742	3.01838	2.75622	2.91221	3.06182	2.72017	2.68361	2.66169	2.69812	2.94106	2.75683	3.24912	2.4157	2.84659	2.88033
Q15785	Mitochondrial import receptor subunit TOM34 OS=Homo sapiens OX=9606 GN=TOMM34 PE=1 SV=2	TOMM34	1.59131	1.67354	1.65339	1.57227	1.31501	1.61912	1.29938	1.256	1.50277	1.53396	1.52331	1.90867	1.41624	1.51641	1.42638	1.25441	1.43235	1.33468	1.51504	1.46428	1.74683	1.41588	1.65351	1.60144
P17174	Aspartate aminotransferase, cytoplasmic OS=Homo sapiens OX=9606 GN=GOT1 PE=1 SV=3	GOT1	2.06427	2.03013	2.38013	2.28929	2.13884	2.04079	2.56217	2.09629	2.13372	2.20038	1.89603	2.41201	2.06456	1.93134	2.09146	2.2418	2.22701	2.02655	2.03144	2.01333	1.98843	2.21618	2.13791	2.52931
Q9Y6D6	Brefeldin A-inhibited guanine nucleotide-exchange protein 1 OS=Homo sapiens OX=9606 GN=ARFGEF1 PE=1 SV=2	ARFGEF1	1.54002	1.64826	1.67944	1.7332	1.60826	1.62162	1.57766	1.62237	1.72892	1.85517	1.49051	1.68797	1.40309	1.54419	1.43946	1.43727	1.80855	1.45635	1.65884	1.5773	1.3985	1.50645	1.48781	1.79556
Q96QR8	Transcriptional activator protein Pur-beta OS=Homo sapiens OX=9606 GN=PURB PE=1 SV=3	PURB	1.1563	0.922221	0.76999	1.17596	0.88077	0.967988	1.12148	0.685717	0.965795	0.990896	1.21271	1.12492	0.785988	0.904852	0.928535	0.701833	1.27197	0.729859	0.770361	1.00682	0.973589	0.984031	0.710495	1.16208
Q7LBC6	Lysine-specific demethylase 3B OS=Homo sapiens OX=9606 GN=KDM3B PE=1 SV=2	KDM3B	1.05758	1.11716	0.758012	0.951181	0.728698	0.89456	1.13272	1.27048	0.863602	0.915948	0.937566	1.02334	1.02453	0.935251	1.656	0.726845	0.817675	0.964717	0.964405	0.992406	0.905482	0.897733	1.19116	1.065
P55795	Heterogeneous nuclear ribonucleoprotein H2 OS=Homo sapiens OX=9606 GN=HNRNPH2 PE=1 SV=1	HNRNPH2	2.72076	2.63026	2.70806	2.84458	2.67503	2.77754	2.7208	2.68057	2.75782	2.68853	2.78202	2.63708	2.7535	2.83786	2.58835	2.65522	2.53401	2.8416	2.63825	2.72306	2.66787	2.99549	2.81383	2.52348
P49916	DNA ligase 3 OS=Homo sapiens OX=9606 GN=LIG3 PE=1 SV=2	LIG3	1.40418	1.73334	1.36521	1.50907	1.37567	1.59547	1.53478	1.42429	1.42314	1.5328	1.48951	1.62926	1.48511	1.64011	1.48782	1.41108	1.26941	1.44617	1.3983	1.44263	1.70647	1.37223	1.70904	1.60634
E7EUI6	Integrin beta OS=Homo sapiens OX=9606 GN=ITGB1 PE=1 SV=2	ITGB1	2.22643	2.15782	2.31521	2.17509	2.4709	2.19124	2.15047	2.16576	2.10305	2.08183	2.37561	2.07958	2.48608	2.38445	2.20377	2.38024	1.98867	2.08812	2.65604	2.49477	2.11549	2.3856	2.00191	2.22721
P36542-2	Isoform Heart of ATP synthase subunit gamma, mitochondrial OS=Homo sapiens OX=9606 GN=ATP5F1C	ATP5F1C	-3.86722	-3.97068	-3.92209	-3.75715	-3.70658	-3.97332	-4.26708	-4.1417	-4.21218	-4.23021	-4.06911	-3.87971	-3.64838	-4.1121	-3.77565	-3.62635	-4.36952	-3.73853	-3.96401	-3.75875	-4.23559	-3.38121	-4.05717	-4.17051
P48681	Nestin OS=Homo sapiens OX=9606 GN=NES PE=1 SV=2	NES	0.980123	0.582896	1.12796	0.657697	0.918529	0.766122	0.700088	0.858614	0.544117	0.567302	1.29867	0.762565	1.15552	0.773875	0.978121	1.11352	0.640093	0.875218	1.6704	0.913949	0.729983	0.602812	0.612775	0.885449
A0A3B3ITG1	Laminin subunit alpha-3 (Fragment) OS=Homo sapiens OX=9606 GN=LAMA3 PE=1 SV=1	LAMA3	1.40078	1.26719	1.03933	2.12551	1.19031	0.98869	1.83214	0.829838	1.32517	0.836209	1.01544	1.77801	1.46313	1.10695	0.823006	1.42116	1.43087	1.62329	0.779699	0.879699	1.1123	2.14965	0.884154	0.800291
Q15643	Thyroid receptor-interacting protein 11 OS=Homo sapiens OX=9606 GN=TRIP11 PE=1 SV=3	TRIP11	1.43145	1.2939	1.16935	1.23247	1.37835	1.62991	1.43024	1.42305	1.42302	1.54481	1.43373	1.45466	1.15486	1.34483	1.21456	1.21413	1.49383	1.34612	1.40655	1.41091	1.2158	1.19548	1.41455	1.41778
B0QZ18	Copine-1 OS=Homo sapiens OX=9606 GN=CPNE1 PE=1 SV=1	CPNE1	2.83994	2.97651	3.01414	2.43457	2.76726	2.89683	2.34789	2.40575	2.69029	2.80212	2.33825	3.11607	2.46693	2.97669	2.65805	2.45026	2.70939	2.62422	2.73765	2.7047	2.89606	2.71102	2.65961	2.57287
Q15811	Intersectin-1 OS=Homo sapiens OX=9606 GN=ITSN1 PE=1 SV=3	ITSN1	0.913976	0.850165	1.08846	0.994687	1.05401	0.892688	0.954709	0.914373	0.766471	0.893805	0.779177	1.02407	1.28885	0.892581	1.30572	0.988985	0.995905	0.983819	1.13529	1.05787	1.24919	0.623027	0.849852	1.18862
Q9BW92	Threonine--tRNA ligase, mitochondrial OS=Homo sapiens OX=9606 GN=TARS2 PE=1 SV=1	TARS2	2.46414	2.24913	2.25103	1.94333	1.92894	2.14441	1.75923	2.00478	2.37705	2.17854	1.86211	1.78792	1.77014	2.58551	1.75766	1.79085	1.93774	1.95211	1.97126	1.95147	2.40259	2.04296	2.26366	1.92582
Q8WWQ0	PH-interacting protein OS=Homo sapiens OX=9606 GN=PHIP PE=1 SV=2	PHIP	1.29612	1.45116	1.04353	1.35926	1.16667	1.50132	1.44893	1.17941	1.15397	1.29251	1.52519	1.20791	1.26524	1.66826	1.09188	1.26419	0.891904	1.70872	1.38829	1.01173	1.23564	1.30225	1.29582	1.1214
Q16543	Hsp90 co-chaperone Cdc37 OS=Homo sapiens OX=9606 GN=CDC37 PE=1 SV=1	CDC37	1.73364	2.6153	1.77273	1.75775	1.99245	1.8823	1.75037	1.41839	1.80126	2.09644	1.59481	1.80758	1.85881	1.67383	1.85374	1.7327	1.83349	2.08398	1.7751	1.6557	1.67584	1.72226	1.96318	1.69959
Q12792	Twinfilin-1 OS=Homo sapiens OX=9606 GN=TWF1 PE=1 SV=3	TWF1	1.99253	1.92016	1.90814	2.12358	2.18439	1.99894	1.923	2.07225	2.09305	1.86521	1.98441	1.83226	1.90247	2.23738	1.87682	1.80677	1.87879	2.17026	1.9108	1.95847	2.11453	1.77197	2.03162	2.06279
Q13332	Receptor-type tyrosine-protein phosphatase S OS=Homo sapiens OX=9606 GN=PTPRS PE=1 SV=3	PTPRS	0.0277231	0.482015	-0.090322	-0.00746729	-0.147738	0.176648	0.502825	0.0553522	-0.0190031	0.0782786	-0.0886174	0.107378	0.219259	-0.0306381	-0.0214248	0.130663	-0.191029	0.131063	0.0667326	0.0164883	0.0430998	-0.127388	0.0659257	0.417527
P00747	Plasminogen OS=Homo sapiens OX=9606 GN=PLG PE=1 SV=2	PLG	2.99787	2.17517	2.0333	2.00778	2.68408	2.18134	1.77155	1.98189	2.16161	2.05773	1.9028	2.07669	2.39259	3.15121	2.06657	2.45657	1.67003	2.22933	2.13626	2.18241	2.98622	3.24512	1.92112	1.8392
P22033	Methylmalonyl-CoA mutase, mitochondrial OS=Homo sapiens OX=9606 GN=MMUT PE=1 SV=4	MMUT	1.52715	1.45979	1.41599	1.55325	1.48534	1.65592	1.41868	1.94175	1.4815	1.5693	1.43146	1.50541	1.4896	1.2621	1.69142	1.32103	1.54848	1.6291	1.52775	1.43838	1.28757	1.67766	1.49349	1.48546
O75152	Zinc finger CCCH domain-containing protein 11A OS=Homo sapiens OX=9606 GN=ZC3H11A PE=1 SV=3	ZC3H11A	1.16716	1.24256	0.972509	1.21426	0.88919	0.988728	1.5451	1.30706	1.20347	1.21651	1.45108	1.18966	0.832013	1.25825	0.874691	1.0654	0.909265	0.894767	1.23898	1.19032	1.27096	0.985822	1.31804	1.08777
Q8IY81	pre-rRNA 2'-O-ribose RNA methyltransferase FTSJ3 OS=Homo sapiens OX=9606 GN=FTSJ3 PE=1 SV=2	FTSJ3	1.31312	1.59963	1.45584	1.34154	1.09857	1.43488	1.06624	1.34182	1.47515	1.47416	1.45554	1.59446	0.974483	1.66922	1.19467	0.95119	1.25738	1.19951	1.20618	1.33813	1.33677	1.2876	1.63334	1.35065
Q92522	Histone H1.10 OS=Homo sapiens OX=9606 GN=H1-10 PE=1 SV=1	H1-10	2.37371	3.26382	2.62312	2.59718	2.32815	3.12735	3.13962	3.41481	2.58168	2.87718	2.98124	2.38769	3.5411	2.69148	3.61714	2.97859	2.66959	3.03565	2.9932	2.84338	3.02818	2.07047	3.09685	3.42151
D6RF44	Heterogeneous nuclear ribonucleoprotein D0 (Fragment) OS=Homo sapiens OX=9606 GN=HNRNPD PE=1 SV=8	HNRNPD	-4.3958	-4.4745	-4.17435	-4.01234	-4.35847	-4.42192	-4.87603	-4.6068	-4.33548	-3.8701	-4.87585	-4.38565	-4.38553	-4.80921	-3.74014	-4.52347	-4.34252	-4.57685	-4.53791	-4.19958	-4.36227	-4.42032	-4.0707	-4.25713
Q8IYB3	Serine/arginine repetitive matrix protein 1 OS=Homo sapiens OX=9606 GN=SRRM1 PE=1 SV=2	SRRM1	0.833923	1.01083	0.596126	0.966455	0.424816	0.912174	0.835024	0.778437	0.868378	0.629071	0.852489	0.923641	0.604396	1.17182	0.678275	0.434819	0.597761	0.610499	0.877775	0.543891	1.36354	0.443	1.14266	1.02157
Q9P206-2	Isoform 2 of Uncharacterized protein KIAA1522 OS=Homo sapiens OX=9606 GN=KIAA1522	KIAA1522	0.337732	0.333356	0.147386	0.224368	0.283508	0.280223	0.394266	0.678057	0.0700998	0.261846	0.085173	0.768216	0.403814	0.271262	0.119905	0.382329	0.276629	0.41218	-0.0483229	0.190992	0.5167	0.157346	0.445517	0.752613
E7ESC6	Exportin-7 OS=Homo sapiens OX=9606 GN=XPO7 PE=1 SV=1	XPO7	1.88356	1.64519	2.20955	1.76907	1.50408	1.53856	1.58949	1.54753	1.72968	1.84616	1.96506	1.73977	1.67528	1.77798	1.64125	1.48534	1.66096	1.52611	1.69551	1.81397	1.53871	2.00188	1.73894	2.01983
Q9UNX4	WD repeat-containing protein 3 OS=Homo sapiens OX=9606 GN=WDR3 PE=1 SV=1	WDR3	1.58021	1.86359	1.47299	1.65659	1.22947	1.58351	1.24958	1.40382	1.5614	1.50388	1.56964	1.8029	1.33256	1.52566	1.26175	1.24829	1.34217	1.32147	1.28395	1.61211	1.56798	1.61698	1.72586	1.46951
P69891	Hemoglobin subunit gamma-1 OS=Homo sapiens OX=9606 GN=HBG1 PE=1 SV=2	HBG1	1.30045	1.07065	1.51769	2.17098	1.52961	1.1471	1.72954	1.35143	1.64952	1.49379	1.36687	1.26565	3.58172	1.57295	1.52408	1.62468	1.2786	2.92202	1.40193	1.73243	1.10217	2.76358	0.961555	1.06778
A0A087X1Z3	Proteasome activator complex subunit 2 OS=Homo sapiens OX=9606 GN=PSME2 PE=1 SV=1	PSME2	3.32485	3.47059	3.01532	3.50462	3.40945	3.05172	3.05217	3.55177	3.48401	3.87363	2.79802	3.42511	3.0883	3.03417	3.06908	3.21639	3.21167	3.69465	3.09154	3.33658	2.80981	3.54463	3.23379	2.9799
P29350	Tyrosine-protein phosphatase non-receptor type 6 OS=Homo sapiens OX=9606 GN=PTPN6 PE=1 SV=1	PTPN6	1.36475	1.26606	1.02097	1.07813	1.3399	1.08915	1.29977	1.83959	1.67847	1.40169	1.32272	1.02243	1.07354	0.992882	1.31347	1.33573	1.22679	1.33827	1.32282	1.40978	1.07677	1.54082	1.06944	0.951361
E7ERK9	Translation initiation factor eIF-2B subunit delta OS=Homo sapiens OX=9606 GN=EIF2B4 PE=1 SV=1	EIF2B4	1.39293	1.69209	1.35698	1.47612	1.45633	1.55277	1.29653	1.46307	1.47194	1.54861	1.49468	1.46294	1.42834	1.43384	1.37572	1.56603	1.67646	1.46506	1.45912	1.49621	1.4035	1.49895	1.55269	1.30832
A0A7P0TAC5	Huntingtin OS=Homo sapiens OX=9606 GN=HTT PE=1 SV=1	HTT	0.406181	0.414739	0.702655	0.626783	0.401123	0.407459	0.436146	0.409004	0.68548	0.503688	0.542674	0.530319	0.417047	0.556994	0.333574	0.371027	0.742494	0.485946	0.406676	0.350469	0.413346	0.396642	0.447597	0.659408
Q9NZU5	LIM and cysteine-rich domains protein 1 OS=Homo sapiens OX=9606 GN=LMCD1 PE=1 SV=1	LMCD1	0.882513	1.09159	1.1814	1.04702	1.42224	1.1529	0.783392	0.852233	0.726395	0.862504	0.946003	0.907748	1.52428	0.984762	1.29333	1.48915	0.813905	0.977835	1.40949	1.14482	1.09818	0.990715	1.12987	1.58573
Q99598	Translin-associated protein X OS=Homo sapiens OX=9606 GN=TSNAX PE=1 SV=1	TSNAX	1.91324	2.07761	2.15158	2.17976	1.98947	1.98885	2.1451	1.65788	2.00011	2.19077	2.07115	1.85674	1.9231	1.95526	1.93609	1.96841	2.03019	2.13394	1.83791	1.88094	1.88118	2.06985	2.06516	1.96525
P43405	Tyrosine-protein kinase SYK OS=Homo sapiens OX=9606 GN=SYK PE=1 SV=1	SYK	1.15142	0.862735	1.37554	1.57879	0.950474	1.0064	1.64849	1.46702	1.36341	1.37074	1.60134	1.21684	0.813391	1.31394	1.18947	1.10275	1.38522	1.11451	1.16849	1.27133	1.60463	1.13203	1.11895	1.20521
Q9Y295	Developmentally-regulated GTP-binding protein 1 OS=Homo sapiens OX=9606 GN=DRG1 PE=1 SV=1	DRG1	1.8041	1.71347	1.75814	1.5039	1.54823	1.57288	1.60725	1.5364	1.74654	1.80736	1.63406	1.76841	1.26804	1.591	1.48372	1.42106	1.78937	1.47806	1.57436	1.55311	1.45311	1.48324	1.85338	1.71853
O00160	Unconventional myosin-If OS=Homo sapiens OX=9606 GN=MYO1F PE=1 SV=3	MYO1F	2.32216	2.09576	2.2084	1.93531	2.55423	1.9878	2.04002	2.32757	2.72476	2.40963	1.80616	1.88189	2.01688	1.8573	2.62546	2.24812	2.33507	2.34424	2.40931	2.51747	1.93436	2.23327	1.89283	1.83954
Q12789	General transcription factor 3C polypeptide 1 OS=Homo sapiens OX=9606 GN=GTF3C1 PE=1 SV=4	GTF3C1	1.54678	1.673	1.61208	1.56761	1.4847	1.5987	1.58236	1.55016	1.67305	1.66489	1.68604	1.58444	1.35869	1.89966	1.33961	1.38184	1.39601	1.52765	1.51387	1.52035	1.64671	1.62574	1.66423	1.41761
Q9GZR7	ATP-dependent RNA helicase DDX24 OS=Homo sapiens OX=9606 GN=DDX24 PE=1 SV=1	DDX24	1.58195	1.53426	1.37463	1.38878	1.34466	1.83117	1.35987	1.83908	1.5965	1.70466	1.45859	1.50596	1.37301	1.62204	1.42505	1.25629	1.48591	1.43973	1.5108	1.6872	1.61433	1.22109	1.60362	1.66155
Q14573	Inositol 1,4,5-trisphosphate receptor type 3 OS=Homo sapiens OX=9606 GN=ITPR3 PE=1 SV=2	ITPR3	0.997144	0.872999	0.780461	0.965786	1.00986	1.2111	1.12251	0.933354	1.09297	1.03712	1.13891	1.17135	0.71334	1.02175	0.924494	0.736923	0.919265	0.890973	0.741264	1.07153	1.04755	1.10332	0.97949	0.840938
Q6P1J9	Parafibromin OS=Homo sapiens OX=9606 GN=CDC73 PE=1 SV=1	CDC73	1.26112	1.62091	1.30935	1.66493	1.40321	1.44617	1.78225	1.52617	1.42391	1.56958	1.69986	1.43864	1.41679	1.68157	1.35066	1.38778	1.38576	1.47406	1.40841	1.39619	1.76221	1.16171	1.72836	1.6423
Q2TAY7	WD40 repeat-containing protein SMU1 OS=Homo sapiens OX=9606 GN=SMU1 PE=1 SV=2	SMU1	2.39411	2.56005	2.18784	2.39754	2.21809	2.47156	2.37907	2.29507	2.39352	2.38568	2.48714	2.4516	2.24465	2.53563	2.23124	2.14026	2.35895	2.23281	2.34694	2.5598	2.43993	2.28065	2.57347	2.31019
Q12904	Aminoacyl tRNA synthase complex-interacting multifunctional protein 1 OS=Homo sapiens OX=9606 GN=AIMP1 PE=1 SV=2	AIMP1	2.10031	1.94455	1.94037	2.03837	1.93717	1.85325	1.8899	1.83869	1.97087	2.03898	1.96603	1.892	1.74152	1.86883	1.80747	1.71914	2.10723	1.81082	1.89587	1.98726	1.71058	1.85201	2.05925	2.02833
Q00577	Transcriptional activator protein Pur-alpha OS=Homo sapiens OX=9606 GN=PURA PE=1 SV=2	PURA	1.37113	1.15192	1.37577	1.29614	1.26575	1.15805	1.4455	1.43402	1.21124	1.23999	1.09861	1.25395	1.60038	0.997303	1.70526	1.24262	1.41623	1.0662	1.43259	1.36911	1.16106	1.44343	1.09123	1.57048
A0A384DVU0	Patatin-like phospholipase domain-containing protein 6 OS=Homo sapiens OX=9606 GN=PNPLA6 PE=1 SV=1	PNPLA6	0.840442	1.08201	0.672642	0.718598	1.00919	0.830993	0.849502	0.521629	1.01925	0.821854	0.634975	0.861017	0.684483	0.757905	0.798295	0.503185	0.92919	0.731847	1.04264	0.788289	0.5788	0.920333	0.614786	0.591807
A0A7I2V5R1	Serine/threonine-protein kinase Nek9 OS=Homo sapiens OX=9606 GN=NEK9 PE=1 SV=1	NEK9	1.11267	1.20576	1.36429	0.882326	1.39145	1.36279	1.30196	1.44481	1.26122	1.44338	1.0554	1.19796	1.38234	1.22233	1.56204	1.28869	1.23458	1.20136	1.50057	1.40536	1.1237	1.33126	1.1797	1.3025
Q9UBE0	SUMO-activating enzyme subunit 1 OS=Homo sapiens OX=9606 GN=SAE1 PE=1 SV=1	SAE1	1.97967	1.88097	1.78123	1.92416	1.92929	1.66545	1.95994	1.67898	1.98673	1.90467	2.10042	1.7574	1.77894	2.10272	1.77596	1.59585	1.61813	1.85022	1.7091	1.77923	2.15878	1.82919	2.09152	1.90031
P62280	40S ribosomal protein S11 OS=Homo sapiens OX=9606 GN=RPS11 PE=1 SV=3	RPS11	4.01015	3.98655	4.27464	4.1933	3.76018	4.33179	4.21423	4.30406	4.14678	4.42751	3.97984	4.18096	3.99667	3.79601	4.31894	3.9692	4.42665	3.94058	4.28839	3.94218	4.21673	3.70674	4.22415	4.21625
Q8TED0	U3 small nucleolar RNA-associated protein 15 homolog OS=Homo sapiens OX=9606 GN=UTP15 PE=1 SV=3	UTP15	1.4908	1.59633	1.36385	1.54625	1.16614	1.49005	1.10757	1.34957	1.45869	1.37313	1.42502	1.57697	1.35077	1.41819	1.25556	1.11674	1.32419	1.21346	1.22852	1.33983	1.33201	1.47779	1.61896	1.37311
C9JRZ6	MICOS complex subunit MIC19 OS=Homo sapiens OX=9606 GN=CHCHD3 PE=1 SV=2	CHCHD3	2.98232	2.76237	3.11436	2.55742	2.64339	2.97469	2.97557	3.21095	2.7408	2.8501	2.66927	3.37462	2.77943	2.59345	2.80741	2.82574	2.86953	2.97249	2.80385	2.75228	3.15876	2.56566	2.88123	2.81567
P46087-2	Isoform 2 of Probable 28S rRNA (cytosine(4447)-C(5))-methyltransferase OS=Homo sapiens OX=9606 GN=NOP2	NOP2	2.15966	2.61721	1.56277	2.11721	1.75608	2.18692	1.93417	2.04792	1.98633	2.34486	2.30883	2.23176	1.80973	1.91542	1.91674	1.99789	1.80686	2.14031	1.94066	2.16819	2.16906	1.7978	2.19984	1.81397
P30613	Pyruvate kinase PKLR OS=Homo sapiens OX=9606 GN=PKLR PE=1 SV=2	PKLR	-0.937114	-0.929287	-0.937506	-1.05143	-0.907545	-0.931713	-0.904349	-0.82777	-0.894186	-0.928932	-0.645714	-1.01529	-0.605328	-0.896582	-0.954973	-0.796473	-1.01892	-0.944866	-0.526664	-0.790202	-1.20147	1.09623	-1.3089	-1.30728
P42025	Beta-centractin OS=Homo sapiens OX=9606 GN=ACTR1B PE=1 SV=1	ACTR1B	-0.664522	-0.620127	-0.529588	-0.58452	-0.608488	-0.444844	-0.645842	-0.683313	-0.730044	-0.773369	-0.421702	-0.653526	-0.352153	-0.499199	-0.593437	-0.263055	-0.496674	-0.381825	-0.63187	-0.609677	-0.338032	-0.568976	-0.430226	-0.538543
Q9UDT6	CAP-Gly domain-containing linker protein 2 OS=Homo sapiens OX=9606 GN=CLIP2 PE=1 SV=1	CLIP2	0.432428	-0.10833	0.123791	0.24564	-0.0833798	0.23878	0.0467701	-0.10789	-0.0862549	-0.156169	0.208058	-0.237164	0.411982	0.0499535	0.288173	0.346804	-0.148473	0.235921	0.24057	0.228121	0.0784264	0.0593059	-0.112949	0.272357
Q9Y6E2	Basic leucine zipper and W2 domain-containing protein 2 OS=Homo sapiens OX=9606 GN=BZW2 PE=1 SV=1	BZW2	2.67534	2.65995	1.95791	2.47229	2.3541	2.55487	2.03916	1.99157	2.46766	2.59531	2.33289	2.76334	1.85828	2.986	1.96164	2.08138	2.47421	2.03298	2.17819	2.34633	2.3284	2.28439	2.36009	2.26277
Q15067-2	Isoform 2 of Peroxisomal acyl-coenzyme A oxidase 1 OS=Homo sapiens OX=9606 GN=ACOX1	ACOX1	0.340505	0.594798	0.414396	0.438249	0.471093	0.501076	0.34714	0.27196	0.623629	0.55144	0.647438	0.680624	-0.0338647	0.779266	0.172756	-0.121959	0.508335	0.3664	0.162518	0.49745	0.77359	0.267534	0.432492	0.113154
P23368	NAD-dependent malic enzyme, mitochondrial OS=Homo sapiens OX=9606 GN=ME2 PE=1 SV=1	ME2	1.98749	1.83693	1.90854	1.84564	1.58673	1.68368	1.6986	1.61535	1.78985	1.94878	1.62531	1.85038	1.57356	1.44639	1.93067	1.88458	1.57752	1.76502	1.91107	1.84808	1.95091	1.80161	1.55162	1.54857
Q15424	Scaffold attachment factor B1 OS=Homo sapiens OX=9606 GN=SAFB PE=1 SV=4	SAFB	2.54421	2.7833	2.41766	2.41717	2.14379	2.61828	2.84855	2.54043	2.52093	2.5751	2.7014	2.58433	2.33098	2.73539	2.45395	2.13291	2.42343	2.43817	2.60059	2.48316	2.73199	2.01	2.79093	2.56767
Q9UL18	Protein argonaute-1 OS=Homo sapiens OX=9606 GN=AGO1 PE=1 SV=3	AGO1	0.495772	0.487164	0.554835	0.533556	0.662388	0.528791	0.395414	0.541822	0.486417	0.530779	0.572269	0.546759	0.702955	0.532457	0.65556	0.621759	0.572335	0.516266	0.598094	0.485493	0.548605	0.657113	0.488056	0.532176
A0A5F9ZHN7	Phosphatidylinositol-3-phosphatase SAC1 OS=Homo sapiens OX=9606 GN=SACM1L PE=1 SV=1	SACM1L	2.0446	1.94379	1.63026	2.0133	1.78	1.95988	1.59746	1.82191	1.95106	1.84929	1.81725	1.32618	1.8392	1.5834	1.93893	1.96906	2.01438	1.99802	1.99791	1.76956	1.82917	1.80701	1.51351	1.61101
P20042	Eukaryotic translation initiation factor 2 subunit 2 OS=Homo sapiens OX=9606 GN=EIF2S2 PE=1 SV=2	EIF2S2	2.25166	2.66268	2.25331	2.2828	2.26632	2.6558	2.18858	2.47334	2.37458	2.73605	2.32324	2.5256	2.23853	2.25022	2.12736	2.23129	2.47618	2.43153	2.31315	2.3199	2.39265	2.21277	2.55124	2.26996
Q96HE7	ERO1-like protein alpha OS=Homo sapiens OX=9606 GN=ERO1A PE=1 SV=2	ERO1A	2.40029	2.63902	2.36496	2.61305	3.0364	2.52423	2.2913	2.19758	2.7253	2.54214	2.37092	2.54537	2.51026	2.4309	2.42166	2.4643	2.5428	2.5306	2.54502	2.70519	2.25332	2.63302	2.34759	2.28736
A0A7P0Z497	Peptidyl-prolyl cis-trans isomerase OS=Homo sapiens OX=9606 GN=PPIB PE=1 SV=1	PPIB	5.19195	4.75221	5.10298	5.4699	5.38774	5.6829	5.31648	5.09265	5.26188	5.77607	5.08359	4.89994	5.2528	5.10355	5.2843	5.28958	5.48368	5.51149	5.45185	5.35262	4.85033	5.27723	5.37449	4.89987
P57772	Selenocysteine-specific elongation factor OS=Homo sapiens OX=9606 GN=EEFSEC PE=1 SV=4	EEFSEC	1.26914	1.30795	1.1967	1.34913	1.32189	1.40114	1.36055	1.39544	1.52334	1.44929	1.16459	1.29364	1.23614	1.22658	1.24868	1.18106	1.34862	1.26631	1.30084	1.32584	1.28307	1.3178	1.34744	1.25186
Q96T58	Msx2-interacting protein OS=Homo sapiens OX=9606 GN=SPEN PE=1 SV=1	SPEN	-1.55741	-1.48266	-1.70838	-1.52038	-1.54033	-1.53657	-1.52399	-1.47408	-1.56975	-1.53925	-1.60492	-1.50765	-1.466	-1.49512	-1.42939	-1.48495	-1.95021	-1.62976	-1.384	-1.54296	-1.78423	-1.48605	-1.60874	-1.33633
B1AK88	F-actin-capping protein subunit beta OS=Homo sapiens OX=9606 GN=CAPZB PE=1 SV=1	CAPZB	3.04177	3.01702	3.01375	3.14041	3.18861	2.8778	2.87197	3.16156	2.99408	3.01718	2.85219	3.00582	3.35789	2.81084	3.11354	3.36984	3.02127	3.16511	3.31522	3.0146	2.96884	2.88686	2.82741	3.14964
Q9HCS7	Pre-mRNA-splicing factor SYF1 OS=Homo sapiens OX=9606 GN=XAB2 PE=1 SV=2	XAB2	1.50692	1.83145	1.54558	1.41864	1.55426	1.57092	1.64674	1.4715	1.58059	1.55843	1.69767	1.51971	1.66211	1.71694	1.4533	1.51112	1.45567	1.67057	1.59929	1.52297	1.72526	1.53315	1.65138	1.54139
O75439	Mitochondrial-processing peptidase subunit beta OS=Homo sapiens OX=9606 GN=PMPCB PE=1 SV=2	PMPCB	1.37025	1.51589	1.50463	1.33483	1.21707	1.33922	1.07911	1.27952	1.20838	1.36073	1.26486	1.43538	1.23173	1.53735	1.15461	1.30563	1.22248	1.02	1.39009	1.26122	1.48221	1.4222	1.45938	1.2412
Q8N0W3	L-fucose kinase OS=Homo sapiens OX=9606 GN=FCSK PE=1 SV=2	FCSK	-0.0969575	0.111113	0.0834884	-0.0141269	-0.225963	0.0483712	-0.225513	-0.267196	-0.214626	-0.100604	-0.0500639	-0.234733	0.0307698	-0.278454	0.0672697	-0.116215	0.222601	0.106013	-0.291116	-0.150482	-0.0367284	0.00957373	-0.0414485	-0.127291
P61221	ATP-binding cassette sub-family E member 1 OS=Homo sapiens OX=9606 GN=ABCE1 PE=1 SV=1	ABCE1	2.16165	2.32122	2.05844	2.27718	2.15252	2.39279	1.90489	2.2291	2.18398	2.26128	1.87769	2.29827	2.20548	2.23213	1.97671	2.15442	2.46798	1.85222	2.37192	2.21444	2.02023	2.27362	2.0502	2.14673
G3V0I5	NADH dehydrogenase [ubiquinone] flavoprotein 1, mitochondrial OS=Homo sapiens OX=9606 GN=NDUFV1 PE=1 SV=1	NDUFV1	2.05604	1.70401	1.91468	2.15335	1.68855	1.85365	1.60454	2.17798	1.9883	2.07466	1.49652	2.12235	1.77914	1.60798	1.64278	1.94049	2.08896	1.64377	1.80923	1.71062	1.91983	2.09467	2.0292	1.83984
Q15907	Ras-related protein Rab-11B OS=Homo sapiens OX=9606 GN=RAB11B PE=1 SV=4	RAB11B	3.67986	3.62822	3.84085	3.5873	3.8202	3.85102	3.87719	4.03162	3.82065	3.74502	3.63079	3.76734	3.78028	3.59398	3.77269	3.8334	3.88069	3.99375	3.64608	3.70232	3.67795	3.73612	3.59336	3.72115
Q13185	Chromobox protein homolog 3 OS=Homo sapiens OX=9606 GN=CBX3 PE=1 SV=4	CBX3	4.21679	4.26523	4.0643	4.11284	4.10655	4.24118	4.2257	4.16181	4.29036	4.31229	4.1625	4.2426	4.06665	4.22806	4.03298	3.90407	3.99552	4.06148	4.12267	4.19584	4.27515	4.2238	4.21884	4.05413
J3QR68	Haptoglobin (Fragment) OS=Homo sapiens OX=9606 GN=HP PE=1 SV=1	HP	2.93823	2.9852	3.60448	3.17554	3.93767	3.20511	2.73563	2.55931	3.13915	3.08345	3.0296	2.69869	3.19051	3.57165	3.52515	3.5001	2.90371	3.18666	3.27029	3.70401	2.71278	3.81594	2.96749	2.83397
P07358	Complement component C8 beta chain OS=Homo sapiens OX=9606 GN=C8B PE=1 SV=3	C8B	2.13216	2.04616	2.15542	1.98995	2.46353	2.16681	1.97187	2.00594	1.89357	2.03401	1.68502	1.9419	2.23798	2.32093	2.37801	2.60395	1.81319	2.29545	2.24164	2.03918	2.40553	2.53321	1.96767	1.99932
P51570	Galactokinase OS=Homo sapiens OX=9606 GN=GALK1 PE=1 SV=1	GALK1	1.85592	2.06063	2.13025	1.79349	1.97814	1.80186	1.60952	1.98011	1.76151	2.08346	1.84439	1.73763	2.09397	1.87502	2.00951	1.95945	1.98117	1.83534	1.92233	2.06026	1.82346	1.99449	1.76108	1.92124
Q96ME7	Zinc finger protein 512 OS=Homo sapiens OX=9606 GN=ZNF512 PE=1 SV=2	ZNF512	1.58081	1.95241	1.57259	1.59263	1.44615	1.66632	1.37235	1.44349	1.31149	1.21684	2.02649	1.69648	1.95032	1.56063	1.66363	1.62127	1.42333	1.67426	1.54243	1.31783	1.61972	1.5854	1.49801	1.62441
C9JE98	Nuclear receptor corepressor 2 OS=Homo sapiens OX=9606 GN=NCOR2 PE=1 SV=1	NCOR2	0.591245	0.603568	0.476286	0.414649	0.636432	0.847965	0.768512	0.66697	0.438045	0.406055	0.794037	0.597504	0.693181	0.71604	0.567604	0.723219	0.516767	0.549793	0.56694	0.705544	0.689224	0.65129	0.720761	0.499961
Q14137	Ribosome biogenesis protein BOP1 OS=Homo sapiens OX=9606 GN=BOP1 PE=1 SV=2	BOP1	1.87802	1.89105	1.62893	1.80691	1.43758	1.7603	1.39354	1.48241	1.53198	1.6143	1.83188	1.68888	1.58138	1.68357	1.50571	1.74315	1.56058	1.53565	1.5492	1.6248	1.56591	1.61644	1.75561	1.68865
Q13442	28 kDa heat- and acid-stable phosphoprotein OS=Homo sapiens OX=9606 GN=PDAP1 PE=1 SV=1	PDAP1	3.01166	2.84907	2.62961	2.74314	2.70475	3.23543	2.90947	3.04203	2.63518	3.28788	2.74188	2.64508	2.92922	3.14752	2.99676	2.85121	2.97447	2.91738	2.93381	2.87582	2.99354	2.52466	2.77146	3.24127
P53597	Succinate--CoA ligase [ADP/GDP-forming] subunit alpha, mitochondrial OS=Homo sapiens OX=9606 GN=SUCLG1 PE=1 SV=4	SUCLG1	1.97573	1.78283	2.13601	1.9731	1.62383	1.98824	1.85734	2.1314	1.83346	1.87268	1.79661	2.34797	1.66778	1.74753	1.88285	1.68708	1.97566	1.47434	1.7908	1.94195	2.12162	1.94452	2.06302	1.94516
O43172	U4/U6 small nuclear ribonucleoprotein Prp4 OS=Homo sapiens OX=9606 GN=PRPF4 PE=1 SV=2	PRPF4	0.959923	1.03143	0.872571	1.02079	0.964878	0.940214	0.978594	0.897582	0.828175	0.90515	1.10153	0.878527	0.986719	1.11033	0.870593	1.06914	0.903525	1.20241	0.903388	0.954694	1.06088	0.895427	1.02557	0.838249
O43252	Bifunctional 3'-phosphoadenosine 5'-phosphosulfate synthase 1 OS=Homo sapiens OX=9606 GN=PAPSS1 PE=1 SV=2	PAPSS1	0.827027	1.37892	0.853541	1.16503	1.00837	0.977533	1.06792	1.06726	1.1769	0.874522	1.05262	1.02811	0.846524	1.01928	0.823631	1.03096	0.936114	1.06281	1.08808	0.997461	0.90226	0.983008	1.12661	0.849533
Q9H3P7	Golgi resident protein GCP60 OS=Homo sapiens OX=9606 GN=ACBD3 PE=1 SV=4	ACBD3	1.07914	0.926707	1.26815	1.14036	1.27778	1.12254	1.25187	1.12021	1.10418	1.02791	1.12455	0.83231	1.35415	0.972408	1.22853	1.86933	1.22347	1.11417	1.26647	1.18152	1.09906	1.1215	1.23414	1.2402
E9PHI4	SUN domain-containing protein 1 OS=Homo sapiens OX=9606 GN=SUN1 PE=1 SV=1	SUN1	1.66473	1.51559	1.35538	1.48756	1.61026	1.45547	1.40956	1.51763	1.50946	1.44059	1.42743	1.48727	1.65609	1.47426	1.5588	1.41906	1.52585	1.42565	1.59703	1.58945	1.52376	1.38608	1.51744	1.73635
A0A1B0GTN9	Pleckstrin homology domain-containing family A member 7 (Fragment) OS=Homo sapiens OX=9606 GN=PLEKHA7 PE=1 SV=1	PLEKHA7	-5.15409	-5.17983	-5.37711	-4.97392	-5.1594	-5.24346	-5.47639	-5.40497	-5.3679	-5.2789	-5.02276	-5.04386	-5.2653	-5.46191	-5.18421	-5.22411	-5.1887	-5.24962	-5.17109	-5.0333	-5.43355	-4.89527	-5.1307	-5.44016
Q9BXJ9	N-alpha-acetyltransferase 15, NatA auxiliary subunit OS=Homo sapiens OX=9606 GN=NAA15 PE=1 SV=1	NAA15	2.1812	2.35066	2.12382	2.19365	2.11032	2.5735	2.07498	2.41138	2.43563	2.34612	2.08493	2.29324	2.1258	2.38737	2.08689	2.12214	2.64193	2.10497	2.2667	2.11569	2.23526	2.40788	2.21579	2.10908
Q14498	RNA-binding protein 39 OS=Homo sapiens OX=9606 GN=RBM39 PE=1 SV=2	RBM39	1.84655	2.13526	1.79778	2.00176	1.74752	2.07251	2.11674	1.86594	2.00437	2.09456	2.02253	2.0995	1.74068	2.19975	1.7115	1.51706	1.81126	1.82756	1.71538	1.92888	2.08038	1.83346	2.29568	1.81278
P07585	Decorin OS=Homo sapiens OX=9606 GN=DCN PE=1 SV=1	DCN	2.49818	2.20547	3.22892	2.44774	3.21424	2.39703	2.65143	2.70351	2.47639	2.51565	2.12726	2.30469	3.50391	2.458	3.17315	4.46097	2.57248	3.36328	3.05519	3.01381	2.31145	2.97032	2.05861	3.19419
Q06787-8	Isoform 8 of Synaptic functional regulator FMR1 OS=Homo sapiens OX=9606 GN=FMR1	FMR1	2.36475	2.58896	2.32559	2.395	2.33718	2.48688	2.53028	2.71248	2.47883	2.3408	2.3979	2.54569	2.35775	2.49996	2.29098	2.51153	2.34056	2.39845	2.37905	2.49527	2.58862	2.28164	2.61711	2.52141
G8JLB3	tRNA pseudouridine synthase A (Fragment) OS=Homo sapiens OX=9606 GN=PUS1 PE=1 SV=1	PUS1	1.29217	1.78028	1.23882	1.3104	1.44304	1.5939	1.49285	1.72977	1.35873	1.56748	1.39118	2.01016	1.10782	1.80037	1.14292	1.29986	1.07537	1.74226	1.19672	1.76318	1.65914	1.53483	1.47629	1.12027
O95336	6-phosphogluconolactonase OS=Homo sapiens OX=9606 GN=PGLS PE=1 SV=2	PGLS	2.28391	2.49341	2.34923	2.43267	2.29495	2.19537	2.10621	2.32682	2.24891	2.21247	2.0361	2.47769	2.32109	2.55742	2.25264	2.14087	2.38269	2.19526	2.23962	2.34175	2.22051	2.24112	2.40332	2.33031
A0A1P0AYU5	Sidoreflexin OS=Homo sapiens OX=9606 GN=SFXN3 PE=1 SV=1	SFXN3	2.0426	1.95413	2.27725	1.97493	2.28706	2.10364	2.0652	2.10364	2.01298	2.02909	1.9932	1.87098	2.32189	2.01788	2.02008	2.39436	2.10947	2.17163	2.36551	2.3481	1.84448	2.20101	1.88485	2.03981
O75475	PC4 and SFRS1-interacting protein OS=Homo sapiens OX=9606 GN=PSIP1 PE=1 SV=1	PSIP1	2.86501	2.97976	2.04185	2.55982	2.05612	2.44166	3.0312	2.70851	2.25431	2.48895	2.80405	2.46181	2.77604	2.91613	2.81002	2.46694	2.2908	2.71909	2.51952	2.36213	2.97494	1.97735	2.97686	2.76173
Q9H7Z7	Prostaglandin E synthase 2 OS=Homo sapiens OX=9606 GN=PTGES2 PE=1 SV=1	PTGES2	1.99697	2.24282	2.11475	2.04559	2.00175	2.13551	1.89737	2.30913	2.00164	2.3411	2.09482	2.46991	1.94085	2.13199	1.8357	2.01814	2.17309	1.94682	2.01245	2.16933	1.92347	2.53322	1.93915	1.97189
P28070	Proteasome subunit beta type-4 OS=Homo sapiens OX=9606 GN=PSMB4 PE=1 SV=4	PSMB4	2.34184	2.42456	2.28328	2.31255	2.40847	2.29457	2.25302	2.23806	2.4545	2.37864	2.10637	2.25643	2.48163	2.29913	2.22481	2.41873	2.21668	2.58578	2.35253	2.41402	2.12154	2.41561	2.2648	2.217
Q00688	Peptidyl-prolyl cis-trans isomerase FKBP3 OS=Homo sapiens OX=9606 GN=FKBP3 PE=1 SV=1	FKBP3	2.59791	2.66441	2.45316	2.98288	2.62436	2.66706	2.77061	2.65133	2.63311	2.88337	2.51605	2.99079	2.72359	2.87208	2.78219	2.5126	3.03298	2.75157	2.71749	2.61792	2.72155	2.30905	2.92792	2.7659
G5E9L0	ADP-ribosylation factor GTPase-activating protein 2 OS=Homo sapiens OX=9606 GN=ARFGAP2 PE=1 SV=2	ARFGAP2	2.06507	1.88307	1.51289	1.5536	1.84546	1.8465	1.5608	1.9217	1.71804	1.96013	1.92222	1.58637	1.73561	1.71982	1.62664	1.97464	1.92171	1.75449	1.75352	1.7298	1.79982	1.62466	1.7997	1.93407
E7EX17	Eukaryotic translation initiation factor 4B OS=Homo sapiens OX=9606 GN=EIF4B PE=1 SV=1	EIF4B	2.50539	2.86196	2.32177	2.58247	2.72376	2.93674	2.86446	3.09987	2.67586	2.67636	3.04645	2.33919	2.75344	2.84232	2.78464	2.82631	2.53609	2.84903	2.81609	2.47322	2.84124	2.3345	3.20348	2.73055
O43865	S-adenosylhomocysteine hydrolase-like protein 1 OS=Homo sapiens OX=9606 GN=AHCYL1 PE=1 SV=2	AHCYL1	2.34596	2.68162	2.52362	2.58531	2.28055	2.80932	2.23961	2.25565	2.45514	2.3461	2.32679	2.71911	2.49645	2.23202	2.46205	2.38891	2.43095	2.50148	2.24705	2.4278	2.51516	2.57232	2.43557	2.34521
A0A024RCR6	BCL2-associated athanogene 6 OS=Homo sapiens OX=9606 GN=BAG6 PE=1 SV=1	BAG6	0.922261	1.10038	0.805319	1.04983	1.05057	0.955795	0.824599	0.919756	1.15359	1.05121	0.82839	0.852288	0.916753	1.1028	0.856868	0.884755	1.06756	0.913093	0.930756	0.953433	0.848348	1.09852	0.987735	0.808618
M0QWZ7	Seryl-tRNA synthetase OS=Homo sapiens OX=9606 GN=SARS2 PE=1 SV=1	SARS2	1.3066	1.28382	1.33318	1.00051	1.17065	1.23339	1.22376	1.54944	1.11356	1.07427	1.61493	1.3732	1.10491	1.35607	1.01771	1.19127	1.41114	1.08812	1.0266	1.25103	1.27356	1.19504	1.38738	1.14276
Q9NQR4	Omega-amidase NIT2 OS=Homo sapiens OX=9606 GN=NIT2 PE=1 SV=1	NIT2	2.44936	2.4755	2.03832	2.41033	2.08192	2.04242	2.18127	2.16188	2.15212	2.30187	2.19408	2.24597	2.38414	2.0549	2.13053	2.01259	2.0961	2.1743	1.99741	2.15978	2.30487	2.34553	2.37235	2.14514
Q96RP9	Elongation factor G, mitochondrial OS=Homo sapiens OX=9606 GN=GFM1 PE=1 SV=2	GFM1	2.44299	2.4648	2.68654	2.78577	2.27629	2.38403	2.07535	2.24998	2.76658	2.34475	2.32862	2.57468	2.09376	2.41023	2.27306	2.11733	2.17423	2.25374	2.32629	2.39577	2.41978	2.48972	2.47099	2.42654
A0A3F2YNW8	Inositol 1,4,5-trisphosphate receptor OS=Homo sapiens OX=9606 GN=ITPR1 PE=1 SV=1	ITPR1	-0.237233	-0.380312	-0.646097	-0.644886	0.0320739	-0.442619	-0.635338	-0.437473	-0.528872	-0.482297	-0.693491	-0.954404	0.276686	-0.466373	0.0419143	0.159519	-0.595085	-0.185584	0.0624748	-0.208552	-0.481467	-0.341447	-0.537402	-0.298498
Q9NVH1	DnaJ homolog subfamily C member 11 OS=Homo sapiens OX=9606 GN=DNAJC11 PE=1 SV=2	DNAJC11	2.44105	2.55376	2.57772	2.51794	2.29217	2.61647	2.63721	2.84848	2.216	2.44495	2.42774	2.73065	2.59188	2.3739	2.43201	2.88213	2.58474	2.34859	2.52545	2.45259	2.85787	2.50841	2.71711	2.44427
P04217	Alpha-1B-glycoprotein OS=Homo sapiens OX=9606 GN=A1BG PE=1 SV=4	A1BG	2.4258	2.50551	2.2653	2.3825	2.75601	2.53518	2.298	2.24884	2.35385	2.41762	2.08468	2.42345	2.45886	2.60013	2.35165	2.80857	2.17878	2.43967	2.23071	2.45217	2.28971	3.50413	2.31178	2.23817
O15042	U2 snRNP-associated SURP motif-containing protein OS=Homo sapiens OX=9606 GN=U2SURP PE=1 SV=2	U2SURP	0.882623	1.21693	1.07034	1.1054	0.888177	1.12479	1.29543	1.18949	0.999207	1.00277	1.36536	0.876053	0.957254	1.3076	1.12953	1.16404	0.937759	1.11582	1.03774	1.00313	1.23618	0.893524	1.30865	1.15712
Q01105	Protein SET OS=Homo sapiens OX=9606 GN=SET PE=1 SV=3	SET	2.73703	2.80957	2.64824	2.61223	2.67587	2.63094	2.80739	3.26181	2.61842	2.97515	2.78007	2.82114	2.69266	2.91183	2.51868	2.69677	2.81968	2.87129	2.59437	2.53354	3.09182	2.46741	2.88874	2.69134
O14950	Myosin regulatory light chain 12B OS=Homo sapiens OX=9606 GN=MYL12B PE=1 SV=2	MYL12B	4.39856	4.26451	4.72936	4.60696	4.7565	4.36517	4.25582	4.29267	4.4651	4.40924	4.50679	4.19274	4.78941	4.37293	4.45271	4.63965	4.25203	4.46656	4.99686	4.57368	4.29291	4.5598	4.19814	4.60497
E7EW49	CLIP-associating protein 2 OS=Homo sapiens OX=9606 GN=CLASP2 PE=1 SV=1	CLASP2	-0.226034	-0.196898	-0.51064	-0.540407	-0.420018	-0.396226	-0.51362	-0.36577	-0.338765	-0.47625	-0.487131	-0.257666	-0.397875	-0.369254	-0.398966	-0.670422	-0.582217	-0.313162	-0.252092	-0.408875	-0.512172	-0.373286	-0.589188	-0.333961
P62269	40S ribosomal protein S18 OS=Homo sapiens OX=9606 GN=RPS18 PE=1 SV=3	RPS18	4.55222	4.6776	4.53613	4.57378	4.34222	4.87787	4.49821	4.48046	4.64244	4.89457	4.40789	4.79923	4.36883	4.30389	4.5337	4.37344	4.81681	4.45709	4.61984	4.46864	4.4676	4.34022	4.56242	4.51131
P23219	Prostaglandin G/H synthase 1 OS=Homo sapiens OX=9606 GN=PTGS1 PE=1 SV=2	PTGS1	2.12949	2.1381	2.03462	2.55887	1.99085	2.39037	2.21141	2.18677	2.40267	2.41325	2.31445	2.68626	1.95178	1.91508	2.10862	1.95217	3.17919	2.15646	2.0543	2.24249	2.25777	2.09033	1.87394	2.07608
E7ESY4	Metastasis-associated protein MTA1 OS=Homo sapiens OX=9606 GN=MTA1 PE=1 SV=1	MTA1	1.03709	1.05451	0.961431	1.09056	0.90913	1.47061	1.25887	1.19801	1.02657	1.13541	1.18858	1.0897	1.10128	1.60251	0.99192	0.787499	0.934739	1.28114	0.993622	1.0822	1.46499	0.900602	1.07055	1.12976
P52630	Signal transducer and activator of transcription 2 OS=Homo sapiens OX=9606 GN=STAT2 PE=1 SV=1	STAT2	1.11573	1.51095	1.28109	1.40741	1.82166	1.56806	1.1804	1.46815	1.7385	1.62919	1.29902	1.20509	1.47799	1.22349	1.59206	1.31227	1.4288	1.60491	1.54062	1.55476	1.30633	1.41949	1.34202	1.30105
P13611	Versican core protein OS=Homo sapiens OX=9606 GN=VCAN PE=1 SV=3	VCAN	2.13752	1.96628	3.18723	2.01567	3.27685	2.15899	2.58638	1.95669	2.0808	2.51725	2.15207	1.99753	2.59661	2.86332	2.66754	2.9798	2.18198	2.162	3.21486	2.56842	2.07703	3.09132	2.02507	2.36984
Q6YHK3	CD109 antigen OS=Homo sapiens OX=9606 GN=CD109 PE=1 SV=2	CD109	2.19652	1.73738	2.06005	2.28854	1.55911	1.71357	1.63413	1.40702	1.84008	1.74671	1.62993	2.71598	1.53494	2.03218	1.59087	1.52514	1.77866	1.51334	1.80667	1.99968	1.96525	1.66443	1.61041	2.11187
Q9H2P0	Activity-dependent neuroprotector homeobox protein OS=Homo sapiens OX=9606 GN=ADNP PE=1 SV=1	ADNP	0.720033	0.729961	0.382569	0.667274	0.665452	0.775054	0.872958	0.849021	0.635104	0.797227	1.19848	0.856796	0.569106	1.31309	0.524088	0.65333	0.544562	0.498199	0.765271	0.636473	1.15969	0.535897	0.794175	1.03786
Q9NR12	PDZ and LIM domain protein 7 OS=Homo sapiens OX=9606 GN=PDLIM7 PE=1 SV=1	PDLIM7	1.29668	1.0288	1.68025	1.14737	2.36534	1.32694	1.17139	0.774163	1.37962	1.41521	1.22707	1.09238	1.74446	1.19915	1.63275	1.20875	1.00145	1.14243	2.32423	1.83384	1.18929	1.18125	0.991565	1.34372
P29992	Guanine nucleotide-binding protein subunit alpha-11 OS=Homo sapiens OX=9606 GN=GNA11 PE=1 SV=2	GNA11	2.24791	1.99011	2.13319	2.0261	2.24497	2.1951	2.24666	2.23178	2.15035	2.1755	1.95363	2.11907	2.57955	2.0291	2.35628	2.09013	1.84649	2.07989	2.35659	2.21477	2.27534	2.19963	2.02742	2.45036
Q6PGP7	Tetratricopeptide repeat protein 37 OS=Homo sapiens OX=9606 GN=TTC37 PE=1 SV=1	TTC37	1.43914	1.16082	1.31081	0.979852	0.884911	1.1629	0.913417	1.3875	1.13537	0.976401	1.31014	1.30065	1.23598	0.803641	1.08779	0.975455	1.10918	1.2451	1.09862	0.939087	1.03178	1.19553	1.24621	1.15001
A3KN83	Protein strawberry notch homolog 1 OS=Homo sapiens OX=9606 GN=SBNO1 PE=1 SV=1	SBNO1	0.64984	0.903426	0.506044	0.668607	0.664419	0.903134	0.774048	0.706924	0.556357	0.689566	0.617317	1.06739	0.517531	1.23392	0.595942	0.583857	0.646177	0.444378	0.622919	0.889125	0.839105	0.848754	1.00185	0.605241
O43488	Aflatoxin B1 aldehyde reductase member 2 OS=Homo sapiens OX=9606 GN=AKR7A2 PE=1 SV=3	AKR7A2	2.38918	2.31951	2.54417	2.61057	2.31699	2.39957	2.26377	2.65356	2.06798	2.20575	2.3243	2.44751	2.75057	2.35264	2.48455	2.59244	2.37613	2.43268	2.39464	2.21908	2.4561	2.3133	2.36262	2.73666
Q8N201	Integrator complex subunit 1 OS=Homo sapiens OX=9606 GN=INTS1 PE=1 SV=2	INTS1	1.06336	1.1481	0.963242	0.946441	1.04235	1.03218	0.853536	0.824567	1.06406	1.00966	1.00028	1.12924	0.818825	1.24966	0.817251	0.767151	0.955463	0.88047	0.920877	1.02673	0.877252	1.07752	1.08417	0.975072
Q9BXS5	AP-1 complex subunit mu-1 OS=Homo sapiens OX=9606 GN=AP1M1 PE=1 SV=3	AP1M1	1.50416	1.47697	1.55029	1.4461	1.59579	1.49025	1.39767	1.428	1.63267	1.57516	1.57455	1.14869	1.5877	1.16661	1.80126	1.46496	1.61024	1.61681	1.56794	1.57184	1.16915	1.62462	1.42632	1.38646
Q9Y2Q3	Glutathione S-transferase kappa 1 OS=Homo sapiens OX=9606 GN=GSTK1 PE=1 SV=3	GSTK1	2.94257	2.80916	2.84478	2.61497	2.54991	2.769	2.79403	2.7518	2.79088	2.78162	2.52857	2.85931	2.52958	2.62662	2.64547	2.62562	2.81969	2.58196	2.54885	2.7304	2.50765	3.26521	2.57404	2.76896
P62841	40S ribosomal protein S15 OS=Homo sapiens OX=9606 GN=RPS15 PE=1 SV=2	RPS15	2.94327	2.96758	2.93029	3.03248	2.68091	3.22014	2.97204	3.0134	3.21475	3.48609	2.76555	3.16372	2.72829	2.58979	3.13621	2.43851	3.27974	2.81307	3.03792	2.8107	3.07904	2.34661	3.18645	2.94444
P10301	Ras-related protein R-Ras OS=Homo sapiens OX=9606 GN=RRAS PE=1 SV=1	RRAS	1.51413	1.40814	1.28127	1.51015	1.82223	1.27304	1.1873	1.39367	1.30428	1.38173	1.2316	1.30792	1.65669	1.25799	1.74843	1.68243	1.30324	1.32155	1.9561	1.62029	1.32309	1.30273	1.20314	1.45796
E9PKC0	Pleckstrin homology domain-containing family A member 7 OS=Homo sapiens OX=9606 GN=PLEKHA7 PE=1 SV=1	PLEKHA7	-0.0877155	0.183777	0.109318	-0.119502	-0.112253	0.123608	-0.0337923	0.37161	-0.19494	0.000227356	0.0366809	0.292843	0.0656661	0.0696027	-0.243839	0.287567	0.126642	0.276452	-0.139906	0.00611038	0.292801	-0.157169	0.017664	0.233606
O00291	Huntingtin-interacting protein 1 OS=Homo sapiens OX=9606 GN=HIP1 PE=1 SV=5	HIP1	0.613327	0.537934	0.554633	0.683286	0.637501	0.467501	0.538725	0.417095	0.717342	0.491747	0.722531	0.503744	0.51537	0.620082	0.385102	0.554358	0.537309	0.703747	0.549659	0.657584	0.426999	0.665836	0.377286	0.653272
Q9Y6Y8	SEC23-interacting protein OS=Homo sapiens OX=9606 GN=SEC23IP PE=1 SV=1	SEC23IP	1.58677	1.27549	1.53088	1.32309	1.50249	1.29946	1.7117	1.16616	1.52095	1.49098	1.73208	1.16018	1.18487	1.63668	1.30411	1.13888	1.57896	1.33638	1.56931	1.4885	1.28581	1.45048	1.40443	1.43582
Q8WVV9	Heterogeneous nuclear ribonucleoprotein L-like OS=Homo sapiens OX=9606 GN=HNRNPLL PE=1 SV=1	HNRNPLL	1.19039	0.969484	0.997929	0.946369	0.841295	0.975828	1.23264	1.01592	0.860599	0.814245	1.53582	0.8759	0.955989	1.48417	0.662849	0.768349	0.772282	0.888271	1.00525	0.956079	1.06649	0.798226	1.1189	1.16649
M0R2B7	DNA polymerase OS=Homo sapiens OX=9606 GN=POLD1 PE=1 SV=1	POLD1	1.23371	1.64731	1.22408	1.56755	1.14478	1.26	1.52305	1.30838	1.46314	1.36393	1.36416	1.53094	1.21013	1.63218	1.01142	1.2531	1.22294	1.28982	1.38952	1.33225	1.52571	1.27459	1.56596	1.26244
Q14694	Ubiquitin carboxyl-terminal hydrolase 10 OS=Homo sapiens OX=9606 GN=USP10 PE=1 SV=2	USP10	1.48842	1.70174	1.52296	1.63881	1.56977	1.52685	1.62628	1.40543	1.48369	1.60561	1.54773	1.78882	1.51503	1.37222	1.55591	1.47955	1.34514	1.3666	1.70077	1.52082	1.73554	1.53043	1.65018	1.53086
Q86VM9	Zinc finger CCCH domain-containing protein 18 OS=Homo sapiens OX=9606 GN=ZC3H18 PE=1 SV=2	ZC3H18	0.913352	1.22182	0.808002	0.954276	1.06624	1.17589	1.43988	1.00242	1.11448	1.15459	1.20181	0.966874	1.11403	0.853305	1.07639	1.11893	0.974457	0.949945	1.19039	1.0953	1.5168	0.221774	1.50599	1.31437
P00568	Adenylate kinase isoenzyme 1 OS=Homo sapiens OX=9606 GN=AK1 PE=1 SV=3	AK1	3.06037	2.79252	3.14107	2.92318	2.98451	2.94046	2.73348	2.94996	2.76364	2.73455	2.93277	2.69824	3.45205	2.71533	3.28077	3.29171	3.31112	2.81616	2.91374	2.8223	2.68978	3.6688	2.61941	3.04539
O00425	Insulin-like growth factor 2 mRNA-binding protein 3 OS=Homo sapiens OX=9606 GN=IGF2BP3 PE=1 SV=2	IGF2BP3	1.44025	1.13106	0.474377	0.723608	1.95456	0.934287	1.95462	0.461464	1.30548	0.607409	1.83971	0.550437	1.11693	1.78729	0.733959	0.886005	0.753429	1.01952	1.92982	0.902197	0.603346	0.969819	1.98568	0.684794
E9PK67	Poly [ADP-ribose] polymerase OS=Homo sapiens OX=9606 GN=PARP10 PE=1 SV=1	PARP10	0.902445	1.15951	0.819916	1.01673	0.833836	0.969958	0.747216	1.18262	0.842112	1.20236	0.78931	0.860449	0.975817	0.578765	0.888285	1.02247	0.978659	0.989828	0.659872	1.10075	0.819764	0.943781	1.08773	0.849054
O75821	Eukaryotic translation initiation factor 3 subunit G OS=Homo sapiens OX=9606 GN=EIF3G PE=1 SV=2	EIF3G	1.37622	1.89139	1.51701	1.52147	1.44483	1.42296	1.50372	1.45346	1.50624	1.58385	1.52114	1.39834	1.42033	1.44668	1.46086	1.31028	1.54172	1.40315	1.52949	1.36031	1.48328	1.33103	1.58913	1.68533
O15460-2	Isoform IIa of Prolyl 4-hydroxylase subunit alpha-2 OS=Homo sapiens OX=9606 GN=P4HA2	P4HA2	1.34577	1.32909	1.68619	1.32831	1.82691	1.53932	1.45866	1.00414	1.54854	1.29413	1.56599	1.49359	1.24513	1.6878	1.46326	1.11061	1.62268	1.23506	1.99808	1.78793	1.33039	1.36099	1.2955	1.25452
P21127	Cyclin-dependent kinase 11B OS=Homo sapiens OX=9606 GN=CDK11B PE=1 SV=4	CDK11B	1.55315	1.6733	1.52107	1.50071	1.51973	1.55472	1.83307	1.60928	1.56681	1.61316	1.70935	1.39479	1.5985	1.74186	1.46909	1.53764	1.33937	1.65978	1.64389	1.51901	1.84069	1.37134	1.75017	1.51632
A0A2R8Y422	40S ribosomal protein S27a OS=Homo sapiens OX=9606 GN=RPS27AP5 PE=3 SV=1	RPS27AP5	-3.16709	-3.60044	-3.30805	-3.3855	-3.61671	-3.58074	-3.56016	-3.47908	-3.79822	-3.13689	-3.91475	-3.85025	-3.1088	-3.62882	-3.05813	-3.4568	-3.25801	-3.16589	-3.53166	-3.59451	-3.88396	-3.52461	-3.45909	-3.99816
P62995	Transformer-2 protein homolog beta OS=Homo sapiens OX=9606 GN=TRA2B PE=1 SV=1	TRA2B	3.00977	3.39719	3.16571	3.13533	2.90202	3.34018	3.33134	3.28448	3.1918	3.22241	3.22581	3.25051	3.13906	3.27105	3.11322	2.83726	3.06363	3.08544	3.05837	3.0123	3.49569	2.96317	3.54512	3.11132
Q6PCB7	Long-chain fatty acid transport protein 1 OS=Homo sapiens OX=9606 GN=SLC27A1 PE=1 SV=1	SLC27A1	0.956026	1.10224	0.924626	0.79285	0.967948	0.995312	0.762077	0.927197	0.971769	0.93466	0.90149	1.05643	0.89617	0.988035	1.03529	0.814866	1.02975	1.03561	0.827996	1.05282	0.823751	1.05743	0.945231	0.896549
Q96ST3	Paired amphipathic helix protein Sin3a OS=Homo sapiens OX=9606 GN=SIN3A PE=1 SV=2	SIN3A	1.00905	1.10811	1.03477	0.94062	0.884647	1.18013	1.37857	1.22537	0.928606	1.03768	1.26961	1.06133	1.25214	1.20242	0.991157	1.23957	0.994649	1.06169	0.92629	0.899129	1.182	1.07337	1.26743	1.1926
A0A087WT45	GRIP1-associated protein 1 OS=Homo sapiens OX=9606 GN=GRIPAP1 PE=1 SV=1	GRIPAP1	0.929595	0.739261	0.717312	0.665502	1.11475	0.923475	0.945231	1.11093	0.978413	0.912487	0.670391	0.52023	0.83712	1.11849	0.770491	0.921884	1.09838	1.00218	0.820133	0.755508	0.76331	0.730957	0.995583	0.824088
A0A7I2V2H9	Eukaryotic translation initiation factor 3 subunit E OS=Homo sapiens OX=9606 GN=EIF3E PE=1 SV=1	EIF3E	2.12944	2.21047	2.2076	2.18813	2.09988	2.05053	2.13252	2.12897	2.24335	2.26276	2.21848	2.11576	2.04388	2.17433	2.07607	1.98678	2.15567	2.12127	2.07413	1.91831	1.94974	2.17732	2.01989	2.38195
P02511	Alpha-crystallin B chain OS=Homo sapiens OX=9606 GN=CRYAB PE=1 SV=2	CRYAB	1.73468	1.91831	2.00267	2.35143	2.83597	2.75893	1.92414	2.85931	1.85458	1.84616	2.29004	1.67365	2.76297	1.7707	2.95618	2.34875	1.92792	2.98825	2.24955	2.15531	1.97082	2.16306	1.92924	2.72753
Q14767	Latent-transforming growth factor beta-binding protein 2 OS=Homo sapiens OX=9606 GN=LTBP2 PE=1 SV=3	LTBP2	1.61981	1.81393	1.49875	0.889783	3.08401	1.35693	2.44568	1.59374	1.01109	2.1656	1.13055	0.9357	3.21782	1.87693	1.73238	3.33307	0.710669	1.73754	1.80875	2.2013	2.79848	1.28893	1.52152	2.03614
P49959	Double-strand break repair protein MRE11 OS=Homo sapiens OX=9606 GN=MRE11 PE=1 SV=3	MRE11	2.54516	2.2783	2.14551	2.51414	2.04972	2.11608	2.55352	2.35069	2.1292	2.3253	2.33306	2.69575	2.24313	2.15062	2.17316	2.24366	2.0842	2.16386	2.27662	2.30603	2.21171	2.20862	2.91658	2.22718
Q96JM3	Chromosome alignment-maintaining phosphoprotein 1 OS=Homo sapiens OX=9606 GN=CHAMP1 PE=1 SV=2	CHAMP1	1.14052	1.18718	0.959878	1.07045	1.1544	1.19535	1.26873	1.08072	1.05593	1.04653	1.5754	1.05262	1.10972	1.56393	0.971179	0.97249	0.914872	1.23667	1.00216	1.03231	1.27208	1.00235	1.31583	1.09748
Q16698	2,4-dienoyl-CoA reductase [(3E)-enoyl-CoA-producing], mitochondrial OS=Homo sapiens OX=9606 GN=DECR1 PE=1 SV=1	DECR1	2.29368	2.23984	2.81334	2.70762	2.35511	1.95636	2.25676	2.55107	2.61004	2.47952	2.01086	2.88072	1.9749	2.40859	2.15768	2.19947	2.28986	2.09897	2.21169	2.29849	2.44358	2.81595	2.48046	2.28092
O95865	N(G),N(G)-dimethylarginine dimethylaminohydrolase 2 OS=Homo sapiens OX=9606 GN=DDAH2 PE=1 SV=1	DDAH2	3.07513	2.86489	3.33376	2.80527	3.11074	3.17245	3.00564	2.74642	2.83504	3.00568	3.14675	3.12178	3.22212	3.21852	2.97067	3.06328	3.12765	3.15662	2.84315	2.94344	2.96915	2.90195	2.89251	3.31773
Q14677	Clathrin interactor 1 OS=Homo sapiens OX=9606 GN=CLINT1 PE=1 SV=1	CLINT1	2.11777	2.08172	2.0892	2.12608	1.97916	2.1906	2.17342	2.35917	2.04078	1.97901	2.17853	1.84057	2.30944	1.86521	2.06149	2.43334	2.17274	2.48168	2.17569	2.05898	1.84959	2.0115	2.28686	2.18336
P51148	Ras-related protein Rab-5C OS=Homo sapiens OX=9606 GN=RAB5C PE=1 SV=2	RAB5C	0.444177	0.513822	0.554629	0.499502	0.809439	0.464164	0.463132	0.618856	0.550658	0.463895	0.570921	0.467974	0.707807	0.517307	0.665476	0.68781	0.51576	0.375124	0.735795	0.72969	0.562896	0.804342	0.677953	0.610205
P41091	Eukaryotic translation initiation factor 2 subunit 3 OS=Homo sapiens OX=9606 GN=EIF2S3 PE=1 SV=3	EIF2S3	2.37396	2.72243	2.39958	2.36671	2.3499	2.66147	2.17536	2.43648	2.5282	2.65597	2.37806	2.55241	2.2754	2.34458	2.17238	2.18278	2.56939	2.41578	2.33511	2.3848	2.3377	2.3566	2.57453	2.28148
Q9UGP8	Translocation protein SEC63 homolog OS=Homo sapiens OX=9606 GN=SEC63 PE=1 SV=2	SEC63	1.5625	1.44026	1.29056	1.57162	1.40308	1.367	1.32147	1.30293	1.2806	1.38845	1.3873	1.41988	1.47634	1.31993	1.26611	1.62097	1.33396	1.52731	1.42925	1.3452	1.29977	1.48741	1.57362	1.30234
P48047	ATP synthase subunit O, mitochondrial OS=Homo sapiens OX=9606 GN=ATP5PO PE=1 SV=1	ATP5PO	3.34716	2.99799	3.49947	3.41778	3.00946	3.3152	3.36054	3.31941	3.20735	3.27841	2.91112	3.69058	3.20168	3.17361	3.23403	3.28549	3.139	3.27553	3.4329	3.2311	3.23043	3.2958	3.13272	3.22339
Q9UIQ6	Leucyl-cystinyl aminopeptidase OS=Homo sapiens OX=9606 GN=LNPEP PE=1 SV=3	LNPEP	1.54752	1.28156	1.01493	0.986332	1.08409	1.11286	1.0931	1.97585	1.38261	1.20005	1.26901	1.41246	1.06787	1.11763	1.01559	1.05171	1.07004	1.36304	1.11855	1.19019	1.2276	1.49324	1.15501	1.12152
Q8WU90	Zinc finger CCCH domain-containing protein 15 OS=Homo sapiens OX=9606 GN=ZC3H15 PE=1 SV=1	ZC3H15	2.006	1.81075	1.6708	1.46457	1.73855	1.70068	1.94355	1.86028	1.95653	2.31339	1.79206	1.98481	1.25011	1.60926	1.60564	1.42982	1.89095	1.62027	1.63079	1.72363	1.8365	1.24547	2.13583	1.91678
Q8IZL8	Proline-, glutamic acid- and leucine-rich protein 1 OS=Homo sapiens OX=9606 GN=PELP1 PE=1 SV=2	PELP1	0.858756	1.07056	0.880447	0.876592	0.607195	0.850485	0.685191	0.871784	0.893925	0.77804	1.11897	0.850047	0.773501	0.978589	0.5342	0.701423	0.629494	0.723951	0.741213	0.782149	0.797011	1.09289	0.765945	0.748454
Q9UH65	Switch-associated protein 70 OS=Homo sapiens OX=9606 GN=SWAP70 PE=1 SV=1	SWAP70	1.73734	1.44872	1.97714	1.65539	2.00987	2.04376	1.71654	1.74855	1.80247	1.71106	1.65731	1.5805	1.97969	1.5159	2.11557	2.22769	2.40815	2.04032	1.93686	1.88232	1.7149	1.4595	1.5578	1.62482
P17066	Heat shock 70 kDa protein 6 OS=Homo sapiens OX=9606 GN=HSPA6 PE=1 SV=2	HSPA6	-2.59754	-2.80669	-2.61503	-2.44939	-2.57964	-2.51046	-2.34322	-2.67415	-2.33328	-2.47575	-2.65175	-2.44284	-2.35449	-2.77467	-2.427	-3.091	-2.5523	-2.78441	-2.68969	-2.53989	-2.72892	-2.2042	-2.70235	-2.78154
O95373	Importin-7 OS=Homo sapiens OX=9606 GN=IPO7 PE=1 SV=1	IPO7	1.60111	1.71986	1.66165	1.6429	1.85652	1.78016	1.57849	1.52791	1.74005	1.67823	1.62089	1.82317	1.52752	2.04463	1.35874	1.43588	1.60339	1.49055	1.57409	1.85721	1.45371	2.16332	1.62195	1.54433
P09429	High mobility group protein B1 OS=Homo sapiens OX=9606 GN=HMGB1 PE=1 SV=3	HMGB1	3.13238	2.81803	3.43101	2.9015	2.44646	3.24193	3.52817	3.58974	3.1454	3.15901	3.0012	3.20641	3.28945	2.81393	3.82578	2.79959	2.98898	2.91854	3.11759	3.04524	3.56539	2.33174	3.53067	3.4611
P23786	Carnitine O-palmitoyltransferase 2, mitochondrial OS=Homo sapiens OX=9606 GN=CPT2 PE=1 SV=2	CPT2	2.00987	1.75399	2.22355	2.13779	1.83438	1.9295	2.04518	2.08549	2.19597	2.30847	1.87503	2.29962	1.6609	1.76154	1.60266	1.77956	1.8702	2.0796	1.87903	2.06358	2.2028	1.87485	2.318	1.71226
P18085	ADP-ribosylation factor 4 OS=Homo sapiens OX=9606 GN=ARF4 PE=1 SV=3	ARF4	4.56288	4.46341	4.53543	4.59302	4.64036	4.5896	4.44263	4.4517	4.72602	4.67228	4.34649	4.53561	4.38755	4.43673	4.46338	4.31161	4.63063	4.25253	4.57363	4.69355	4.40903	4.68143	4.40025	4.45235
Q6UVK1	Chondroitin sulfate proteoglycan 4 OS=Homo sapiens OX=9606 GN=CSPG4 PE=1 SV=2	CSPG4	-0.236769	-0.469586	-0.48972	-0.393307	-0.347249	-0.369627	-0.509569	-0.591235	-0.522436	-0.450551	-0.376635	-0.548504	-0.340855	-0.560819	-0.411447	-0.413214	-0.784934	-0.439786	-0.22308	-0.376819	-0.353009	-0.360109	-0.370512	-0.433951
Q9P035	Very-long-chain (3R)-3-hydroxyacyl-CoA dehydratase 3 OS=Homo sapiens OX=9606 GN=HACD3 PE=1 SV=2	HACD3	2.51688	2.47265	2.27465	2.59182	2.69811	2.6188	2.64995	2.71012	2.48561	2.62205	2.54315	2.58079	2.66123	2.41901	2.65418	2.38299	2.58819	2.47603	2.44733	2.52492	2.5489	2.61837	2.68491	2.50526
Q9Y266	Nuclear migration protein nudC OS=Homo sapiens OX=9606 GN=NUDC PE=1 SV=1	NUDC	2.16497	2.57814	1.75849	2.50443	1.98367	1.5475	2.03465	1.80012	1.8059	1.91221	2.14506	2.00963	2.0896	2.73755	1.89359	2.11573	1.97483	2.53155	1.92242	1.871	2.07666	1.71	2.49796	2.05726
P41240	Tyrosine-protein kinase CSK OS=Homo sapiens OX=9606 GN=CSK PE=1 SV=1	CSK	1.43221	1.36874	1.56342	1.47738	1.47782	1.53359	1.53388	1.53915	1.63579	1.62326	1.54124	1.45086	1.45308	1.26445	1.46465	1.5118	1.41185	1.46374	1.59936	1.7378	1.38365	1.57571	1.33041	1.37003
Q14C86	GTPase-activating protein and VPS9 domain-containing protein 1 OS=Homo sapiens OX=9606 GN=GAPVD1 PE=1 SV=2	GAPVD1	1.34245	1.40098	1.26586	1.28321	1.52671	1.3138	1.20269	1.34983	1.40414	1.42712	1.32525	1.30832	1.26864	1.42226	1.06968	1.20924	1.41842	1.24676	1.29737	1.44329	1.15365	2.09902	1.08311	1.04069
O95433	Activator of 90 kDa heat shock protein ATPase homolog 1 OS=Homo sapiens OX=9606 GN=AHSA1 PE=1 SV=1	AHSA1	2.19464	2.44529	2.21103	2.20733	2.18029	2.62861	2.57454	2.28131	2.37115	2.65918	2.12617	2.69415	2.21836	2.32481	2.20287	2.12055	2.16972	2.19965	2.32647	2.45599	2.39379	2.16913	2.57902	2.44165
A0A0A0MT83	Butyryl-CoA dehydrogenase OS=Homo sapiens OX=9606 GN=IVD PE=1 SV=2	IVD	1.79568	1.37447	1.57717	1.56854	1.60826	1.94605	1.46427	2.30472	1.34005	1.90299	1.74445	1.808	1.51699	1.59839	1.56677	1.86629	1.77425	1.44418	1.42243	1.75145	1.56742	2.24859	1.98483	1.39846
O76094	Signal recognition particle subunit SRP72 OS=Homo sapiens OX=9606 GN=SRP72 PE=1 SV=3	SRP72	1.87217	1.90362	1.65441	2.01684	1.7659	1.85091	1.65256	1.94938	1.86654	2.26179	2.04887	1.78535	1.73251	1.76498	1.79114	1.76172	2.20699	1.73237	2.11976	1.85295	1.83175	1.56223	1.77713	1.97315
P27105	Stomatin OS=Homo sapiens OX=9606 GN=STOM PE=1 SV=3	STOM	3.06905	3.12175	3.01271	2.96357	3.72995	3.0727	2.95779	3.03524	3.32712	3.13379	3.05368	2.81969	3.43729	2.94306	3.11674	3.24477	3.00277	2.97111	3.26395	3.20145	2.99189	4.53806	2.96896	2.80159
Q15008	26S proteasome non-ATPase regulatory subunit 6 OS=Homo sapiens OX=9606 GN=PSMD6 PE=1 SV=1	PSMD6	2.16141	2.25803	2.0765	2.24627	2.14247	2.20436	2.02993	2.02906	2.25199	2.28631	1.97204	2.15898	2.07208	2.05076	2.02456	1.91777	2.09949	2.06887	2.05725	2.07551	1.99946	2.29103	2.03953	2.04738
Q12769	Nuclear pore complex protein Nup160 OS=Homo sapiens OX=9606 GN=NUP160 PE=1 SV=3	NUP160	1.67298	1.66003	1.5264	1.49347	1.55462	1.56906	1.54239	1.46133	1.44169	1.51389	1.68514	1.5438	1.71566	1.69344	1.46247	1.70782	1.59362	1.46395	1.51069	1.56146	1.64462	1.65888	1.55215	1.57808
P53004	Biliverdin reductase A OS=Homo sapiens OX=9606 GN=BLVRA PE=1 SV=2	BLVRA	1.88643	1.91546	1.94592	2.53117	2.27955	1.89243	2.24259	1.8276	2.1627	2.16419	2.0431	1.88164	2.22933	1.77654	2.2178	2.11268	2.01045	2.18109	2.07821	2.19837	1.80355	2.83349	1.75128	1.9634
P20618	Proteasome subunit beta type-1 OS=Homo sapiens OX=9606 GN=PSMB1 PE=1 SV=2	PSMB1	2.2506	2.37846	2.22897	2.23762	2.24885	2.03935	2.19758	2.27268	2.18996	2.34395	2.01889	2.20407	2.28788	2.06449	2.17841	2.49983	2.3021	2.3503	2.236	2.21289	2.18244	2.20349	2.17386	2.12655
P0DP25	Calmodulin-3 OS=Homo sapiens OX=9606 GN=CALM3 PE=1 SV=1	CALM3	3.62504	3.34362	3.18126	3.22441	3.42521	3.28776	3.5007	3.39684	3.06741	3.06843	3.49349	3.18779	3.65911	3.72637	3.12182	3.99319	3.31551	3.96506	3.31754	3.25789	3.24776	3.3369	3.29042	3.31044
P04196	Histidine-rich glycoprotein OS=Homo sapiens OX=9606 GN=HRG PE=1 SV=1	HRG	1.69371	1.70507	1.40999	1.61245	1.68078	1.82666	1.54293	1.56368	1.4331	1.53083	1.37191	1.52073	1.79245	1.76274	1.61384	2.151	1.2447	1.7744	1.40795	1.64471	1.81593	2.47076	1.42864	1.4543
Q9HAV4	Exportin-5 OS=Homo sapiens OX=9606 GN=XPO5 PE=1 SV=1	XPO5	1.24276	1.45882	0.98466	1.2031	1.19038	1.42916	1.1545	1.22615	1.25551	1.42712	1.40354	1.41987	1.06849	1.34489	0.857222	0.845767	1.24676	1.09741	1.07093	1.19823	1.16959	1.18072	1.22893	1.27399
Q9BS26	Endoplasmic reticulum resident protein 44 OS=Homo sapiens OX=9606 GN=ERP44 PE=1 SV=1	ERP44	3.28283	2.93409	2.91593	3.50411	3.0599	3.0171	2.99768	3.25922	3.17207	3.0388	3.06216	2.96632	3.07614	2.85722	3.11364	3.28054	3.29547	3.38934	3.03186	3.17694	2.92323	3.14316	2.89159	2.93075
M0R210	40S ribosomal protein S16 OS=Homo sapiens OX=9606 GN=RPS16 PE=1 SV=1	RPS16	4.19409	4.15986	4.30562	4.30021	3.98266	4.51724	4.23962	4.30575	4.35278	4.63186	4.04177	4.30324	4.05154	3.89673	4.29211	3.97866	4.52712	4.01036	4.3023	4.11554	4.23917	4.0342	4.28879	4.17445
P42765	3-ketoacyl-CoA thiolase, mitochondrial OS=Homo sapiens OX=9606 GN=ACAA2 PE=1 SV=2	ACAA2	2.95033	2.70368	3.41777	3.07138	2.45928	2.23157	3.04442	2.8277	2.66071	2.87511	2.5878	3.27477	2.6508	2.95606	2.59673	2.69216	2.46317	2.84945	2.93485	2.58468	3.30168	2.84445	2.54761	2.5463
Q6UB35	Monofunctional C1-tetrahydrofolate synthase, mitochondrial OS=Homo sapiens OX=9606 GN=MTHFD1L PE=1 SV=1	MTHFD1L	1.60491	1.2665	1.18911	1.44684	1.09461	1.26003	1.20913	1.17581	1.57361	1.21067	1.38122	1.55418	0.951228	1.23204	1.10885	0.954759	1.14305	0.945348	1.32012	1.4565	1.51146	1.19065	1.46899	1.03528
Q9H2M9	Rab3 GTPase-activating protein non-catalytic subunit OS=Homo sapiens OX=9606 GN=RAB3GAP2 PE=1 SV=1	RAB3GAP2	1.3233	1.28515	1.17752	1.27538	1.24288	1.21949	1.33509	1.30652	1.39005	1.22746	1.46757	1.12091	1.01632	1.25472	1.17002	1.12376	1.53936	1.16867	1.28166	1.31189	1.01573	1.26241	1.26593	1.2904
P49189	4-trimethylaminobutyraldehyde dehydrogenase OS=Homo sapiens OX=9606 GN=ALDH9A1 PE=1 SV=3	ALDH9A1	2.2617	2.12216	2.77586	2.21553	2.27306	2.47324	2.17895	2.10501	2.23577	2.10557	2.41346	2.30346	2.4832	2.19253	2.52071	2.33249	2.39677	2.08068	2.20709	2.23595	2.2069	2.54744	2.27714	2.46042
Q9H857-2	Isoform 2 of 5'-nucleotidase domain-containing protein 2 OS=Homo sapiens OX=9606 GN=NT5DC2	NT5DC2	1.48981	1.62491	1.85636	1.49711	1.14273	1.63082	1.65863	1.57414	1.49866	1.29813	1.60761	1.47259	1.3783	1.95908	1.3638	1.33613	1.35352	1.21991	1.47543	1.51783	2.05695	1.44201	1.52655	1.50988
P30050	60S ribosomal protein L12 OS=Homo sapiens OX=9606 GN=RPL12 PE=1 SV=1	RPL12	4.03701	3.98144	3.95255	3.95703	3.85227	4.10201	3.86613	3.87407	4.05525	4.27042	3.90886	4.07913	3.83685	3.79455	3.81573	3.70333	4.21469	3.86766	3.89575	3.88508	3.87891	3.88584	3.96193	3.81635
Q9BSJ2	Gamma-tubulin complex component 2 OS=Homo sapiens OX=9606 GN=TUBGCP2 PE=1 SV=2	TUBGCP2	0.50289	0.385485	0.880813	0.586328	0.422555	0.392915	0.744225	0.489221	0.550388	0.558268	0.562595	0.329292	0.573908	0.730107	0.641805	0.39925	0.513337	0.592354	0.572183	0.430088	0.577401	0.492371	0.453623	0.649049
A0A5H1ZRP4	Negative elongation factor B OS=Homo sapiens OX=9606 GN=NELFB PE=1 SV=1	NELFB	1.24833	1.73308	1.1435	1.08118	1.19073	1.27496	1.03755	1.51252	1.24535	1.24589	1.72801	1.31446	1.21439	1.47693	1.05006	1.02649	1.23756	1.29612	1.15511	1.14123	1.30329	1.22248	1.46222	1.27357
Q96K76	Ubiquitin carboxyl-terminal hydrolase 47 OS=Homo sapiens OX=9606 GN=USP47 PE=1 SV=3	USP47	0.243221	0.312189	0.761608	0.320331	0.599058	0.607115	0.197956	0.34977	0.38904	0.362249	0.282647	0.517526	0.527835	0.54093	0.39252	0.434189	0.505047	0.324961	0.343526	0.569776	0.359121	0.643895	0.436852	0.283576
O60216	Double-strand-break repair protein rad21 homolog OS=Homo sapiens OX=9606 GN=RAD21 PE=1 SV=2	RAD21	0.843047	0.947377	0.828616	0.822273	0.644552	0.925369	0.98686	1.10593	0.828811	0.951752	1.13262	0.72946	0.877345	0.996912	0.691985	0.759235	0.715862	1.02711	0.795477	0.988242	0.939153	0.704882	0.991159	0.883123
P02748	Complement component C9 OS=Homo sapiens OX=9606 GN=C9 PE=1 SV=2	C9	2.87317	2.78769	3.0085	2.49342	3.58944	2.82535	2.727	2.46721	2.62145	2.53706	2.37246	2.55982	2.91382	3.72513	3.09667	3.55899	2.30508	2.78658	3.1156	2.8663	3.3144	3.21406	2.66324	2.6512
P25311	Zinc-alpha-2-glycoprotein OS=Homo sapiens OX=9606 GN=AZGP1 PE=1 SV=2	AZGP1	2.17741	2.23317	1.9094	1.76515	2.2627	2.22221	2.17606	1.85841	1.80629	1.79086	1.76507	2.02643	2.41793	1.86224	2.57702	2.77752	1.68691	2.07076	2.22214	1.954	1.91818	2.32769	2.21739	1.99792
P28074	Proteasome subunit beta type-5 OS=Homo sapiens OX=9606 GN=PSMB5 PE=1 SV=3	PSMB5	1.53726	1.65821	2.23273	2.02962	2.05592	1.89566	1.90291	1.39601	1.6272	1.71374	1.81825	2.02219	1.95307	2.29069	1.92874	1.72394	1.59597	1.60884	2.02395	1.76118	2.33313	1.76816	1.92919	2.24855
P61020	Ras-related protein Rab-5B OS=Homo sapiens OX=9606 GN=RAB5B PE=1 SV=1	RAB5B	2.85442	2.79357	2.70572	2.88809	2.84271	2.91359	2.78322	2.85253	2.81867	2.73402	2.78026	2.67983	2.9412	2.68004	2.85823	2.91246	2.75815	2.87181	2.92791	2.73085	2.69908	2.86319	2.71887	2.82603
P26583	High mobility group protein B2 OS=Homo sapiens OX=9606 GN=HMGB2 PE=1 SV=2	HMGB2	2.47084	2.63475	2.46134	2.77268	2.18808	2.73023	3.10205	3.0594	2.76466	2.78247	2.77488	2.30637	2.79904	2.57881	2.92353	2.61634	2.46558	2.53585	2.85577	2.60342	2.64902	2.20149	2.82906	3.00033
Q06124	Tyrosine-protein phosphatase non-receptor type 11 OS=Homo sapiens OX=9606 GN=PTPN11 PE=1 SV=3	PTPN11	1.72839	1.87408	1.91324	1.73238	1.89952	1.97478	1.83594	1.9644	1.69495	1.73037	2.24998	1.78978	1.89992	1.91744	1.85407	1.83578	1.77398	1.93059	1.9848	1.79861	1.91098	1.63086	1.95427	1.9291
P40429	60S ribosomal protein L13a OS=Homo sapiens OX=9606 GN=RPL13A PE=1 SV=2	RPL13A	4.07502	4.15162	4.19305	4.23281	3.85122	4.38941	4.18225	4.13223	4.31634	4.57629	3.94482	4.32327	3.90743	3.81855	4.29597	3.83661	4.51856	4.10009	4.10979	4.03941	4.15353	3.85161	4.20579	4.11005
Q16881	Thioredoxin reductase 1, cytoplasmic OS=Homo sapiens OX=9606 GN=TXNRD1 PE=1 SV=3	TXNRD1	1.32614	1.72317	1.29841	1.53302	1.81998	1.72533	1.75099	1.87804	1.51797	1.38214	1.80981	1.57805	1.66371	1.76035	1.40982	1.70886	1.56018	1.66678	1.53073	1.5209	1.39124	1.90671	1.82927	1.50466
Q58FF6	Putative heat shock protein HSP 90-beta 4 OS=Homo sapiens OX=9606 GN=HSP90AB4P PE=5 SV=1	HSP90AB4P	0.406744	1.01072	0.796056	0.853077	0.141878	0.503156	0.423403	0.185738	0.929486	0.722867	0.47711	0.77356	-0.0186668	0.198133	0.41568	-0.442807	0.711544	-0.0934672	0.499092	0.425255	0.640992	-0.122488	0.777668	0.608363
Q99973	Telomerase protein component 1 OS=Homo sapiens OX=9606 GN=TEP1 PE=1 SV=2	TEP1	-0.0714945	-0.426596	-0.357832	-0.211618	-0.179053	-0.293901	-0.466056	-0.229283	-0.178636	-0.262976	-0.440421	-0.134759	-0.451533	-0.218887	-0.550784	-0.547769	-0.243658	-0.275159	-0.294195	-0.0987448	-0.572396	-0.0990066	-0.184973	-0.503707
P46199	Translation initiation factor IF-2, mitochondrial OS=Homo sapiens OX=9606 GN=MTIF2 PE=1 SV=2	MTIF2	1.306	1.08469	1.22958	0.841973	0.647102	1.04836	0.886736	0.93275	1.08853	0.985995	0.827685	1.35285	0.611979	1.25603	0.649292	0.633818	0.948203	0.800473	0.979174	0.886827	0.950967	1.01761	1.31257	0.92758
O94875-7	Isoform 7 of Sorbin and SH3 domain-containing protein 2 OS=Homo sapiens OX=9606 GN=SORBS2	SORBS2	-3.59659	-3.79672	-3.63753	-3.64861	-3.53833	-3.26843	-3.63764	-3.51418	-3.65337	-3.67714	-3.7443	-3.37158	-3.56958	-3.75809	-3.74399	-3.26305	-3.51089	-3.65584	-3.1162	-3.25327	-3.12203	-3.98498	-3.59702	-3.24572
Q8NCN5	Pyruvate dehydrogenase phosphatase regulatory subunit, mitochondrial OS=Homo sapiens OX=9606 GN=PDPR PE=1 SV=2	PDPR	1.06656	1.07367	1.6085	1.34846	0.772334	0.78049	0.927824	0.993478	0.955644	0.974326	1.25063	0.868418	1.06125	0.984357	1.04594	1.10869	1.4927	1.10419	1.10046	0.576215	1.00296	1.29824	0.822232	1.07987
P00491	Purine nucleoside phosphorylase OS=Homo sapiens OX=9606 GN=PNP PE=1 SV=2	PNP	1.35354	1.35733	1.24908	1.52292	1.52338	1.34687	1.46144	1.13887	1.54758	1.51059	1.32683	1.4274	1.322	1.47725	1.28904	1.08336	1.37564	1.29462	1.43462	1.53663	1.17209	1.60654	1.42833	1.10203
P13073	Cytochrome c oxidase subunit 4 isoform 1, mitochondrial OS=Homo sapiens OX=9606 GN=COX4I1 PE=1 SV=1	COX4I1	2.69225	2.46484	2.73601	2.70371	2.33584	2.73513	2.89711	3.00208	2.65094	2.66301	2.30443	3.31462	2.5321	2.27411	2.64137	2.80973	2.69648	2.59615	2.66167	2.46801	2.77012	2.59587	2.75703	2.73499
A0A0A6YYJ8	Putative RNA-binding protein Luc7-like 2 OS=Homo sapiens OX=9606 GN=LUC7L2 PE=3 SV=1	LUC7L2	2.0042	2.23823	2.1004	1.77218	1.85913	2.41903	2.04909	2.22686	2.04222	2.01254	2.22006	2.0391	1.99889	2.27353	2.02928	1.86925	2.10262	1.88218	1.96835	1.98544	2.44256	1.70548	2.45211	2.0372
O43432	Eukaryotic translation initiation factor 4 gamma 3 OS=Homo sapiens OX=9606 GN=EIF4G3 PE=1 SV=2	EIF4G3	0.608601	0.836357	0.82795	0.751605	0.92902	0.654073	0.555611	0.733633	0.628345	0.57957	0.787207	0.598707	0.863041	0.990852	0.733725	0.936208	0.546509	0.867095	0.866541	0.713925	0.710656	1.15694	0.732128	0.633511
P09543	2',3'-cyclic-nucleotide 3'-phosphodiesterase OS=Homo sapiens OX=9606 GN=CNP PE=1 SV=2	CNP	2.48429	2.78888	2.7639	2.68904	2.82002	2.83554	2.78538	3.43306	2.65371	2.8041	2.80464	2.46111	3.14658	2.51941	3.10703	3.23458	2.93034	2.90018	2.69268	2.772	2.77686	2.88713	2.84992	2.87757
Q16762	Thiosulfate sulfurtransferase OS=Homo sapiens OX=9606 GN=TST PE=1 SV=4	TST	2.83594	3.04919	2.74628	3.30966	2.69551	2.84895	3.09455	2.70227	2.99592	2.98242	2.93602	2.62107	2.76169	2.84016	2.90581	2.95757	2.90196	3.11904	2.76334	2.74942	2.85804	2.90167	2.98511	2.85988
P62241	40S ribosomal protein S8 OS=Homo sapiens OX=9606 GN=RPS8 PE=1 SV=2	RPS8	3.68947	3.71224	3.79889	3.81342	3.64321	3.9352	3.66321	3.72784	3.83749	3.95249	3.63483	3.83236	3.75281	3.4844	3.768	3.59783	3.86562	3.47968	3.88852	3.70548	3.7413	3.61483	3.79554	3.76797
Q15031	Probable leucine--tRNA ligase, mitochondrial OS=Homo sapiens OX=9606 GN=LARS2 PE=1 SV=2	LARS2	1.77351	1.91966	1.722	1.63731	1.62776	1.81444	1.52642	1.80175	1.68149	1.68945	1.56147	1.69087	1.73099	1.65715	1.57219	1.52615	1.58452	1.67397	1.77614	1.64008	1.68757	1.84552	1.50283	1.51675
O00264	Membrane-associated progesterone receptor component 1 OS=Homo sapiens OX=9606 GN=PGRMC1 PE=1 SV=3	PGRMC1	1.96377	1.60963	1.6309	1.80044	2.03483	2.13109	1.80814	2.09474	1.70204	1.60336	2.10306	1.70876	2.07758	2.01076	1.88569	2.30964	1.89093	2.06724	2.06705	1.72575	1.79503	1.94525	1.79544	1.79783
P18583	Protein SON OS=Homo sapiens OX=9606 GN=SON PE=1 SV=4	SON	1.48103	1.26684	1.00457	1.11368	1.19764	1.29854	1.09796	1.40112	1.2587	1.1349	1.33729	1.30757	1.26251	1.35838	1.09656	1.04364	1.12758	1.14979	1.22505	1.20208	1.51369	0.828142	1.34539	1.22924
Q15181	Inorganic pyrophosphatase OS=Homo sapiens OX=9606 GN=PPA1 PE=1 SV=2	PPA1	3.79437	3.68615	3.50202	3.55277	3.57498	3.80677	3.53977	4.14609	3.72849	4.00021	3.5714	3.88536	3.47597	3.56496	3.51112	3.41967	3.67637	3.65431	3.27595	3.65498	3.8675	3.70474	3.64985	3.76505
D7RIG5	HLA class II histocompatibility antigen DR beta chain OS=Homo sapiens OX=9606 GN=HLA-DRB1 PE=1 SV=1	HLA-DRB1	3.32517	2.21825	1.55078	2.14531	2.33558	1.58297	2.35195	2.66013	2.86062	2.39075	2.18402	1.72268	2.12867	1.28214	2.15662	2.7638	4.35253	2.21759	1.54248	1.92694	1.75023	2.85213	1.72544	1.60716
Q9P253	Vacuolar protein sorting-associated protein 18 homolog OS=Homo sapiens OX=9606 GN=VPS18 PE=1 SV=2	VPS18	1.20914	1.10763	1.23008	1.20796	1.54777	1.29279	1.05118	1.22449	1.24762	1.18576	1.32597	1.05847	1.38306	1.28795	1.26252	1.30464	1.27351	1.19837	1.39183	1.33284	1.0746	1.37212	1.14722	1.10831
Q13126	S-methyl-5'-thioadenosine phosphorylase OS=Homo sapiens OX=9606 GN=MTAP PE=1 SV=2	MTAP	1.85869	1.7634	1.44814	1.72452	1.42945	1.47858	1.68497	1.9437	1.40332	1.58832	1.90955	1.83628	1.78436	1.4599	1.46397	1.60391	1.83321	1.49318	1.37533	1.7667	1.60662	1.69612	1.83818	1.42052
P11166	Solute carrier family 2, facilitated glucose transporter member 1 OS=Homo sapiens OX=9606 GN=SLC2A1 PE=1 SV=2	SLC2A1	3.16578	3.55885	3.63781	3.51826	4.17486	3.98599	3.75024	2.8519	3.78948	3.70353	3.4727	4.1546	3.38449	4.28196	3.09676	3.16647	3.34002	3.1796	3.2973	3.88404	4.37446	4.79877	3.48805	3.14252
Q5JWE9	Guanine nucleotide-binding protein G(s) subunit alpha isoforms short OS=Homo sapiens OX=9606 GN=GNAS PE=1 SV=3	GNAS	2.49906	2.62535	2.7452	2.31815	2.68322	2.68235	2.65425	2.73462	2.42989	2.4442	2.54675	2.32641	3.07668	2.17124	2.94698	3.11502	2.4779	2.65096	2.68183	2.66289	2.63382	2.62744	2.42301	3.07727
O75306	NADH dehydrogenase [ubiquinone] iron-sulfur protein 2, mitochondrial OS=Homo sapiens OX=9606 GN=NDUFS2 PE=1 SV=2	NDUFS2	2.31543	2.11601	2.19556	2.2749	2.03953	2.17065	2.06436	2.30327	2.29746	2.26152	1.96369	2.37436	2.06322	1.97702	2.11074	2.10803	2.15017	2.32086	2.0279	2.04946	2.1306	2.31102	2.2348	1.96072
P37108	Signal recognition particle 14 kDa protein OS=Homo sapiens OX=9606 GN=SRP14 PE=1 SV=2	SRP14	2.69368	2.45408	2.68671	2.78001	2.62385	2.86467	2.78674	3.11997	2.62888	2.89895	2.9495	2.63203	2.83119	2.99891	2.74437	2.5902	2.77959	2.70987	2.73573	2.66096	2.85535	2.35712	3.14225	2.96495
O75489	NADH dehydrogenase [ubiquinone] iron-sulfur protein 3, mitochondrial OS=Homo sapiens OX=9606 GN=NDUFS3 PE=1 SV=1	NDUFS3	2.54335	2.30538	2.46309	2.53022	2.26729	2.39917	2.33232	2.5928	2.42568	2.46706	2.23523	2.55209	2.31037	2.3045	2.26468	2.4158	2.38116	2.41718	2.25849	2.31372	2.38253	2.68182	2.48339	2.24531
Q14684	Ribosomal RNA processing protein 1 homolog B OS=Homo sapiens OX=9606 GN=RRP1B PE=1 SV=3	RRP1B	0.826521	0.811976	0.516657	0.575781	0.402406	1.14271	0.254982	0.767983	0.667206	0.706712	1.05103	0.574003	0.465412	0.996161	0.3634	0.384301	0.527029	0.475313	0.391585	0.566483	0.951422	0.776646	0.796268	0.538646
E5RHP7	Carbonic anhydrase (Fragment) OS=Homo sapiens OX=9606 GN=CA1 PE=1 SV=1	CA1	2.91493	2.88935	3.2719	3.40753	3.14047	3.34502	2.9323	2.635	3.27627	2.99697	3.36265	2.61467	4.38778	3.26309	2.96655	3.47235	2.76632	3.16703	3.42732	3.82836	2.67702	4.8452	2.72807	2.80401
H0YNH8	Uveal autoantigen with coiled-coil domains and ankyrin repeats OS=Homo sapiens OX=9606 GN=UACA PE=1 SV=1	UACA	0.307815	0.32034	0.251325	0.173491	0.237732	0.461312	0.32933	0.363944	0.250807	0.190873	0.278073	0.180984	0.721982	0.115788	0.257818	0.339018	0.288954	0.371581	0.402916	0.360066	0.355666	0.230653	0.222849	0.462864
P20742	Pregnancy zone protein OS=Homo sapiens OX=9606 GN=PZP PE=1 SV=4	PZP	-0.227929	0.0230511	0.16122	0.123485	0.485203	-0.313526	0.24869	-0.527979	0.147482	0.251993	-0.227486	-0.0221902	-0.129424	0.346267	-0.312856	0.0866117	-0.0745137	0.249269	-0.214492	0.28085	-0.492356	1.21256	0.0740854	-0.491703
Q9BQ39	ATP-dependent RNA helicase DDX50 OS=Homo sapiens OX=9606 GN=DDX50 PE=1 SV=1	DDX50	1.60397	1.69011	1.58351	1.34763	1.45396	1.61455	1.70541	1.65221	1.37962	1.51739	1.99572	1.63845	1.42342	1.80692	1.27079	1.66949	1.37188	1.31892	1.4974	1.58988	1.73478	1.58933	1.54342	1.77326
P04181	Ornithine aminotransferase, mitochondrial OS=Homo sapiens OX=9606 GN=OAT PE=1 SV=1	OAT	1.26019	0.970232	1.9599	1.34732	1.22464	1.15136	1.41963	0.853278	1.53926	1.13368	1.20502	1.06394	1.1129	1.29741	1.21717	1.03481	0.944823	1.01152	1.22754	1.09238	1.43175	1.34032	1.04687	1.37404
Q9UI12	V-type proton ATPase subunit H OS=Homo sapiens OX=9606 GN=ATP6V1H PE=1 SV=1	ATP6V1H	1.48362	1.36437	1.61488	1.55246	1.50866	1.6321	1.51658	1.37306	1.46825	1.38089	1.61641	1.2156	1.46199	1.59496	1.4527	1.64554	1.65756	1.83073	1.43281	1.52848	1.27352	1.68165	1.24716	1.35273
P33316	Deoxyuridine 5'-triphosphate nucleotidohydrolase, mitochondrial OS=Homo sapiens OX=9606 GN=DUT PE=1 SV=4	DUT	1.46369	1.10252	1.53887	1.09785	1.38688	1.77233	1.96166	1.77886	1.26928	1.93624	1.57618	1.32452	1.42876	1.77896	1.4262	1.47807	1.54919	1.33564	1.3586	1.56195	1.66487	1.4526	1.92975	1.32183
Q13753	Laminin subunit gamma-2 OS=Homo sapiens OX=9606 GN=LAMC2 PE=1 SV=2	LAMC2	1.79047	1.33779	1.24259	1.89723	1.16903	1.16394	2.06166	1.12403	1.48737	1.14221	1.36332	1.9529	1.35066	1.23909	1.22339	1.27038	1.3974	1.31352	1.10324	1.28199	1.38056	1.78847	1.3731	1.1465
O75146	Huntingtin-interacting protein 1-related protein OS=Homo sapiens OX=9606 GN=HIP1R PE=1 SV=2	HIP1R	-0.395729	-0.222085	-0.416636	-0.372758	0.434141	-0.0700099	-0.314969	-0.297365	-0.258303	-0.306242	0.184847	-0.377369	-0.341694	-0.0631786	-0.234213	-0.19842	-0.313881	-0.00110984	-0.251055	-0.226419	-0.571167	0.24427	-0.205885	-0.481326
O14647	Chromodomain-helicase-DNA-binding protein 2 OS=Homo sapiens OX=9606 GN=CHD2 PE=1 SV=2	CHD2	0.291142	0.390816	0.193148	0.344401	0.159964	0.553179	0.365203	0.203491	0.0832537	0.159701	0.351374	0.330824	0.301513	0.313153	0.243265	0.466502	0.288409	0.406657	0.0950936	0.284247	0.508474	-0.000491479	0.650483	0.186313
Q13488	V-type proton ATPase 116 kDa subunit a3 OS=Homo sapiens OX=9606 GN=TCIRG1 PE=1 SV=3	TCIRG1	1.91433	1.79419	1.78657	2.32939	2.01795	2.02065	1.72283	1.87653	2.10788	1.90848	1.70163	1.79999	1.9985	1.609	2.28304	1.93388	2.6078	1.96607	1.83218	2.07385	1.54671	2.17232	1.69239	1.67395
Q9Y4P3	Transducin beta-like protein 2 OS=Homo sapiens OX=9606 GN=TBL2 PE=1 SV=1	TBL2	2.02327	2.08795	1.92648	1.93336	1.91646	1.96264	1.8984	1.92995	1.91764	2.29069	2.03638	1.74604	1.91952	1.74378	2.04866	2.02235	2.19474	1.89642	2.06613	1.97089	1.73852	1.928	1.82008	2.04101
Q9H9T3	Elongator complex protein 3 OS=Homo sapiens OX=9606 GN=ELP3 PE=1 SV=2	ELP3	1.17423	1.12205	1.02326	1.09988	0.984486	1.08296	0.9934	1.01414	1.12014	1.26023	1.0054	1.20715	0.959278	1.1378	1.00698	0.759211	0.982789	0.957438	0.985102	1.12853	1.0539	1.14698	0.998618	0.99694
P23378	Glycine dehydrogenase (decarboxylating), mitochondrial OS=Homo sapiens OX=9606 GN=GLDC PE=1 SV=2	GLDC	0.337065	0.610443	0.412112	1.09903	0.181883	0.752931	0.987507	0.894653	0.543576	0.38669	0.751901	0.314435	0.296165	1.32152	0.255211	0.333438	0.484038	0.552169	0.184527	0.140453	0.778818	0.150542	0.434168	0.445526
P39687	Acidic leucine-rich nuclear phosphoprotein 32 family member A OS=Homo sapiens OX=9606 GN=ANP32A PE=1 SV=1	ANP32A	2.59123	2.58592	2.11071	2.38332	2.33138	2.66829	2.84054	2.73442	2.41111	2.92218	2.72688	2.6558	2.44835	2.40419	2.31152	2.15265	2.68096	2.37505	2.23397	2.45915	2.6425	1.97715	3.18807	2.63425
P61313	60S ribosomal protein L15 OS=Homo sapiens OX=9606 GN=RPL15 PE=1 SV=2	RPL15	3.14441	3.21178	3.28962	3.26218	2.95413	3.42684	3.2596	3.13588	3.25475	3.42749	3.21099	3.33646	2.99398	3.02629	3.15667	2.91366	3.50435	3.25759	3.21237	2.99822	3.08837	2.87083	3.16491	3.18173
Q9UNM6	26S proteasome non-ATPase regulatory subunit 13 OS=Homo sapiens OX=9606 GN=PSMD13 PE=1 SV=2	PSMD13	2.43981	2.2875	2.41023	2.42546	2.46504	2.31426	2.26174	2.22344	2.53441	2.40677	2.31625	2.21736	2.31109	2.41234	2.28877	2.11259	2.45961	2.27068	2.29057	2.32013	2.27956	2.6052	2.39127	2.2677
Q9NTK5	Obg-like ATPase 1 OS=Homo sapiens OX=9606 GN=OLA1 PE=1 SV=2	OLA1	2.38371	2.42693	2.58809	2.4698	1.92184	2.48855	2.295	2.09089	2.41847	2.37636	2.48415	2.69023	2.16513	2.33128	2.09569	2.25795	2.27515	2.48142	2.08655	2.25453	2.21003	2.74109	2.45496	2.33599
Q9HAB8	Phosphopantothenate--cysteine ligase OS=Homo sapiens OX=9606 GN=PPCS PE=1 SV=2	PPCS	2.29921	2.76138	2.64287	2.71562	2.42838	2.21412	2.52164	2.48342	2.84452	2.61444	2.01425	2.18492	2.34304	2.50617	2.42474	2.36366	2.32063	2.46757	2.51171	2.63031	2.11065	2.56724	2.69047	2.49417
B7Z6Z4	Myosin light polypeptide 6 OS=Homo sapiens OX=9606 GN=MYL6 PE=1 SV=1	MYL6	3.01972	2.88881	3.00989	3.16114	3.20625	2.93584	2.75349	2.85631	2.94331	2.80713	3.05987	2.6762	3.27565	2.83401	2.83749	3.12289	2.75048	2.74005	3.66526	3.15003	2.68158	3.04672	2.64822	3.13988
O75937	DnaJ homolog subfamily C member 8 OS=Homo sapiens OX=9606 GN=DNAJC8 PE=1 SV=2	DNAJC8	2.15152	2.47032	2.09206	2.13404	2.29239	2.13497	2.31921	2.42154	2.09598	2.31067	2.1795	2.24499	2.49663	2.24291	2.57072	2.11096	2.27318	2.43393	2.22457	2.02678	2.61666	1.67253	2.5332	2.37971
P49756	RNA-binding protein 25 OS=Homo sapiens OX=9606 GN=RBM25 PE=1 SV=3	RBM25	1.92495	2.27945	2.0264	2.17496	1.74114	2.36915	2.2334	2.37098	2.15396	2.16165	2.18909	2.12964	2.01206	2.11825	1.99096	1.92461	2.04569	2.04919	2.15618	2.02244	2.53816	1.64813	2.46519	2.20298
[truncated: 4,512 more rows]

## Sheet: Table S3
Supplementary Table 3. List of differentially expressed proteins in TMT labelled proteomics data
Uniprot Accession	Description of protein	GeneName	-log (p-value)	Difference (Good / Poor response)
[truncated: 187 more rows]

## Sheet: Table S4
Supplementary Table 4. Importance of quantified proteins in three feature selection algorithms (Random Forest, SVM linear, XGBoost linear)
[truncated: 5,908 more rows]

[truncated: 4 more sheets: Table S5, Table S6, Table S7, Table S8]
